# Supplementary material for: Resequencing of 1,143 indica rice accessions reveals important genetic variations and different heterosis patterns
Source: Nat Commun. 2020 Sep 22;11:4778. doi: 10.1038/s41467-020-18608-0 (PMC7508829; doi:10.1038/s41467-020-18608-0)
Supplement: Supplementary file 5 — Supplementary Dataset 1 [file 41467_2020_18608_MOESM5_ESM.xlsx]

## Sheet: Sheet2
Supplementary Data 1 List of 1,143 indica rice accessions used in this study
variety name in English	variety name in Chinese	type	origin	environment	approval year
119	119	conventional	Fujian	Southern China	1991
233	233	conventional	Fujian	Southern China	1983
376	376	germplasm	Hunan	Middle and lower reaches of the Yangtze River	1970s-1980s
403	403	3-line restorer	Hunan	Middle and lower reaches of the Yangtze River	1970s-1980s
438	438	germplasm	Hunan	Middle and lower reaches of the Yangtze River	1970s-1980s
625	625	germplasm	Hunan	Middle and lower reaches of the Yangtze River	1970s-1980s
988	988	germplasm	Hunan	Middle and lower reaches of the Yangtze River	1970s-1980s
1126	1126	germplasm	Hunan	Middle and lower reaches of the Yangtze River	1970s-1980s
1130	1130	germplasm	Hunan	Middle and lower reaches of the Yangtze River	1970s-1980s
1144	1144	germplasm	Hunan	Middle and lower reaches of the Yangtze River	1970s-1980s
1154	1154	germplasm	Hunan	Middle and lower reaches of the Yangtze River	1970s-1980s
2134	2134	conventional	Sichuan	Upper reaches of Yangtze River
2888	2888	germplasm	Guangdong	Southern China	1970s-1980s
5207	5207	germplasm	Hunan	Middle and lower reaches of the Yangtze River	1970s-1980s
5350	5350	germplasm	Hubei	Middle and lower reaches of the Yangtze River	1970s-1980s
5450	5450	conventional	Jiangxi	Middle and lower reaches of the Yangtze River	1987
6044	6044	conventional	Jiangxi	Middle and lower reaches of the Yangtze River	1987
6185	6185	germplasm	Hunan	Middle and lower reaches of the Yangtze River	1970s-1980s
7055	7055	conventional	Jiangxi	Middle and lower reaches of the Yangtze River	1987
7625	7625	germplasm	Hunan	Middle and lower reaches of the Yangtze River	1970s-1980s
7944	7944	conventional	Fujian	Southern China	1983
8303	8303	conventional	Fujian	Southern China	1992
50058	50058	germplasm	Hunan	Middle and lower reaches of the Yangtze River	1970s-1980s
78130	78130	conventional	Fujian	Southern China	1985
79106	79106	conventional	Fujian	Southern China	1987
500594	500594	germplasm	Jiangxi	Middle and lower reaches of the Yangtze River	1970s-1980s
002-8A	002-8A	cytoplasm male sterility	Hunan	Middle and lower reaches of the Yangtze River	1970s
029S	029S	2-line genic male sterile	Hunan	Middle and lower reaches of the Yangtze River	new
033S	033S	2-line genic male sterile	Anhui	Middle and lower reaches of the Yangtze River	2008
03S	03S	2-line genic male sterile	Anhui	Middle and lower reaches of the Yangtze River	2006
103A	103A	cytoplasm male sterility	Hubei	Middle and lower reaches of the Yangtze River	new
1161S	1161S	2-line genic male sterile	Hunan	Middle and lower reaches of the Yangtze River	2006
1312A	1312A	cytoplasm male sterility	Sichuan	Upper reaches of Yangtze River	new
14HS049	14HS049	2-line genic male sterile	Hunan	Middle and lower reaches of the Yangtze River	new
15-64A	15-64A	cytoplasm male sterility	Chongqing	Upper reaches of Yangtze River	new
15-88A	15-88A	cytoplasm male sterility	Chongqing	Upper reaches of Yangtze River	new
1892S	1892S	2-line genic male sterile	Anhui	Middle and lower reaches of the Yangtze River	2004
191S	191S	2-line genic male sterile	Hunan	Middle and lower reaches of the Yangtze River	2011
203A	203A	cytoplasm male sterility	Hubei	Middle and lower reaches of the Yangtze River	2014
22A	22A	cytoplasm male sterility	Hunan	Middle and lower reaches of the Yangtze River	1970s-1980s
236S	236S	2-line genic male sterile	Hunan	Middle and lower reaches of the Yangtze River	2013
24xuan17	24选17	germplasm	Hunan	Middle and lower reaches of the Yangtze River	1970s-1980s
272S	272S	2-line genic male sterile	Fujian	Southern China	2012
278-4-1-1A	278-4-1-1A	cytoplasm male sterility	Hunan	Middle and lower reaches of the Yangtze River	1970s
33S	33S	2-line genic male sterile	Hunan	Middle and lower reaches of the Yangtze River	2012
360S	360S	2-line genic male sterile	Shanghai	Upper reaches of Yangtze River	2004
367A	367A	cytoplasm male sterility	Hunan	Middle and lower reaches of the Yangtze River	new
367B	367B	3-line maintainer	Hunan	Middle and lower reaches of the Yangtze River	new
4302A	4302A	cytoplasm male sterility	Hunan	Middle and lower reaches of the Yangtze River	2015
47-104	47-104	conventional	Fujian	Southern China	1993
5308S	5308S	2-line genic male sterile	Anhui	Middle and lower reaches of the Yangtze River	2013
607A	607A	cytoplasm male sterility	Hunan	Middle and lower reaches of the Yangtze River	new
6102S	6102S	2-line genic male sterile	Anhui	Middle and lower reaches of the Yangtze River	2013
628S	628S	2-line genic male sterile	Hunan	Middle and lower reaches of the Yangtze River	2008
66S	66S	2-line genic male sterile	Hunan	Middle and lower reaches of the Yangtze River	2018
7017A	7017A	cytoplasm male sterility	Hunan	Middle and lower reaches of the Yangtze River	1970s
71-72A	71-72A	cytoplasm male sterility	Hunan	Middle and lower reaches of the Yangtze River	1970s
71-74A	71-74A	cytoplasm male sterility	Hunan	Middle and lower reaches of the Yangtze River	1970s
75P12	75P12	3-line restorer	Hunan	Middle and lower reaches of the Yangtze River	1975
79-248	79-248	germplasm	Jiangxi	Middle and lower reaches of the Yangtze River	1970s-1980s
803A	803A	cytoplasm male sterility	Sichuan	Upper reaches of Yangtze River	2002
810S	810S	2-line genic male sterile	Hunan	Middle and lower reaches of the Yangtze River	1995
8122A	8122A	cytoplasm male sterility	Sichuan	Upper reaches of Yangtze River	2016
832A	832A	cytoplasm male sterility	Hunan	Middle and lower reaches of the Yangtze River	new
85-24	85-24	germplasm	Jiangxi	Middle and lower reaches of the Yangtze River	1970s-1980s
85661-10	85661-10	germplasm	Hubei	Middle and lower reaches of the Yangtze River	1970s-1980s
885S	885S	2-line genic male sterile	Shanghai	Upper reaches of Yangtze River	2013
898B	898B	3-line maintainer	Hunan	Middle and lower reaches of the Yangtze River	2005
9771S	9771S	2-line genic male sterile	Hunan	Middle and lower reaches of the Yangtze River	2005
98A	98A	cytoplasm male sterility	Hunan	Middle and lower reaches of the Yangtze River	1970s-1980s
99S	99S	2-line genic male sterile	Hunan	Middle and lower reaches of the Yangtze River	new
Aifu9hao	矮辐9号	conventional	Zhejiang	Middle and lower reaches of the Yangtze River	1965
Aihong11hao	矮红11号	conventional	Jiangxi	Middle and lower reaches of the Yangtze River	1970s-1980s
Aihong9haoA	矮红9号A	cytoplasm male sterility	Jiangxi	Middle and lower reaches of the Yangtze River	1970s-1980s
Aihuangmi	矮黄米	conventional	Hunan	Middle and lower reaches of the Yangtze River	1970s-1980s
Aijiaonante	矮脚南特	conventional	Guangdong	Southern China	1957
Aimeizao3hAo	矮梅早3号	conventional	Guangdong	Southern China	1986
Ainanzao1hao	矮南早1号	conventional	Zhejiang	Middle and lower reaches of the Yangtze River	1964
Aituogu151	矮沱谷151	conventional	Sichuan	Upper reaches of Yangtze River	1961
Aizhan43S	矮占43S	2-line genic male sterile	Anhui	Middle and lower reaches of the Yangtze River	2009
Aizizhan	矮仔占	conventional	Guangxi	Southern China	1950
AlianyuanzaoA	阿莲源早A	cytoplasm male sterility	Hunan	Middle and lower reaches of the Yangtze River	1970s
AnfengA	安丰A	cytoplasm male sterility	Hunan	Middle and lower reaches of the Yangtze River	2010
AnnongS-1	安农S-1	2-line genic male sterile	Hunan	Middle and lower reaches of the Yangtze River	1988
Anyuzao1hao	安育早1号	conventional	Anhui	Middle and lower reaches of the Yangtze River	2007
AofuA	奥富A	cytoplasm male sterility	Hunan	Middle and lower reaches of the Yangtze River	2011
Aolong1S	奥龙1S	2-line genic male sterile	Hunan	Middle and lower reaches of the Yangtze River	2006
AoR15	奥R15	3-line restorer	Hunan	Middle and lower reaches of the Yangtze River	2013
AoR18	奥R18	2-line restorer	Hunan	Middle and lower reaches of the Yangtze River	2007
AoR200	奥R200	2-line restorer	Hunan	Middle and lower reaches of the Yangtze River	2012
AoR69	奥R69	2-line restorer	Hunan	Middle and lower reaches of the Yangtze River	2007
B138	B138	conventional	Hunan	Middle and lower reaches of the Yangtze River	2008
Baimidongzhan	白米冬占	conventional	Hunan	Middle and lower reaches of the Yangtze River	1950前
Baixiangzhan	白香占	conventional	Guangxi	Southern China	2008
Baohongxuan	包红选	conventional	Hunan	Middle and lower reaches of the Yangtze River	1970s-1980s
Basiai63	八四矮63	conventional	Sichuan	Upper reaches of Yangtze River	1982
Basimati370	basimati370	conventional	Pakistan	foreign	1980s
BCN851	BCN851	germplasm	Hunan	Middle and lower reaches of the Yangtze River	1970s-1980s
BG367-4	BG367-4	germplasm	Hunan	Middle and lower reaches of the Yangtze River	1970s-1980s
Biao810S	标810S	2-line genic male sterile	Hunan	Middle and lower reaches of the Yangtze River	2008
Bing1A	炳1A	cytoplasm male sterility	Hunan	Middle and lower reaches of the Yangtze River	2010
Bing4114	丙4114	2-line restorer	Hunan	Middle and lower reaches of the Yangtze River	2007
BKN6819-33-3-2-1-3	BKN6819-33-3-2-1-3	germplasm	IRRI	foreign	1970s-1980s
BoA	博A	cytoplasm male sterility	Guangxi	Southern China	1987
BoIIA	博ⅡA	cytoplasm male sterility	Guangxi	Southern China	1999
BoIIIA	博ⅢA	cytoplasm male sterility	Guangxi	Southern China	2003
BolizhanaiA	玻璃粘矮A	cytoplasm male sterility	Hunan	Middle and lower reaches of the Yangtze River	1970s
Bph68S	Bph68S	2-line genic male sterile	Hubei	Middle and lower reaches of the Yangtze River	2011
C815S	C815S	2-line genic male sterile	Hunan	Middle and lower reaches of the Yangtze River	2004
CDR22	CDR22	3-line restorer	Sichuan	Upper reaches of Yangtze River	1989
Ce22	测22	3-line restorer	Hunan	Middle and lower reaches of the Yangtze River	1970s-1980s
Ce235	测235	3-line restorer	Hainan	Southern China	2008
Ce253	测253	3-line restorer	Guangxi	Southern China	2003
Ce258	测258	3-line restorer	Guangxi	Southern China	2004
Ce48	测48	3-line restorer	Hunan	Middle and lower reaches of the Yangtze River	1970s-1980s
Ce49	测49	3-line restorer	Hunan	Middle and lower reaches of the Yangtze River	1970s-1980s
Ce49-1	测49-1	3-line restorer	Hunan	Middle and lower reaches of the Yangtze River	1970s-1980s
Ce64	测64	3-line restorer	Hunan	Middle and lower reaches of the Yangtze River	1970s-1980s
Cehui33	测恢33	3-line restorer	Hunan	Middle and lower reaches of the Yangtze River	1970s-1980s
Chang-1	常-1	conventional	Guangdong	Southern China	new
Chang-2	常-2	conventional	Guangdong	Southern China	new
Chang-3	常-3	conventional	Guangdong	Southern China	new
Chang-4	常-4	conventional	Guangdong	Southern China	new
Chang-6	常-6	conventional	Guangdong	Southern China	new
Chang-7	常-7	conventional	Guangdong	Southern China	new
Changfei22A	常菲22A	cytoplasm male sterility	Hunan	Middle and lower reaches of the Yangtze River	1986
ChangfengB	昌丰B	3-line maintainer	Fujian	Southern China	2002
Changhui117	常恢117	3-line restorer	Hunan	Middle and lower reaches of the Yangtze River	2002
Changhui121	昌恢121	3-line restorer	Jiangxi	Middle and lower reaches of the Yangtze River	2004
Changhui851	昌恢851	3-line restorer	Jiangxi	Middle and lower reaches of the Yangtze River	2009
Changhui871	昌恢871	3-line restorer	Jiangxi	Middle and lower reaches of the Yangtze River	2008
Changhui891	昌恢891	3-line restorer	Jiangxi	Middle and lower reaches of the Yangtze River	2007
ChanghuiT025	昌恢T025	3-line restorer	Jiangxi	Middle and lower reaches of the Yangtze River	2008
Chao40	超40	conventional	Anhui	Middle and lower reaches of the Yangtze River	1970s-1980s
Chaoyang1hao	朝阳1号	conventional	Zhejiang	Middle and lower reaches of the Yangtze River	1970
Chaoyang1haoA	朝阳1号A	cytoplasm male sterility	Guangxi	Southern China	1970s
Chengdouai8hao	成都矮8号	conventional	Sichuan	Upper reaches of Yangtze River	1963
Chenghui149	成恢149	3-line restorer	Sichuan	Upper reaches of Yangtze River	1994
Chenghui177	成恢177	3-line restorer	Sichuan	Upper reaches of Yangtze River	2001
Chenghui19	成恢19	3-line restorer	Sichuan	Upper reaches of Yangtze River	2000
Chenghui425	成恢425	3-line restorer	Sichuan	Upper reaches of Yangtze River	2007
Chenghui448	成恢448	3-line restorer	Sichuan	Upper reaches of Yangtze River	2002
Chenghui727	成恢727	3-line restorer	Sichuan	Upper reaches of Yangtze River	2008
ChenhongA	郴红A	cytoplasm male sterility	Hunan	Middle and lower reaches of the Yangtze River	1970s-1980s
Chuan106A	川106A	cytoplasm male sterility	Sichuan	Upper reaches of Yangtze River	2012
Chuang5S	创5S	2-line genic male sterile	Hunan	Middle and lower reaches of the Yangtze River	2013
Chuangfeng1hao	创丰1号	conventional	Hunan	Middle and lower reaches of the Yangtze River	2005
Chuangu1S	川谷1S	2-line genic male sterile	Sichuan	Upper reaches of Yangtze River	new
ChuanguA	川谷A	cytoplasm male sterility	Sichuan	Upper reaches of Yangtze River	2012
Chuangxiang5hao	创香5号	conventional	Hunan	Middle and lower reaches of the Yangtze River	2011
Chuanhanghui1618	川航恢1618	3-line restorer	Sichuan	Upper reaches of Yangtze River	new
Chuanhanghui907	川航恢907	3-line restorer	Sichuan	Upper reaches of Yangtze River	new
Chuanhui907	川恢907	3-line restorer	Sichuan	Upper reaches of Yangtze River	1998
Chuannong1A	川农1A	cytoplasm male sterility	Sichuan	Upper reaches of Yangtze River	2006
Chuannong2A	川农2A	cytoplasm male sterility	Sichuan	Upper reaches of Yangtze River	2014
Chuannong3A	川农3A	cytoplasm male sterility	Sichuan	Upper reaches of Yangtze River	2018
Chuannong422	川农422	conventional	Sichuan	Upper reaches of Yangtze River	1950
Chuannong4A	川农4A	cytoplasm male sterility	Sichuan	Upper reaches of Yangtze River	2014
Chuannong5A	川农5A	cytoplasm male sterility	Sichuan	Upper reaches of Yangtze River	new
Chuanxiang29A	川香29A	cytoplasm male sterility	Sichuan	Upper reaches of Yangtze River	2000
ChuanxiangB	川香B	3-line maintainer	Sichuan	Upper reaches of Yangtze River	new
ChuanzheA	川浙A	cytoplasm male sterility	Sichuan	Upper reaches of Yangtze River	new
Chuanzuo6A	川作6A	cytoplasm male sterility	Sichuan	Upper reaches of Yangtze River	2008
Chuanzuo891A	川作891A	cytoplasm male sterility	Sichuan	Upper reaches of Yangtze River	2016
CHZAVNGSEYU-30	CHZA VNGSEYU-30	germplasm	Hunan	Middle and lower reaches of the Yangtze River	1970s-1980s
Colomlia	Colomlia	germplasm	IRRI	foreign	1970s-1980s
Cpei211	C培211	3-line restorer	Hunan	Middle and lower reaches of the Yangtze River	1970s-1980s
D308	D308	3-line restorer	Sichuan	Upper reaches of Yangtze River	new
D62A	D62A	cytoplasm male sterility	Sichuan	Upper reaches of Yangtze River	2000
Dalixiang15	大粒香15	3-line restorer	Fujian	Southern China	1995
DazhulhaoA	大柱l号A	cytoplasm male sterility	Hunan	Middle and lower reaches of the Yangtze River	1970s
De1B	德1B	3-line maintainer	Sichuan	Upper reaches of Yangtze River	new
Dehui3485	德恢3485	3-line restorer	Sichuan	Upper reaches of Yangtze River	2016
Dehui381	德恢381	3-line restorer	Sichuan	Upper reaches of Yangtze River	2016
Dehui923	德恢923	3-line restorer	Sichuan	Upper reaches of Yangtze River	2014
DeS	德S	2-line genic male sterile	Hunan	Middle and lower reaches of the Yangtze River	2013
Dexiang074A	德香074A	cytoplasm male sterility	Sichuan	Upper reaches of Yangtze River	2008
Dianxian34A	滇籼34A	cytoplasm male sterility	Yunnan	Upper reaches of Yangtze River	2012
Dongnan201	东南201	conventional	Fujian	Southern China	2004
Dongtingwanxian	洞庭晚籼	conventional	Hunan	Middle and lower reaches of the Yangtze River	1974
Duoxi1hao	多系1号	3-line restorer	Sichuan	Upper reaches of Yangtze River	1993
Duoxiyihao	多系一号	3-line restorer	Sichuan	Upper reaches of Yangtze River	1993
Dxiang286A	D香286A	cytoplasm male sterility	Sichuan	Upper reaches of Yangtze River	new
E164	E164	conventional	Anhui	Middle and lower reaches of the Yangtze River	1990
Enhui58	恩恢58	3-line restorer	Hubei	Middle and lower reaches of the Yangtze River	1996
Enuo9hao	鄂糯9号	conventional	Hubei	Middle and lower reaches of the Yangtze River	2004
Erjiuai4haoA	二九矮4号A	cytoplasm male sterility	Jiangxi	Middle and lower reaches of the Yangtze River	1970s
Erjiufeng	二九丰	conventional	Zhejiang	Middle and lower reaches of the Yangtze River	1984
Erjiunan1hao	二九南1号	conventional	Zhejiang	Middle and lower reaches of the Yangtze River	1968
Erjiunan1haoA	二九南1号A	cytoplasm male sterility	Hunan	Middle and lower reaches of the Yangtze River	1970s
Erjiuqing	二九青	conventional	Zhejiang	Middle and lower reaches of the Yangtze River	1983
Erliuzhaizao	二六窄早	3-line restorer	Hunan	Middle and lower reaches of the Yangtze River	1981
Ewan10hao	鄂晚10号	conventional	Hubei	Middle and lower reaches of the Yangtze River	2001
Exiang1hao	鄂香1号	conventional	Zhejiang	Middle and lower reaches of the Yangtze River	2002
Ezao17	鄂早17	conventional	Hubei	Middle and lower reaches of the Yangtze River	2003
Ezao6hao	鄂早6号	conventional	Hubei	Middle and lower reaches of the Yangtze River	1985
Ezao7hao	鄂早7号	conventional	Hubei	Middle and lower reaches of the Yangtze River	1986
Ezhong4hao	鄂中4号	conventional	Hubei	Middle and lower reaches of the Yangtze River	2002
Ezhong5hao	鄂中5号	2-line restorer	Hubei	Middle and lower reaches of the Yangtze River	2004
F32A	F32A	cytoplasm male sterility	Sichuan	Upper reaches of Yangtze River	2008
Fan43S	繁43S	2-line genic male sterile	Hunan	Middle and lower reaches of the Yangtze River	new
Fei11	菲11	germplasm	Hunan	Middle and lower reaches of the Yangtze River	1970s-1980s
Feigai122	菲改122	germplasm	Hunan	Middle and lower reaches of the Yangtze River	1970s-1980s
Feihui6hao	菲恢6号	3-line restorer	Fujian	Southern China	2000
Fengmeizhan	丰美占	conventional	Guangdong	Southern China	2005
FengqingzaoA	丰青早A	cytoplasm male sterility	Guangdong	Southern China	1970s
FengS	凤S	2-line genic male sterile	Hunan	Middle and lower reaches of the Yangtze River	2011
Fengsizhan	丰丝占	conventional	Guangdong	Southern China	2004
Fengtian1A	丰田1A	cytoplasm male sterility	Guangxi	Southern China	2012
FengyuanA	丰源A	cytoplasm male sterility	Hunan	Middle and lower reaches of the Yangtze River	2001
Fu228S	福228S	2-line genic male sterile	Hunan	Middle and lower reaches of the Yangtze River	new
Fuhui016	福恢016	3-line restorer	Fujian	Southern China	1993
Fuhui0724	涪恢0724	3-line restorer	Chongqing	Upper reaches of Yangtze River	2014
Fuhui2098	福恢2098	3-line restorer	Fujian	Southern China	2008
Fuhui5138	福恢5138	3-line restorer	Fujian	Southern China	2010
Fuhui673	福恢673	3-line restorer	Fujian	Southern China	2008
Fuhui676	福恢676	3-line restorer	Fujian	Southern China	2014
Fuhui838	辐恢838	3-line restorer	Sichuan	Upper reaches of Yangtze River	1994
Fuhui838S	辐恢838（小粒）	3-line restorer	Guangxi	Southern China	1994
Fuhui9303	涪恢9303	3-line restorer	Chongqing	Upper reaches of Yangtze River	2003
Fuhui964	福恢964	3-line restorer	Fujian	Southern China	2003
Fuhui9801	涪恢9801	3-line restorer	Chongqing	Upper reaches of Yangtze River	2001
Fuhui9802	涪恢9802	3-line restorer	Chongqing	Upper reaches of Yangtze River	2008
FulongS2	福龙S2	2-line genic male sterile	Fujian	Southern China	2009
Fuxiang1A	福香1A	cytoplasm male sterility	Fujian	Southern China	2015
FuyiA	福伊A	cytoplasm male sterility	Fujian	Southern China	1995
Fuyu1haoA	辐育1号A	cytoplasm male sterility	Hunan	Middle and lower reaches of the Yangtze River	1970s
FuzhenA	辐珍A	cytoplasm male sterility	Hunan	Middle and lower reaches of the Yangtze River	1970s-1980s
G201A	G201A	cytoplasm male sterility	Sichuan	Upper reaches of Yangtze River	2004
G2480A	G2480A	cytoplasm male sterility	Sichuan	Upper reaches of Yangtze River	2003
Gang46A	冈46A	cytoplasm male sterility	Sichuan	Upper reaches of Yangtze River	1985
Gang48A	冈48A	cytoplasm male sterility	Sichuan	Upper reaches of Yangtze River	2012
Gang901A	冈901A	cytoplasm male sterility	Sichuan	Upper reaches of Yangtze River	2010
Gangxiang1A	冈香1A	cytoplasm male sterility	Sichuan	Upper reaches of Yangtze River	2004
Ganwannuo7hao	赣晚糯7号	conventional	Jiangxi	Middle and lower reaches of the Yangtze River	2008
Ganwanxian14hao	赣晚籼14号	conventional	Jiangxi	Middle and lower reaches of the Yangtze River	1990
Ganwanxian19	赣晚籼19	conventional	Jiangxi	Middle and lower reaches of the Yangtze River	1992
Ganwanxian30	赣晚籼30	conventional	Jiangxi	Middle and lower reaches of the Yangtze River	2000
Ganwanxian32hao	赣晚籼32号	conventional	Jiangxi	Middle and lower reaches of the Yangtze River	2003
Ganwanxian37hao	赣晚籼37号	conventional	Jiangxi	Middle and lower reaches of the Yangtze River	2005
GanxiangB-1	赣香B	3-line maintainer	Jiangxi	Middle and lower reaches of the Yangtze River	2009
GanxiangB-2	赣香	conventional	Jiangxi	Middle and lower reaches of the Yangtze River	2014
Ganzaoxian37hao	赣早籼37号	conventional	Jiangxi	Middle and lower reaches of the Yangtze River	1995
Ganzaoxian48hao	赣早籼48号	conventional	Jiangxi	Middle and lower reaches of the Yangtze River	2000
Ganzaoxian49hao	赣早籼49号	conventional	Jiangxi	Middle and lower reaches of the Yangtze River	2002
Ganzaoxian51hao	赣早籼51号	conventional	Jiangxi	Middle and lower reaches of the Yangtze River	2002
Ganzaoxian55hao	赣早籼55号	conventional	Jiangxi	Middle and lower reaches of the Yangtze River	2003
Gaoliangdao	高粱稻	2-line restorer	Hunan	Middle and lower reaches of the Yangtze River	new
GD-1S	GD-1S	2-line genic male sterile	Guangdong	Southern China	2001
GD-7S	GD-7S	2-line genic male sterile	Guangdong	Southern China	2003
Genfengsimiao	亘丰丝苗	conventional	Jiangxi	Middle and lower reaches of the Yangtze River	2014
Gu154	古154	3-line restorer	IRRI	foreign	1970s
Gu223	古223	germplasm	IRRI	foreign	1970s
Gu34	古34	germplasm	IRRI	foreign	1970s-1980s
Guang23A	广23A	cytoplasm male sterility	Hunan	Middle and lower reaches of the Yangtze River	1970s-1980s
Guang8B	广8B	3-line maintainer	Guangdong	Southern China	2008
Guangchang13	广场13	conventional	Guangdong	Southern China	1950前
Guangchangai	广场矮	conventional	Guangdong	Southern China	1959
Guangdong223A	广东223A	cytoplasm male sterility	Hunan	Middle and lower reaches of the Yangtze River	1970s
Guanger104	广二104	conventional	Guangxi	Southern China	1978
Guangershi	广二石	conventional	Guangdong	Southern China	1982
GuangheA	广和A	cytoplasm male sterility	Guangxi	Southern China	2016
Guanghui122	广恢122	3-line restorer	Guangdong	Southern China	1994
Guanghui128	广恢128	3-line restorer	Guangdong	Southern China	1994
Guanghui312	广恢312	3-line restorer	Guangdong	Southern China	2002
Guanghui3550	广恢3550	3-line restorer	Guangdong	Southern China	1993
Guanghui368	广恢368	3-line restorer	Guangdong	Southern China	2004
Guanghui998	广恢998	3-line restorer	Guangdong	Southern China	1998
Guangjie9hao	广解9号	conventional	Guangdong	Southern China	1964
Guangkang13A	广抗13A	cytoplasm male sterility	Fujian	Southern China	2003
Guangluai4hao	广陆矮4号	conventional	Guangdong	Southern China	1983
GuanglugenA	广陆艮A	cytoplasm male sterility	Hunan	Middle and lower reaches of the Yangtze River	1970s
GuangmoHS	广茉HS	2-line genic male sterile	Anhui	Middle and lower reaches of the Yangtze River	2013
GuangmoS	广茉S	2-line genic male sterile	Anhui	Middle and lower reaches of the Yangtze River	2005
Guangqiuai	广秋矮	conventional	Guangdong	Southern China	1963
Guangtang69A	广塘69A	cytoplasm male sterility	Hunan	Middle and lower reaches of the Yangtze River	1970s
Guangxiang24S	广湘24S	2-line genic male sterile	Hunan	Middle and lower reaches of the Yangtze River	2009
Guangxuan3hao	广选3号	conventional	Guangxi	Southern China	1961
Guangyuanzhan5hao	广源占5号	conventional	Guangdong	Southern China	2008
Guangzhan63-4S	广占63-4S	2-line genic male sterile	Liaoning		2003
GufengA	谷丰A	cytoplasm male sterility	Fujian	Southern China	2001
Gugui1563	古圭1563	germplasm	Hunan	Middle and lower reaches of the Yangtze River	1970s-1980s
Gui1025	桂1025	3-line restorer	Guangxi	Southern China	2004
Gui44	桂44	3-line restorer	Guangxi	Southern China	1988
Gui582	桂582	3-line restorer	Guangxi	Southern China	2003
Gui630	圭630	3-line restorer	Guyana	foreign	1970s-1980s
Gui649	桂649	3-line restorer	Guangxi	Southern China	2004
Gui99	桂99	3-line restorer	Guangxi	Southern China	1987
Guichao13	桂朝13	conventional	Guangdong	Southern China	1987
Guichao2hao	桂朝2号	conventional	Guangdong	Southern China	1978
Guifeng105A	贵丰105A	cytoplasm male sterility	Shanghai	Upper reaches of Yangtze River	2015
Guifengxiang306A	贵丰香306A	cytoplasm male sterility	Shanghai	Upper reaches of Yangtze River	new
Guifu3hao	圭辐3号	conventional	Fujian	Southern China	1983
Guihuazhan	桂华占	conventional	Guangxi	Southern China	2001
Guihui985	贵恢985	3-line restorer	Shanghai	Upper reaches of Yangtze River	2013
Guike-2S	桂科-2S	2-line genic male sterile	Guangxi	Southern China	2007
Guiluai3hao	圭陆矮3号	conventional	Zhejiang	Middle and lower reaches of the Yangtze River	1960
Guiluai8hao	圭陆矮8号	conventional	Zhejiang	Middle and lower reaches of the Yangtze River	1966
Guinongzhan	桂农占	2-line restorer	Guangdong	Southern China	2005
H175S	H175S	2-line genic male sterile	Anhui	Middle and lower reaches of the Yangtze River	2011
H282	H282	2-line restorer	Hunan	Middle and lower reaches of the Yangtze River	2007
H396	H396	2-line restorer	Hunan	Middle and lower reaches of the Yangtze River	2011
H52	H52	germplasm	Hunan	Middle and lower reaches of the Yangtze River	1970s-1980s
H611	H611	2-line restorer	Hunan	Middle and lower reaches of the Yangtze River	2010
H78	H78	germplasm	Hunan	Middle and lower reaches of the Yangtze River	1970s-1980s
H819	H819	2-line restorer	Hunan	Middle and lower reaches of the Yangtze River	2003
H947	H947	2-line restorer	Hunan	Middle and lower reaches of the Yangtze River	2015
Haixiuzhan9hao	海秀占9号	conventional	Hainan	Southern China	2008
HaiyeA	海野A	cytoplasm male sterility	Hainan	Southern China	2016
Hang1hao	航1号	3-line restorer	Fujian	Southern China	1999
Hang959	杭959	conventional	Zhejiang	Middle and lower reaches of the Yangtze River	2000
Hanhui3hao	旱恢3号	3-line restorer	Shanghai	Middle and lower reaches of the Yangtze River	2011
HB569	HB569	germplasm	Hunan	Middle and lower reaches of the Yangtze River	1970s-1980s
HD9802S	HD9802S	2-line genic male sterile	Hubei	Middle and lower reaches of the Yangtze River	2005
Hefengzhan	合丰占	conventional	Guangdong	Southern China	2009
HengfengA	恒丰A	cytoplasm male sterility	Guangdong	Southern China	2008
Henongsimiao	合农丝苗	conventional	Guangdong	Southern China	new
HeyeguangxuanzaoA	合野广选早A	cytoplasm male sterility	Hunan	Middle and lower reaches of the Yangtze River	1970s
Hong410	红410	conventional	Fujian	Southern China	1983
HongA	洪A	cytoplasm male sterility	Jiangxi	Middle and lower reaches of the Yangtze River	2017
Honghua15A	红华15A	cytoplasm male sterility	Guangdong	Southern China	1970s
Hongnan	红南	conventional	Guangxi	Southern China	1983
Hongyun33	红云33	conventional	Fujian	Southern China	1983
HR1128	HR1128	2-line restorer	Hunan	Middle and lower reaches of the Yangtze River	2011
HS-3	HS-3	2-line genic male sterile	Fujian	Southern China	2002
Hua1015S	华1015S	2-line genic male sterile	Hubei	Middle and lower reaches of the Yangtze River	2017
Hua1037S	华1037S	2-line genic male sterile	Hubei	Middle and lower reaches of the Yangtze River	2017
Hua1165S	华1165S	2-line genic male sterile	Hubei	Middle and lower reaches of the Yangtze River	2017
Hua1201S	华1201S	2-line genic male sterile	Hubei	Middle and lower reaches of the Yangtze River	2017
Hua1903	华1903	2-line restorer	Hubei	Middle and lower reaches of the Yangtze River	2015
Hua1A	花1A	cytoplasm male sterility	Fujian	Southern China	1995
Hua2A	花2A	cytoplasm male sterility	Fujian	Southern China	2008
Hua3234	华3234	2-line restorer	Hubei	Middle and lower reaches of the Yangtze River	2015
Hua68S	华68S	2-line genic male sterile	Guangdong	Southern China	2009
Hua7620	华7620	2-line restorer	Hubei	Middle and lower reaches of the Yangtze River	2015
Huafeng1A	华丰1A	cytoplasm male sterility	Hubei	Middle and lower reaches of the Yangtze River	2013
Huahang31	华航31	2-line restorer	Guangdong	Southern China	2010
Huahui118	华恢118	3-line restorer	Jiangsu	Middle and lower reaches of the Yangtze River	2003
Huahui352	华恢352	3-line restorer	Hubei	Middle and lower reaches of the Yangtze River	2014
Huai96-1	怀96-1	2-line restorer	Hunan	Middle and lower reaches of the Yangtze River	2000
Huangchaozhan	黄超占	conventional	Guangdong	Southern China	new
Huanghuazhan-1	黄华占	3-line restorer	Guangdong	Southern China	2005
Huanghuazhan-2	黄华占	3-line restorer	Guangdong	Southern China	2005
HuanglizHan	黄莉占	2-line restorer	Guangdong	Southern China	2008
HuangxiuzHan	黄秀占	conventional	Guangdong	Southern China	2010
HuaxiangA	花香A	cytoplasm male sterility	Sichuan	Upper reaches of Yangtze River	2007
Huayu4127S	华煜4127S	2-line genic male sterile	Hunan	Middle and lower reaches of the Yangtze River	2015
Huazhan	华占	3-line restorer	Zhejiang	Middle and lower reaches of the Yangtze River	2008
Huhan1A	沪旱1A	cytoplasm male sterility	Shanghai	Middle and lower reaches of the Yangtze River	2003
Hui2	恢2	3-line restorer	Hunan	Middle and lower reaches of the Yangtze River	1970s-1980s
IET2080	IET2080	germplasm	Hunan	Middle and lower reaches of the Yangtze River	1970s-1980s
II-32A	Ⅱ-32A	cytoplasm male sterility	Hunan	Middle and lower reaches of the Yangtze River	1970s
IR1112-116	IR1112-116	germplasm	IRRI	foreign	1970s-1980s
IR127-80-1-10	IR127-80-1-10	germplasm	IRRI	foreign	1970s-1980s
IR13149-19-1	IR13149-19-1	germplasm	IRRI	foreign	1970s-1980s
IR13188-9	IR13188-9	germplasm	IRRI	foreign	1970s-1980s
IR13535-64-6-2-3-2	IR13535-64-6-2-3-2	germplasm	IRRI	foreign	1970s-1980s
IR14497-15-2	IR14497-15-2	germplasm	IRRI	foreign	1970s-1980s
IR15314-43-2-3-3	IR15314-43-2-3-3	germplasm	IRRI	foreign	1970s-1980s
IR1544-181-1-1	IR1544-181-1-1	germplasm	IRRI	foreign	1970s-1980s
IR15795-232-3-3-3-2	IR15795-232-3-3-3-2	germplasm	IRRI	foreign	1970s-1980s
IR15847-135-1-1	IR15847-135-1-1	germplasm	IRRI	foreign	1970s-1980s
IR15975-232-3-3-3-2	IR15975-232-3-3-3-2	germplasm	IRRI	foreign	1970s-1980s
IR18272-1-1-3	IR18272-1-1-3	germplasm	IRRI	foreign	1970s-1980s
IR18272-13-2	IR18272-13-2	germplasm	IRRI	foreign	1970s-1980s
IR18272-27-3-1	IR18272-27-3-1	germplasm	IRRI	foreign	1970s-1980s
IR18342-66-2-1	IR18342-66-2-1	germplasm	IRRI	foreign	1970s-1980s
IR18348-36-3-3	IR18348-36-3-3	germplasm	IRRI	foreign	1970s-1980s
IR19225-289-3-1-4	IR19225-289-3-1-4	germplasm	IRRI	foreign	1970s-1980s
IR19228-83-1-3	IR19228-83-1-3	germplasm	IRRI	foreign	1970s-1980s
IR19392-115-3	IR19392-115-3	germplasm	IRRI	foreign	1970s-1980s
IR19660-187-2-2-3-2	IR19660-187-2-2-3-2	germplasm	IRRI	foreign	1970s-1980s
IR19674-146-1-1-3-2	IR19674-146-1-1-3-2	germplasm	IRRI	foreign	1970s-1980s
IR19675-34-2-2-3-3A	IR19675-34-2-2-3-3A	cytoplasm male sterility	IRRI	foreign	1970s-1980s
IR19728-9-2-2-3-3	IR19728-9-2-2-3-3	germplasm	IRRI	foreign	1970s-1980s
IR2031-724-2-3-4	IR2031-724-2-3-4	germplasm	IRRI	foreign	1970s-1980s
IR2055	IR2055	3-line restorer	IRRI	foreign	1970s
IR2070-178-2-3	IR2070-178-2-3	germplasm	IRRI	foreign	1970s-1980s
IR2071-77-9-3-5	IR2071-77-9-3-5	germplasm	IRRI	foreign	1970s-1980s
IR2153-26-3-5-6	IR2153-26-3-5-6	germplasm	IRRI	foreign	1970s-1980s
IR2153-43-2-5-4	IR2153-43-2-5-4	germplasm	IRRI	foreign	1970s-1980s
IR2153-550-2-6	IR2153-550-2-6	germplasm	IRRI	foreign	1970s-1980s
IR21817-50-2	IR21817-50-2	germplasm	IRRI	foreign	1970s-1980s
IR21840-186-3	IR21840-186-3	germplasm	IRRI	foreign	1970s-1980s
IR21841-97-3-3	IR21841-97-3-3	germplasm	IRRI	foreign	1970s-1980s
IR21845-90-3Msp-2A	IR21845-90-3Msp-2A	cytoplasm male sterility	IRRI	foreign	1970s-1980s
IR21845-90-3Msp3aA	IR21845-90-3Msp3aA	cytoplasm male sterility	IRRI	foreign	1970s-1980s
IR21931-78-2-2	IR21931-78-2-2	germplasm	IRRI	foreign	1970s-1980s
IR24-1	IR24	3-line restorer	IRRI	foreign	1970s
IR24-2	IR24	3-line restorer	IRRI	foreign	1971
IR24609-134-3-3	IR24609-134-3-3	germplasm	IRRI	foreign	1970s-1980s
IR24609-4-2-3-1	IR24609-4-2-3-1	germplasm	IRRI	foreign	1970s-1980s
IR2546-58-1	IR2546-58-1	germplasm	IRRI	foreign	1970s-1980s
IR25572-87-3-3	IR25572-87-3-3	germplasm	IRRI	foreign	1970s-1980s
IR25588-7-3-1	IR25588-7-3-1	germplasm	IRRI	foreign	1970s-1980s
IR25621-135-1-1	IR25621-135-1-1	germplasm	IRRI	foreign	1970s-1980s
IR25840-83-3-2	IR25840-83-3-2	germplasm	IRRI	foreign	1970s-1980s
IR25898-60-2-3	IR25898-60-2-3	germplasm	IRRI	foreign	1970s-1980s
IR25924-92-1-3	IR25924-92-1-3	germplasm	IRRI	foreign	1970s-1980s
IR25926-14-3-2	IR25926-14-3-2	germplasm	IRRI	foreign	1970s-1980s
IR26-1	IR26	3-line restorer	IRRI	foreign	1970s
IR26-2	IR26	3-line restorer	IRRI	foreign	1983
IR27300-124-2	IR27300-124-2	germplasm	IRRI	foreign	1970s-1980s
IR27301-62-3	IR27301-62-3	germplasm	IRRI	foreign	1970s-1980s
IR28-1	IR28	3-line restorer	IRRI	foreign	1970s
IR28-2	IR28	3-line restorer	IRRI	foreign	1970s
IR28212-71-4-2-3	IR28212-71-4-2-3	germplasm	IRRI	foreign	1970s-1980s
IR2863-6-3	IR2863-6-3	germplasm	IRRI	foreign	1970s-1980s
IR29670-15-2-3	IR29670-15-2-3	germplasm	IRRI	foreign	1970s-1980s
IR29692-65-2-3-3	IR29692-65-2-3-3	germplasm	IRRI	foreign	1970s-1980s
IR29708-113-3-2-2	IR29708-113-3-2-2	germplasm	IRRI	foreign	1970s-1980s
IR29725-109-1-2-1	IR29725-109-1-2-1	germplasm	IRRI	foreign	1970s-1980s
IR29725-109-1-2-l	IR29725-109-1-2-l	germplasm	IRRI	foreign	1970s-1980s
IR29725-63-3-3-2	IR29725-63-3-3-2	germplasm	IRRI	foreign	1970s-1980s
IR30	IR30	3-line restorer	IRRI	foreign	1970s
IR31775-30-3-2-2-2	IR31775-30-3-2-2-2	germplasm	IRRI	foreign	1970s-1980s
IR31802-48-2-2-2	IR31802-48-2-2-2	germplasm	IRRI	foreign	1970s-1980s
IR31805-20-1-3-3	IR31805-20-1-3-3	germplasm	IRRI	foreign	1970s-1980s
IR31851-63-1-2-3-2	IR31851-63-1-2-3-2	germplasm	IRRI	foreign	1970s-1980s
IR31906-67-1-1-2-2	IR31906-67-1-1-2-2	germplasm	IRRI	foreign	1970s-1980s
IR32272-67-3-2-3	IR32272-67-3-2-3	germplasm	IRRI	foreign	1970s-1980s
IR32307-107-3-2-2	IR32307-107-3-2-2	germplasm	IRRI	foreign	1970s-1980s
IR32307-45-2-3-2	IR32307-45-2-3-2	germplasm	IRRI	foreign	1970s-1980s
IR32307-75-1-3-1	IR32307-75-1-3-1	germplasm	IRRI	foreign	1970s-1980s
IR32358-39-3-1-1	IR32358-39-3-1-1	germplasm	IRRI	foreign	1970s-1980s
IR32429-122-3-1-2	IR32429-122-3-1-2	germplasm	IRRI	foreign	1970s-1980s
IR32489-130-2-2-2	IR32489-130-2-2-2	germplasm	IRRI	foreign	1970s-1980s
IR32876-54-2-2-2	IR32876-54-2-2-2	germplasm	IRRI	foreign	1970s-1980s
IR34631-6-1-3	IR34631-6-1-3	germplasm	IRRI	foreign	1970s-1980s
IR34638-57-1-2	IR34638-57-1-2	germplasm	IRRI	foreign	1970s-1980s
IR34681-107-3-3-3	IR34681-107-3-3-3	germplasm	IRRI	foreign	1970s-1980s
IR35286-18-3-3-2-3	IR35286-18-3-3-2-3	germplasm	IRRI	foreign	1970s-1980s
IR36	IR36	3-line restorer	IRRI	foreign	1980s
IR4422-480-2-3-3	IR4422-480-2-3-3	germplasm	IRRI	foreign	1970s-1980s
IR4422-51-1	IR4422-51-1	germplasm	IRRI	foreign	1970s-1980s
IR46829A	IR46829A	cytoplasm male sterility	IRRI	foreign	1970s-1980s
IR46830A	IR46830A	cytoplasm male sterility	IRRI	foreign	1970s-1980s
IR50	IR50	conventional	IRRI	foreign	1980s
IR56	IR56	conventional	IRRI	foreign	1980s
IR5657-33-2	IR5657-33-2	germplasm	IRRI	foreign	1970s-1980s
IR58	IR58	germplasm	IRRI	foreign	1970s-1980s
IR64	IR64	conventional	IRRI	foreign	1980s
IR661	IR661	3-line restorer	IRRI	foreign	1970s
IR665	IR665	3-line restorer	IRRI	foreign	1970s
IR749B2-44-2-37	IR749B2-44-2-37	germplasm	IRRI	foreign	1970s-1980s
IR8	IR8	conventional	IRRI	foreign	1966
IR841	IR841	conventional	IRRI	foreign	1985以前
IR9828-91-2-3	IR9828-91-2-3	germplasm	IRRI	foreign	1970s-1980s
IR9859-6-3-3	IR9859-6-3-3	germplasm	IRRI	foreign	1970s-1980s
Ji2A	吉2A	cytoplasm male sterility	Sichuan	Upper reaches of Yangtze River	2002
Jiafeng68S	佳丰68S	2-line genic male sterile	Hubei	Middle and lower reaches of the Yangtze River	2008
Jiafuzhan	佳辐占	2-line restorer	Fujian	Southern China	2003
Jiahezaozhan	佳禾早占	2-line restorer	Fujian	Southern China	1999
Jian645B	健645B	3-line maintainer	Hunan	Middle and lower reaches of the Yangtze River	2006
Jianghangsimiao	江航丝苗	conventional	Guangdong	Southern China	2015
Jianghui151	江恢151	3-line restorer	Sichuan	Upper reaches of Yangtze River	1998
Jianglin9A	江林9A	cytoplasm male sterility	Sichuan	Upper reaches of Yangtze River	new
Jiangyu1S	江育1S	2-line genic male sterile	Sichuan	Upper reaches of Yangtze River	2005
JianS-1	建S	2-line genic male sterile	Hunan	Middle and lower reaches of the Yangtze River	2012
JianS-2	简S	2-line genic male sterile	Hunan	Middle and lower reaches of the Yangtze River	2014
Jianzhen2hao	鉴真2号	conventional	Hubei	Middle and lower reaches of the Yangtze River	2001
Jiaxing8hao	嘉兴8号	conventional	Zhejiang	Middle and lower reaches of the Yangtze River	2001
Jiayu143	嘉育143	conventional	Zhejiang	Middle and lower reaches of the Yangtze River	2003
Jiayu164	嘉育164	conventional	Zhejiang	Middle and lower reaches of the Yangtze River	2002
Jiayu253	嘉育253	conventional	Zhejiang	Middle and lower reaches of the Yangtze River	2005
Jiayu280	嘉育280	conventional	Zhejiang	Middle and lower reaches of the Yangtze River	1996
Jiayu293	嘉育293	conventional	Zhejiang	Middle and lower reaches of the Yangtze River	1993
Jiayu60	嘉育60	conventional	Zhejiang	Middle and lower reaches of the Yangtze River	2007
Jiayu948	嘉育948	conventional	Zhejiang	Middle and lower reaches of the Yangtze River	1998
Jiazao1hao	佳早1号	conventional	Fujian	Southern China	2007
JifengA	吉丰A	cytoplasm male sterility	Guangdong	Southern China	2011
Jin23A	金23A	cytoplasm male sterility	Hunan	Middle and lower reaches of the Yangtze River	1992
Jin304A	锦304A	cytoplasm male sterility	Yunnan	Upper reaches of Yangtze River	new
Jin319A	锦319A	cytoplasm male sterility	Yunnan	Upper reaches of Yangtze River	2013
Jin322A	锦322A	cytoplasm male sterility	Yunnan	Upper reaches of Yangtze River	2013
Jin4128S	锦4128S	2-line genic male sterile	Hunan	Middle and lower reaches of the Yangtze River	2016
Jinfeng1hao	巾锋1号	conventional	Hunan	Middle and lower reaches of the Yangtze River	1970s-1980s
Jing1B	旌1B	3-line maintainer	Sichuan	Upper reaches of Yangtze River	new
Jing3A	旌3A	cytoplasm male sterility	Sichuan	Upper reaches of Yangtze River	2014
Jing4155S	晶4155S	2-line genic male sterile	Hunan	Middle and lower reaches of the Yangtze River	2012
Jing7A	旌7A	cytoplasm male sterility	Sichuan	Upper reaches of Yangtze River	2016
Jingfu1A	京福1A	cytoplasm male sterility	Fujian	Southern China	2002
Jingfu2A	京福2A	cytoplasm male sterility	Fujian	Southern China	2002
JinguA	金谷A	cytoplasm male sterility	Sichuan	Upper reaches of Yangtze River	2003
Jingxian89	粳籼89	conventional	Guangdong	Southern China	1992
Jingxiang1A	旌香1A	cytoplasm male sterility	Sichuan	Upper reaches of Yangtze River	2013
Jinhangsimiao	金航丝苗	conventional	Guangdong	Southern China	2006
Jinnante43A	金南特43A	cytoplasm male sterility	Hunan	Middle and lower reaches of the Yangtze River	1970s-1980s
JinnanteA	金南特A	cytoplasm male sterility	Hunan	Middle and lower reaches of the Yangtze River	1970s
Jinnanwan	晋南晚	conventional	Fujian	Southern China	1983
Jinnongsimiao	金农丝苗	conventional	Guangdong	Southern China	2010
JinshanS-2	金山S-2	2-line genic male sterile	Fujian	Southern China	2004
Jinsui128	金穗128	conventional	Hunan	Middle and lower reaches of the Yangtze River	2015
Jinwan3hao	金晚3号	conventional	Fujian	Southern China	1986
JinxiangyuA	金镶玉A	cytoplasm male sterility	Hunan	Middle and lower reaches of the Yangtze River	2011
Jinzao47	金早47	conventional	Zhejiang	Middle and lower reaches of the Yangtze River	2001
Jinzao6hao	金早6号	conventional	Fujian	Southern China	1988
Juanye661	卷叶661	conventional	IRRI	foreign	1970s-1980s
K169	K169	germplasm	Hunan	Middle and lower reaches of the Yangtze River	1970s-1980s
K17B	K17B	3-line maintainer	Sichuan	Upper reaches of Yangtze River	2000
K18B	K18B	3-line maintainer	Sichuan	Upper reaches of Yangtze River	2000
K22B	K22B	3-line maintainer	Sichuan	Upper reaches of Yangtze River	2000
K4806	K4806	3-line restorer	Zhejiang	Middle and lower reaches of the Yangtze River	2010
Kang201S	康201S	2-line genic male sterile	Hunan	Middle and lower reaches of the Yangtze River	2001
Ke113A	科113A	cytoplasm male sterility	Hunan	Middle and lower reaches of the Yangtze River	2008
Ke20A	科20A	cytoplasm male sterility	Hunan	Middle and lower reaches of the Yangtze River	2012
Ke76-1BS	科76-1BS	2-line genic male sterile	Hunan	Middle and lower reaches of the Yangtze River	2008
Ke958BS	科958BS	2-line genic male sterile	Hunan	Middle and lower reaches of the Yangtze River	2009
Kefuhong2hao	科辐红2号	conventional	Fujian	Southern China	1983
Kejiexuan17	科揭选17	conventional	Guangdong	Southern China	1978
KejinA	科金A	cytoplasm male sterility	Hainan	Southern China	2010
KeqiandaoA	科前稻A	cytoplasm male sterility	Hunan	Middle and lower reaches of the Yangtze River	1970s
Kezhen145	科珍145	conventional	Hunan	Middle and lower reaches of the Yangtze River	1970s-1980s
KT27S	KT27S	2-line genic male sterile	Hunan	Middle and lower reaches of the Yangtze River	2015
L301A	L301A	cytoplasm male sterility	Hunan	Middle and lower reaches of the Yangtze River	1970s-1980s
LanbeiliA	兰贝利A	cytoplasm male sterility	Hunan	Middle and lower reaches of the Yangtze River	1970s
LefengA	乐丰A	cytoplasm male sterility	Fujian	Southern China	2004
Lehui188	乐恢188	3-line restorer	Sichuan	Upper reaches of Yangtze River	2003
Leihuozhan	雷火占	conventional	Hunan	Middle and lower reaches of the Yangtze River	1950前
LiA	里A	cytoplasm male sterility	Guangxi	Southern China	2005
Lian24	莲24	conventional	IRRI	foreign	1970s-1980s
Liangyuan1hao	良原1号	conventional	Hunan	Middle and lower reaches of the Yangtze River	new
Liantangzao	莲塘早	conventional	Jiangxi	Middle and lower reaches of the Yangtze River	1954
Ling27A	陵27A	cytoplasm male sterility	Chongqing	Upper reaches of Yangtze River	2018
Ling30A	陵30A	cytoplasm male sterility	Chongqing	Upper reaches of Yangtze River	2017
LiufuA	六福A	cytoplasm male sterility	Hunan	Middle and lower reaches of the Yangtze River	2012
Liushayouzhan202	柳沙油占202	conventional	Guangxi	Southern China	2006
Liuxiangzhan	柳香占	conventional	Guangxi	Southern China	2003
Liuye97A	柳野97A	cytoplasm male sterility	Hunan	Middle and lower reaches of the Yangtze River	1970s
Liyuanzhan1hao	力源占1号	conventional	Guangxi	Southern China	2006
Liyuanzhan2hao	力源占2号	conventional	Guangxi	Southern China	2007
Longke638S	隆科638S	2-line genic male sterile	Hunan	Middle and lower reaches of the Yangtze River	2014
LongS	龙S	2-line genic male sterile	Hunan	Middle and lower reaches of the Yangtze River	2009
LongtepuA	龙特浦A	cytoplasm male sterility	Fujian	Southern China	1986
Longxiang634B	隆香634B	3-line maintainer	Hunan	Middle and lower reaches of the Yangtze River	2011
LongyangA	龙阳A	cytoplasm male sterility	Hunan	Middle and lower reaches of the Yangtze River	1970s-1980s
LT1	LT1	conventional	Vietnam	foreign
LT10	LT10	conventional	Vietnam	foreign
LT11	LT11	conventional	Vietnam	foreign
LT12	LT12	conventional	Vietnam	foreign
LT13	LT13	conventional	Vietnam	foreign
LT14	LT14	conventional	Vietnam	foreign
LT15	LT15	conventional	Vietnam	foreign
LT16	LT16	conventional	Vietnam	foreign
LT17	LT17	conventional	Vietnam	foreign
LT18	LT18	conventional	Vietnam	foreign
LT19	LT19	conventional	Vietnam	foreign
LT2	LT2	conventional	Vietnam	foreign
LT20	LT20	conventional	Vietnam	foreign
LT21	LT21	conventional	Vietnam	foreign
LT3	LT3	conventional	Vietnam	foreign
LT4	LT4	conventional	Vietnam	foreign
LT6	LT6	conventional	Vietnam	foreign
LT7	LT7	conventional	Vietnam	foreign
LT8	LT8	conventional	Vietnam	foreign
LT9	LT9	conventional	Vietnam	foreign
Lu18S	陆18S	2-line genic male sterile	Hunan	Middle and lower reaches of the Yangtze River	2000
Lu98A	泸98A	cytoplasm male sterility	Sichuan	Upper reaches of Yangtze River	2011
Lucaihao	陆财号	conventional	Fujian	Southern China	1946
Luhongzao1hao	泸红早1号	conventional	Sichuan	Upper reaches of Yangtze River	1986
Luhui1345	泸恢1345	3-line restorer	Sichuan	Upper reaches of Yangtze River	2002
Luhui17	泸恢17	3-line restorer	Sichuan	Upper reaches of Yangtze River	1996
Luhui602	泸恢602	3-line restorer	Sichuan	Upper reaches of Yangtze River	1996
Luhui615	泸恢615	3-line restorer	Sichuan	Upper reaches of Yangtze River	2000
Luhui8258	泸恢8258	3-line restorer	Sichuan	Upper reaches of Yangtze River	2006
LuhuiH103	泸恢H103	3-line restorer	Sichuan	Upper reaches of Yangtze River	2002
Lunanzao1hao	泸南早1号	conventional	Sichuan	Upper reaches of Yangtze River	1970
Lunhui422	轮回422	3-line restorer	Hunan	Middle and lower reaches of the Yangtze River	1970s-1980s
Luohong3A	珞红3A	cytoplasm male sterility	Hubei	Middle and lower reaches of the Yangtze River	2006
Luohong4A	珞红4A	cytoplasm male sterility	Hubei	Middle and lower reaches of the Yangtze River	2016
Luoma	罗玛	conventional	Hunan	Middle and lower reaches of the Yangtze River	1970s-1980s
Luoxiang1A	珞香1A	cytoplasm male sterility	Hubei	Middle and lower reaches of the Yangtze River	new
Lushuang1011	泸双1011	conventional	Sichuan	Upper reaches of Yangtze River	1967
Luxiang618A-1	泸香618A	cytoplasm male sterility	Sichuan	Upper reaches of Yangtze River	2006
Luxiang618A-2	泸香618A	cytoplasm male sterility	Sichuan	Upper reaches of Yangtze River	2006
Lv102S	绿102S	2-line genic male sterile	Anhui	Middle and lower reaches of the Yangtze River	2007
Lvdao24	绿稻24	3-line restorer	Anhui	Middle and lower reaches of the Yangtze River	2003
Lvhan1hao	绿旱1号	conventional	Anhui	Middle and lower reaches of the Yangtze River	2005
LvminS	绿敏S	2-line genic male sterile	Anhui	Middle and lower reaches of the Yangtze River	2007
LvyongA	绿永A	cytoplasm male sterility	Hainan	Southern China	2004
Mabazhan	马坝占	conventional	Guangxi	Southern China
Mancang515	满仓515	conventional	Fujian	Southern China	1996
MeiA	美A	cytoplasm male sterility	Guangxi	Southern China	2001
Meixiangzhan2hao	美香占2号	conventional	Guangdong	Southern China	2006
MengS-1	孟S	2-line genic male sterile	Guangxi	Southern China	2010
MengS-2	梦S	2-line genic male sterile	Hunan	Middle and lower reaches of the Yangtze River	2013
Mian2A	绵2A	cytoplasm male sterility	Sichuan	Upper reaches of Yangtze River	2001
Mian5A	绵5A	cytoplasm male sterility	Sichuan	Upper reaches of Yangtze River	2001
Mian7A	绵7A	cytoplasm male sterility	Sichuan	Upper reaches of Yangtze River	2008
Mianhui146	绵恢146	3-line restorer	Sichuan	Upper reaches of Yangtze River	2012
Mianhui2009	绵恢2009	3-line restorer	Sichuan	Upper reaches of Yangtze River	2003
Mianhui2040	绵恢2040	3-line restorer	Sichuan	Upper reaches of Yangtze River	2007
Mianhui3724	绵恢3724	3-line restorer	Sichuan	Upper reaches of Yangtze River	2004
Mianhui501	绵恢501	3-line restorer	Sichuan	Upper reaches of Yangtze River	1991
Mianhui662	绵恢662	3-line restorer	Sichuan	Upper reaches of Yangtze River	2010
Mianhui725	绵恢725	3-line restorer	Sichuan	Upper reaches of Yangtze River	1995
Mianhui9937	绵恢9937	3-line restorer	Sichuan	Upper reaches of Yangtze River	2004
Mianhui9939	绵恢9939	3-line restorer	Sichuan	Upper reaches of Yangtze River	2011
Mianxiang1A	绵香1A	cytoplasm male sterility	Sichuan	Upper reaches of Yangtze River	2004
Minghui07	明恢07	3-line restorer	Fujian	Southern China	2003
Minghui100	明恢100	3-line restorer	Fujian	Southern China	2002
Minghui1259	明恢1259	3-line restorer	Fujian	Southern China	2003
Minghui1273	明恢1273	3-line restorer	Fujian	Southern China	2000
Minghui2155	明恢2155	3-line restorer	Fujian	Southern China	2003
Minghui63	明恢63	3-line restorer	Fujian	Southern China	1980s
Minghui67	明恢67	3-line restorer	Fujian	Southern China	1987
Minghui70	明恢70	3-line restorer	Fujian	Southern China	1986
Minghui73	明恢73	3-line restorer	Fujian	Southern China	2002
Minghui77	明恢77	3-line restorer	Fujian	Southern China	1988
Minghui78	明恢78	3-line restorer	Fujian	Southern China	1988
Minghui82	明恢82	3-line restorer	Fujian	Southern China	1994
Minghui86	明恢86	3-line restorer	Fujian	Southern China	1993
MingnuoS-1	明糯S-1	2-line genic male sterile	Fujian	Southern China	2006
MingS	明S	2-line genic male sterile	Hunan	Middle and lower reaches of the Yangtze River	2015
Mingxiang10S	明香10S	2-line genic male sterile	Fujian	Southern China	2007
Minhui3301	闽恢3301	3-line restorer	Fujian	Southern China	2007
Minkezao22	闽科早22	conventional	Fujian	Southern China	1992
Minnuo580	闽糯580	conventional	Fujian	Southern China	1988
Minyannuo	闽岩糯	conventional	Fujian	Southern China	1995
Miyang23	密阳23	conventional	Korea	foreign	1985
Miyang46	密阳46	3-line restorer	Korea	foreign	1981引进
Miyang70	密阳70	conventional	Korea	foreign	1970s-1980s
Muquanzhong	木泉种	conventional	Guangdong	Southern China	1950
N111S	N111S	2-line genic male sterile	Hunan	Middle and lower reaches of the Yangtze River	2006
N118S	N118S	2-line genic male sterile	Hunan	Middle and lower reaches of the Yangtze River	2010
N175	N175	3-line restorer	Fujian	Southern China	2000
N632S	N632S	2-line genic male sterile	Anhui	Middle and lower reaches of the Yangtze River	2012
N779S	N779S	2-line genic male sterile	Anhui	Middle and lower reaches of the Yangtze River	2012
N95076S	N95076S	2-line genic male sterile	Hubei	Middle and lower reaches of the Yangtze River	1997
Nan25	南25	conventional	Yunnan	Upper reaches of Yangtze River	1970s-1980s
Nanbaozao	南保早	conventional	Fujian	Southern China	1997
Nanfengnuo	南丰糯	conventional	Guangdong	Southern China	1998
Nanhui009	南恢009	3-line restorer	Fujian	Southern China	2000
Nanhui115	南恢115	3-line restorer	Fujian	Southern China	2003
Nanhui125	南恢125	3-line restorer	Fujian	Southern China	2003
Nanhui1659	南恢1659	3-line restorer	Fujian	Southern China	2001
Nanhui180	南恢180	3-line restorer	Fujian	Southern China	2000
Nanhui183	南恢183	3-line restorer	Fujian	Southern China	1999
Nanhui445	南恢445	3-line restorer	Sichuan	Upper reaches of Yangtze River	2005
Nanhui511	南恢511	3-line restorer	Sichuan	Upper reaches of Yangtze River	2003
Nanhui716	南恢716	3-line restorer	Fujian	Southern China	2000
Nanhuifu819	南恢辐819	3-line restorer	Fujian	Southern China	1997
Nanjing16	南京16	conventional	Jiangsu	Middle and lower reaches of the Yangtze River	2000
Nanjing1hao	南京1号	conventional	Jiangsu	Middle and lower reaches of the Yangtze River	1963
Nansha060	南厦060	conventional	Fujian	Southern China	2000
Nantehao	南特号	conventional	Jiangxi	Middle and lower reaches of the Yangtze River	1934
NanzaoA	南早A	cytoplasm male sterility	Hunan	Middle and lower reaches of the Yangtze River	1970s
Neihui2539	内恢2539	3-line restorer	Sichuan	Upper reaches of Yangtze River	2003
Neihui94-11	内恢94-11	3-line restorer	Sichuan	Upper reaches of Yangtze River	2003
Neixiang2A	内香2A	cytoplasm male sterility	Sichuan	Upper reaches of Yangtze River	2003
Neixiang3A	内香3A	cytoplasm male sterility	Sichuan	Upper reaches of Yangtze River	2003
Neixiang5A	内香5A	cytoplasm male sterility	Sichuan	Upper reaches of Yangtze River	2005
Neixiang7A	内香7A	cytoplasm male sterility	Sichuan	Upper reaches of Yangtze River	2006
Neixiang8A	内香8A	cytoplasm male sterility	Sichuan	Upper reaches of Yangtze River	2009
Neizhong152	内中152	conventional	Sichuan	Upper reaches of Yangtze River	1985
Ningzao517	宁早517	conventional	Fujian	Southern China	1994
Nonge661A	农鄂661A	cytoplasm male sterility	Hunan	Middle and lower reaches of the Yangtze River	1970s
Nongxiang24	农香24	conventional	Hunan	Middle and lower reaches of the Yangtze River	2016
Nongxiang32	农香32	conventional	Hunan	Middle and lower reaches of the Yangtze River	2015
Nongxiang39	农香39	conventional	Hunan	Middle and lower reaches of the Yangtze River	new
Nongxiang40	农香40	conventional	Hunan	Middle and lower reaches of the Yangtze River	new
Nongxiang41	农香41	conventional	Hunan	Middle and lower reaches of the Yangtze River	new
Nongxiang42	农香42	conventional	Hunan	Middle and lower reaches of the Yangtze River	new
P88S	P88S	2-line genic male sterile	Hunan	Middle and lower reaches of the Yangtze River	2006
Peiai64	培矮64	germplasm	Hunan	Middle and lower reaches of the Yangtze River	1970s-1980s
Peiai64S	培矮64S	2-line genic male sterile	Hunan	Middle and lower reaches of the Yangtze River	1999
Peidi	培迪	germplasm	Indonesia	foreign	1970s-1980s
Pinghui141	萍恢141	3-line restorer	Jiangxi	Middle and lower reaches of the Yangtze River	2004
Pinghui2hao	萍恢2号	3-line restorer	Jiangxi	Middle and lower reaches of the Yangtze River	1970s-1980s
Q1A	Q1A	cytoplasm male sterility	Chongqing	Upper reaches of Yangtze River	2003
Q2A	Q2A	cytoplasm male sterility	Chongqing	Upper reaches of Yangtze River	2003
Q3A	Q3A	cytoplasm male sterility	Chongqing	Upper reaches of Yangtze River	2005
Q431	Q431	3-line restorer	Shanghai	Upper reaches of Yangtze River	2004
Q4A	Q4A	cytoplasm male sterility	Chongqing	Upper reaches of Yangtze River	2007
Q6A	Q6A	cytoplasm male sterility	Chongqing	Upper reaches of Yangtze River	2015
Qhui108	Q恢108	3-line restorer	Chongqing	Upper reaches of Yangtze River	2005
Qhui28	Q恢28	3-line restorer	Chongqing	Upper reaches of Yangtze River	2013
Qian209A	黔209A	cytoplasm male sterility	Shanghai	Upper reaches of Yangtze River	2014
Qianhui104	黔恢104	3-line restorer	Shanghai	Upper reaches of Yangtze River	new
Qianhui1385	黔恢1385	3-line restorer	Shanghai	Upper reaches of Yangtze River	2010
Qianhui1388	黔恢1388	3-line restorer	Shanghai	Upper reaches of Yangtze River	2005
Qianhui381	黔恢381	3-line restorer	Shanghai	Upper reaches of Yangtze River	new
Qianhui489	黔恢489	3-line restorer	Shanghai	Upper reaches of Yangtze River	new
Qianhui785	黔恢785	3-line restorer	Shanghai	Upper reaches of Yangtze River	2014
Qiannuo1A	黔糯1A	cytoplasm male sterility	Shanghai	Upper reaches of Yangtze River	2016
Qiguizao25	七桂早25	conventional	Guangdong	Southern China	1986
Qiguizhan	七桂占	conventional	Guangxi	Southern China	2000
Qilisimiao	齐粒丝苗	conventional	Guangdong	Southern China	2004
QingA	青A	cytoplasm male sterility	Guangxi	Southern China	2007
Qingerai	青二矮	conventional	Guangdong	Southern China	1978
QingmazaoA	青马早A	cytoplasm male sterility	Hunan	Middle and lower reaches of the Yangtze River	1970s
Qingsan61	晴三61	conventional	Hunan	Middle and lower reaches of the Yangtze River	1970s-1980s
Qingsiai16A	青四矮16A	cytoplasm male sterility	Guangdong	Southern China	1970s
Qingxiaojinzao	青小金早	conventional	Guangdong	Southern China	1960
Qishanzhan	七山占	conventional	Guangdong	Southern China	1991
Quan9311A	荃9311A	cytoplasm male sterility	Anhui	Middle and lower reaches of the Yangtze River	2011
QuanfengA	全丰A	cytoplasm male sterility	Fujian	Southern China	2004
Quanhui039	泉恢039	3-line restorer	Fujian	Southern China	2004
Quanhui131	泉恢131	3-line restorer	Fujian	Southern China	2004
Quanzhen10hao	泉珍10号	conventional	Fujian	Southern China	2004
Qxiang1A	Q香1A	cytoplasm male sterility	Chongqing	Upper reaches of Yangtze River	2013
R0293	R0293	2-line restorer	Hunan	Middle and lower reaches of the Yangtze River	2003
R05-1	R05-1	2-line restorer	Hunan	Middle and lower reaches of the Yangtze River	2015
R092	R092	2-line restorer	Hunan	Middle and lower reaches of the Yangtze River	new
R-1	R-1	3-line restorer	Guangdong	Southern China	new
R10	R10	2-line restorer	Hubei	Middle and lower reaches of the Yangtze River	2002
R1005	R1005	3-line restorer	Chongqing	Upper reaches of Yangtze River	2003
R1008	R1008	3-line restorer	Hubei	Middle and lower reaches of the Yangtze River	2015
R1028	R1028	3-line restorer	Hubei	Middle and lower reaches of the Yangtze River	2015
R107	R107	3-line restorer	Sichuan	Upper reaches of Yangtze River	new
R1078	R1078	3-line restorer	Hubei	Middle and lower reaches of the Yangtze River	2015
R1086	R1086	3-line restorer	Sichuan	Upper reaches of Yangtze River	2014
R1106	R1106	3-line restorer	Hubei	Middle and lower reaches of the Yangtze River	2015
R1141	R1141	3-line restorer	Hunan	Middle and lower reaches of the Yangtze River	2009
R1148	R1148	2-line restorer	Hunan	Middle and lower reaches of the Yangtze River	new
R115	R115	3-line restorer	Hunan	Middle and lower reaches of the Yangtze River	2009
R1152	R1152	3-line restorer	Hubei	Middle and lower reaches of the Yangtze River	2015
R117	R117	2-line restorer	Hunan	Middle and lower reaches of the Yangtze River	new
R1202	R1202	3-line restorer	Guangxi	Southern China	2005
R1222	R1222	3-line restorer	Chongqing	Upper reaches of Yangtze River	2007
R1288	R1288	3-line restorer	Hainan	Southern China	2005
R13	R13	2-line restorer	Jiangsu	Middle and lower reaches of the Yangtze River	2002
R143	R143	2-line restorer	Hunan	Middle and lower reaches of the Yangtze River	2015
R1468	R1468	3-line restorer	Hubei	Middle and lower reaches of the Yangtze River	2015
R150	R150	3-line restorer	Hubei	Middle and lower reaches of the Yangtze River	new
R1511	R1511	3-line restorer	Hubei	Middle and lower reaches of the Yangtze River	2015
R1574	R1574	2-line restorer	Hunan	Middle and lower reaches of the Yangtze River	new
R158	R158	3-line restorer	Sichuan	Upper reaches of Yangtze River	2006
R1586	R1586	3-line restorer	Hainan	Southern China	2012
R162	R162	3-line restorer	Sichuan	Upper reaches of Yangtze River	2004
R163	R163	2-line restorer	Hunan	Middle and lower reaches of the Yangtze River	2008
R171	R171	3-line restorer	Hubei	Middle and lower reaches of the Yangtze River	new
R1813	R1813	2-line restorer	Hunan	Middle and lower reaches of the Yangtze River	2013
R1826	R1826	2-line restorer	Hubei	Middle and lower reaches of the Yangtze River	new
R183	R183	3-line restorer	Hubei	Middle and lower reaches of the Yangtze River	2010
R187	R187	2-line restorer	Hunan	Middle and lower reaches of the Yangtze River	2001
R191	R191	3-line restorer	Hunan	Middle and lower reaches of the Yangtze River	2001
R1964	R1964	2-line restorer	Hunan	Middle and lower reaches of the Yangtze River	new
R198	R198	3-line restorer	Hunan	Middle and lower reaches of the Yangtze River	1995
R-2	R-2	3-line restorer	Guangdong	Southern China	new
R2010	R2010	2-line restorer	Hunan	Middle and lower reaches of the Yangtze River	2013
R207	R207	3-line restorer	Hunan	Middle and lower reaches of the Yangtze River	2001
R210	R210	3-line restorer	Hunan	Middle and lower reaches of the Yangtze River	2003
R2122	R2122	3-line restorer	Hunan	Middle and lower reaches of the Yangtze River	2005
R225	R225	3-line restorer	Hainan	Southern China	2008
R228	R228	3-line restorer	Hunan	Middle and lower reaches of the Yangtze River	2006
R2329	R2329	3-line restorer	Hunan	Middle and lower reaches of the Yangtze River	2013
R2618	R2618	3-line restorer	Hubei	Middle and lower reaches of the Yangtze River	new
R273	R273	3-line restorer	Guangxi	Southern China	2004
R28	R28	2-line restorer	Hunan	Middle and lower reaches of the Yangtze River	2002
R288	R288	3-line restorer	Hunan	Middle and lower reaches of the Yangtze River	1991
R29	R29	3-line restorer	Hunan	Middle and lower reaches of the Yangtze River	1970s-1980s
R298	R298	2-line restorer	Hunan	Middle and lower reaches of the Yangtze River	new
R-3	R-3	3-line restorer	Guangdong	Southern China	new
R306	R306	3-line restorer	Hunan	Middle and lower reaches of the Yangtze River	2011
R320	R320	3-line restorer	Hubei	Middle and lower reaches of the Yangtze River	new
R3248	R3248	2-line restorer	Hunan	Middle and lower reaches of the Yangtze River	2015
R325	R325	3-line restorer	Jiangxi	Middle and lower reaches of the Yangtze River	2015
R3301	R3301	2-line restorer	Guangxi	Southern China	new
R344	R344	2-line restorer	Hunan	Middle and lower reaches of the Yangtze River	2012
R361	R361	2-line restorer	Hunan	Middle and lower reaches of the Yangtze River	new
R362	R362	3-line restorer	Sichuan	Upper reaches of Yangtze River	2004
R363	R363	3-line restorer	Sichuan	Upper reaches of Yangtze River	2004
R3700	R3700	3-line restorer	Hunan	Middle and lower reaches of the Yangtze River	2014
R-4	R-4	3-line restorer	Guangdong	Southern China	new
R402	R402	3-line restorer	Hunan	Middle and lower reaches of the Yangtze River	1986
R476	R476	2-line restorer	Hubei	Middle and lower reaches of the Yangtze River	2004
R501	R501	2-line restorer	Hunan	Middle and lower reaches of the Yangtze River	2016
R507	R507	3-line restorer	Jiangsu	Middle and lower reaches of the Yangtze River	2003
R508	R508	3-line restorer	Sichuan	Upper reaches of Yangtze River	2016
R5128	R5128	3-line restorer	Jiangxi	Middle and lower reaches of the Yangtze River	2010
R518	R518	2-line restorer	Hunan	Middle and lower reaches of the Yangtze River	new
R5240	R5240	3-line restorer	Sichuan	Upper reaches of Yangtze River	new
R527	R527	3-line restorer	Sichuan	Upper reaches of Yangtze River	2000
R573	R573	3-line restorer	Sichuan	Upper reaches of Yangtze River	2015
R583	R583	3-line restorer	Hunan	Middle and lower reaches of the Yangtze River	2010
R6	R6	2-line restorer	Hunan	Middle and lower reaches of the Yangtze River	new
R-6	R-6	3-line restorer	Guangdong	Southern China	new
R60	R60	3-line restorer	Hubei	Middle and lower reaches of the Yangtze River	2012
R608	R608	3-line restorer	Hunan	Middle and lower reaches of the Yangtze River	2006
R6135	R6135	3-line restorer	Hunan	Middle and lower reaches of the Yangtze River	2006
R618	R618	3-line restorer	Hunan	Middle and lower reaches of the Yangtze River	2006
R644	R644	3-line restorer	Hunan	Middle and lower reaches of the Yangtze River	1996
R65	R65	2-line restorer	Hunan	Middle and lower reaches of the Yangtze River	new
R6547	R6547	3-line restorer	Jiangsu	Middle and lower reaches of the Yangtze River	2003
R66	R66	3-line restorer	Sichuan	Upper reaches of Yangtze River	new
R682	R682	2-line restorer	Hunan	Middle and lower reaches of the Yangtze River	2011
R687	R687	3-line restorer	Hunan	Middle and lower reaches of the Yangtze River	2017
R-7	R-7	3-line restorer	Guangdong	Southern China	new
R706	R706	3-line restorer	Hunan	Middle and lower reaches of the Yangtze River	2003
R776	R776	2-line restorer	Hunan	Middle and lower reaches of the Yangtze River	new
R78	R78	3-line restorer	Chongqing	Upper reaches of Yangtze River	2007
R8007	R8007	2-line restorer	Hunan	Middle and lower reaches of the Yangtze River	new
R8117	R8117	3-line restorer	Hunan	Middle and lower reaches of the Yangtze River	2014
R8387	R8387	2-line restorer	Hunan	Middle and lower reaches of the Yangtze River	2015
R865	R865	2-line restorer	Hainan	Southern China	2012
R88-1	R88-1	3-line restorer	Hunan	Middle and lower reaches of the Yangtze River	1970s-1980s
R88-2	R88-2	3-line restorer	Hunan	Middle and lower reaches of the Yangtze River	1970s-1980s
R898	R898	3-line restorer	Hunan	Middle and lower reaches of the Yangtze River	2006
R90	R90	3-line restorer	Jiangxi	Middle and lower reaches of the Yangtze River	2015
R900	R900	2-line restorer	Hunan	Middle and lower reaches of the Yangtze River	2012
R901	R901	2-line restorer	Hunan	Middle and lower reaches of the Yangtze River	2017
R9194	R9194	2-line restorer	Hunan	Middle and lower reaches of the Yangtze River	new
R93-11	R93-11	2-line restorer	Jiangsu	Middle and lower reaches of the Yangtze River	1997
R947	R947	2-line restorer	Hunan	Middle and lower reaches of the Yangtze River	2015
R9516	R9516	3-line restorer	Hunan	Middle and lower reaches of the Yangtze River	new
R963	R963	3-line restorer	Zhejiang	Middle and lower reaches of the Yangtze River	1998
R980	R980	2-line restorer	Hunan	Middle and lower reaches of the Yangtze River	2011
R987	R987	2-line restorer	Hunan	Middle and lower reaches of the Yangtze River	2015
R991	R991	2-line restorer	Guangxi	Southern China	2010
R9918	R9918	3-line restorer	Hunan	Middle and lower reaches of the Yangtze River	2005
R996	R996	2-line restorer	Anhui	Middle and lower reaches of the Yangtze River	2012
RGD-7S	RGD-7S	2-line genic male sterile	Guangdong	Southern China	2009
Ribenqianlisui	日本千粒穗	conventional	Japan	foreign	1970s-1980s
Ribenzhan	日本粘	conventional	Hunan	Middle and lower reaches of the Yangtze River	1970s-1980s
Ribenzhong	日本种	conventional	Japan	foreign	1970s-1980s
Rong18A	蓉18A	cytoplasm male sterility	Sichuan	Upper reaches of Yangtze River	2011
RongfengA	荣丰A	cytoplasm male sterility	Guangdong	Southern China	2005
Ronghui906	蓉恢906	3-line restorer	Sichuan	Upper reaches of Yangtze River	2002
RuanhuaA	软华A	cytoplasm male sterility	Guangdong	Southern China	new
S2876-S1-39-1-3	S2876-S1-39-1-3	germplasm	IRRI	foreign	1970s-1980s
SE21S	SE21S	2-line genic male sterile	Fujian	Southern China	2003
Shen08S	深08S	2-line genic male sterile	Hunan	Middle and lower reaches of the Yangtze River	2012
Shen97A	深97A	cytoplasm male sterility	Hunan	Middle and lower reaches of the Yangtze River	2007
Shen9A	神9A	cytoplasm male sterility	Chongqing	Upper reaches of Yangtze River	2018
Shenglixian	胜利籼	conventional	Hunan	Middle and lower reaches of the Yangtze River	1950前
Shengtai1hao	胜泰1号	conventional	Guangdong	Southern China	1999
Shengyou2hao	胜优2号	2-line restorer	Guangdong	Southern China	1994
Shennong2A	神农2A	cytoplasm male sterility	Chongqing	Upper reaches of Yangtze River	2003
Shennong2A-Q2A	神农2A/Q2A	cytoplasm male sterility	Chongqing	Upper reaches of Yangtze River	2003
Shennong4A-Q4A	神农4A/Q4A	cytoplasm male sterility	Chongqing	Upper reaches of Yangtze River	2007
Shenqi	神奇	germplasm	IRRI	foreign	1970s-1980s
Shiji137	世纪137	conventional	Fujian	Southern China	1999
Shu21A	蜀21A	cytoplasm male sterility	Sichuan	Upper reaches of Yangtze River	2014
Shu28A	蜀28A	cytoplasm male sterility	Sichuan	Upper reaches of Yangtze River	new
Shu8A	蜀8A	cytoplasm male sterility	Sichuan	Upper reaches of Yangtze River	2015
Shu9A	蜀9A	cytoplasm male sterility	Sichuan	Upper reaches of Yangtze River	new
Shuangguai	双谷矮	conventional	Guangdong	Southern China	1982
Shuanggui1hao	双桂1号	conventional	Guangdong	Southern China	1983
Shuanggui36	双桂36	conventional	Guangdong	Southern China	1986
ShuangqingA	双青A	cytoplasm male sterility	Guangdong	Southern China	2004
Shuhui137	蜀恢137	3-line restorer	Sichuan	Upper reaches of Yangtze River	2011
Shuhui202	蜀恢202	3-line restorer	Sichuan	Upper reaches of Yangtze River	2004
Shuhui203	蜀恢203	3-line restorer	Sichuan	Upper reaches of Yangtze River	2006
Shuhui204	蜀恢204	3-line restorer	Sichuan	Upper reaches of Yangtze River	2012
Shuhui257	蜀恢257	3-line restorer	Sichuan	Upper reaches of Yangtze River	2013
Shuhui361	蜀恢361	3-line restorer	Sichuan	Upper reaches of Yangtze River	2006
Shuhui362	蜀恢362	3-line restorer	Sichuan	Upper reaches of Yangtze River	2004
Shuhui498	蜀恢498	3-line restorer	Sichuan	Upper reaches of Yangtze River	2007
Shuhui527	蜀恢527	3-line restorer	Sichuan	Upper reaches of Yangtze River	1996
Shuhui538	蜀恢538	3-line restorer	Sichuan	Upper reaches of Yangtze River	2010
Shuhui548	蜀恢548	3-line restorer	Sichuan	Upper reaches of Yangtze River	new
Shuhui600	蜀恢600	3-line restorer	Sichuan	Upper reaches of Yangtze River	2015
Shuhui707	蜀恢707	3-line restorer	Sichuan	Upper reaches of Yangtze River	2005
Shuiyuan317	水源317	conventional	Korea	foreign	1970s-1980s
SmpA	SmpA	cytoplasm male sterility	Hunan	Middle and lower reaches of the Yangtze River	1970s
Suhui728	苏恢728	3-line restorer	Jiangsu	Middle and lower reaches of the Yangtze River	2005
T109A	T109A	cytoplasm male sterility	Zhejiang	Middle and lower reaches of the Yangtze River	new
T25	T25	germplasm	Hunan	Middle and lower reaches of the Yangtze River	1970s-1980s
T2-59	T2-59	germplasm	Hunan	Middle and lower reaches of the Yangtze River	1970s-1980s
T315	T315	3-line restorer	Guangxi	Southern China	2003
T31A	T31A	cytoplasm male sterility	Fujian	Southern China	2001
T51	T51	germplasm	Hunan	Middle and lower reaches of the Yangtze River	1970s-1980s
T55A	T55A	cytoplasm male sterility	Fujian	Southern China	1997
T64S	T64S	2-line genic male sterile	Hunan	Middle and lower reaches of the Yangtze River	2010
T78A	T78A	cytoplasm male sterility	Fujian	Southern China	1997
T91S	T91S	2-line genic male sterile	Hunan	Middle and lower reaches of the Yangtze River	2014
T98A	T98A	cytoplasm male sterility	Hunan	Middle and lower reaches of the Yangtze River	2001
Tai1S	泰1S	2-line genic male sterile	Sichuan	Upper reaches of Yangtze River	new
Tai3A	泰3A	cytoplasm male sterility	Sichuan	Upper reaches of Yangtze River	2018
Tai3S	泰3S	2-line genic male sterile	Sichuan	Upper reaches of Yangtze River	new
TaifengA	泰丰A	cytoplasm male sterility	Guangdong	Southern China	2008
Taihui187	泰恢187	3-line restorer	Sichuan	Upper reaches of Yangtze River	2015
Taihui46	泰恢46	3-line restorer	Sichuan	Upper reaches of Yangtze River	new
Taihui5845	泰恢5845	2-line restorer	Sichuan	Upper reaches of Yangtze River	2010
Taihui808	泰恢808	3-line restorer	Sichuan	Upper reaches of Yangtze River	2015
Taihui900	泰恢900	3-line restorer	Sichuan	Upper reaches of Yangtze River	2009
Taihui973	泰恢973	2-line restorer	Sichuan	Upper reaches of Yangtze River	new
Taiyin1hao	泰引1号	3-line restorer	Thailand	foreign	1970s
Taizhongyu29A	台中育29A	cytoplasm male sterility	Hunan	Middle and lower reaches of the Yangtze River	1970s
TannongS	谭农S	2-line genic male sterile	Hunan	Middle and lower reaches of the Yangtze River	2008
TanyinzaoxianA	谭引早籼A	cytoplasm male sterility	Hunan	Middle and lower reaches of the Yangtze River	1970s
Teqing	特青	2-line restorer	Guangdong	Southern China	1984
Texianzhan13	特籼占13	conventional	Guangdong	Southern China	1996
Texianzhan25	特籼占25	2-line restorer	Guangdong	Southern China	1998
Teyou2035	特优2035	conventional	Henan		2003
TFI15	TFI15	germplasm	Hunan	Middle and lower reaches of the Yangtze River	1970s-1980s
TiananS	天安S	2-line genic male sterile	Hunan	Middle and lower reaches of the Yangtze River	2012
Tiandongxiang	田东香	conventional	Guangxi	Southern China	2001
TianfengA	天丰A	cytoplasm male sterility	Guangdong	Southern China	2003
Tianyuan6S	天源6S	2-line genic male sterile	Hubei	Middle and lower reaches of the Yangtze River	2008
TN1174	TN1174	germplasm	Hunan	Middle and lower reaches of the Yangtze River	1970s-1980s
TN1236	TN1236	germplasm	Hunan	Middle and lower reaches of the Yangtze River	1970s-1980s
TN1358	TN1358	germplasm	Hunan	Middle and lower reaches of the Yangtze River	1970s-1980s
TN1364	TN1364	germplasm	Hunan	Middle and lower reaches of the Yangtze River	1970s-1980s
TN1390	TN1390	germplasm	Hunan	Middle and lower reaches of the Yangtze River	1970s-1980s
TN1396	TN1396	germplasm	Hunan	Middle and lower reaches of the Yangtze River	1970s-1980s
TN1408	TN1408	germplasm	Hunan	Middle and lower reaches of the Yangtze River	1970s-1980s
TN1428	TN1428	germplasm	Hunan	Middle and lower reaches of the Yangtze River	1970s-1980s
TN1448	TN1448	germplasm	Hunan	Middle and lower reaches of the Yangtze River	1970s-1980s
TN1456	TN1456	germplasm	Hunan	Middle and lower reaches of the Yangtze River	1970s-1980s
TN1466	TN1466	germplasm	Hunan	Middle and lower reaches of the Yangtze River	1970s-1980s
TN1480	TN1480	germplasm	Hunan	Middle and lower reaches of the Yangtze River	1970s-1980s
TN1490	TN1490	germplasm	Hunan	Middle and lower reaches of the Yangtze River	1970s-1980s
TN1498	TN1498	germplasm	Hunan	Middle and lower reaches of the Yangtze River	1970s-1980s
TN1510	TN1510	germplasm	Hunan	Middle and lower reaches of the Yangtze River	1970s-1980s
TN1512	TN1512	germplasm	Hunan	Middle and lower reaches of the Yangtze River	1970s-1980s
To326	To326	3-line restorer	Hunan	Middle and lower reaches of the Yangtze River	1970s-1980s
To435	To435	3-line restorer	Hunan	Middle and lower reaches of the Yangtze River	1970s-1980s
To463-1	To463	3-line restorer	Hunan	Middle and lower reaches of the Yangtze River	2002
To463-2	To463	3-line restorer	Hunan	Middle and lower reaches of the Yangtze River	2002
To494	To494	3-line restorer	Hunan	Middle and lower reaches of the Yangtze River	1970s-1980s
To496	To496	3-line restorer	Hunan	Middle and lower reaches of the Yangtze River	1970s-1980s
To498	To498	3-line restorer	Hunan	Middle and lower reaches of the Yangtze River	1970s-1980s
Tuanjie1hao	团结1号	conventional	Guangxi	Southern China	1983
V20A	V20A	cytoplasm male sterility	Hunan	Middle and lower reaches of the Yangtze River	1970s
V28-399	V28-399	germplasm	Hunan	Middle and lower reaches of the Yangtze River	1970s-1980s
W515	W515	2-line restorer	Hunan	Middle and lower reaches of the Yangtze River	2013
W9593S	W9593S	2-line genic male sterile	Hubei	Middle and lower reaches of the Yangtze River	1998
Wan23A	万23A	cytoplasm male sterility	Chongqing	Upper reaches of Yangtze River	2017
Wan73A	万73A	cytoplasm male sterility	Chongqing	Upper reaches of Yangtze River	2016
Wan8A	万8A	cytoplasm male sterility	Chongqing	Upper reaches of Yangtze River	2014
Wan9A	万9A	cytoplasm male sterility	Chongqing	Upper reaches of Yangtze River	2013
Wandao141	皖稻141	conventional	Anhui	Middle and lower reaches of the Yangtze River	2005
WangS	望S	2-line genic male sterile	Hunan	Middle and lower reaches of the Yangtze River	2010
Wanhui-40491	晚恢(40491 )	3-line restorer	Jiangxi	Middle and lower reaches of the Yangtze River	1970s-1980s
Wanhui88	万恢88	3-line restorer	Chongqing	Upper reaches of Yangtze River	2001
WanjinA	万金A	cytoplasm male sterility	Guangdong	Southern China	2005
WAxingfengzhenA	WA型丰珍A	cytoplasm male sterility	Jiangsu	Middle and lower reaches of the Yangtze River	2014
WAxingIIFengA	WA型Ⅱ丰A	cytoplasm male sterility	Jiangsu	Middle and lower reaches of the Yangtze River	2014
Wen229	温229	conventional	Zhejiang	Middle and lower reaches of the Yangtze River	2006
Wenhui689	温恢689	2-line restorer	Zhejiang	Middle and lower reaches of the Yangtze River	2011
Wenxuanqing	温选青	conventional	Zhejiang	Middle and lower reaches of the Yangtze River	1973
WR001	WR001	3-line restorer	Jiangxi	Middle and lower reaches of the Yangtze River	2015
WR002	WR002	3-line restorer	Jiangxi	Middle and lower reaches of the Yangtze River	2015
WufengA	五丰A	cytoplasm male sterility	Guangdong	Southern China	2003
Wushansimiao	五山丝苗	3-line restorer	Guangdong	Southern China	2009
WW001	WW001	conventional	Jiangxi	Middle and lower reaches of the Yangtze River	2015
WW002	WW002	conventional	Jiangxi	Middle and lower reaches of the Yangtze River	2015
WW003	WW003	conventional	Jiangxi	Middle and lower reaches of the Yangtze River	2015
WW004	WW004	conventional	Jiangxi	Middle and lower reaches of the Yangtze River	2015
WW005	WW005	conventional	Jiangxi	Middle and lower reaches of the Yangtze River	2015
WW006	WW006	conventional	Jiangxi	Middle and lower reaches of the Yangtze River	2015
WW007	WW007	conventional	Jiangxi	Middle and lower reaches of the Yangtze River	2015
WW008	WW008	conventional	Jiangxi	Middle and lower reaches of the Yangtze River	2015
X07S	X07S	2-line genic male sterile	Anhui	Middle and lower reaches of the Yangtze River	1993
Xianfeng1hao	先锋1号	conventional	Zhejiang	Middle and lower reaches of the Yangtze River	1985
Xiang8B	湘8B	3-line maintainer	Hunan	Middle and lower reaches of the Yangtze River	2000
XiangaiA	献改A	cytoplasm male sterility	Jiangxi	Middle and lower reaches of the Yangtze River	1970s-1980s
Xiangaizao3hao	湘矮早3号	conventional	Hunan	Middle and lower reaches of the Yangtze River	1965
Xiangaizao4hao	湘矮早4号	conventional	Hunan	Middle and lower reaches of the Yangtze River	1967
Xiangaizao7hao	湘矮早7号	conventional	Hunan	Middle and lower reaches of the Yangtze River	1984
Xiangaizao8hao	湘矮早8号	conventional	Hunan	Middle and lower reaches of the Yangtze River	1972
Xiangaizao9hao	湘矮早9号	conventional	Hunan	Middle and lower reaches of the Yangtze River	1983
Xiangfeng70A	湘丰70A	cytoplasm male sterility	Hunan	Middle and lower reaches of the Yangtze River	2005
Xianghui227	湘恢227	3-line restorer	Hunan	Middle and lower reaches of the Yangtze River	2005
Xianghui299	湘恢299	3-line restorer	Hunan	Middle and lower reaches of the Yangtze River	2003
Xiangling628S	湘陵628S	2-line genic male sterile	Hunan	Middle and lower reaches of the Yangtze River	2008
Xiangwanxian10hao	湘晚籼10号	conventional	Hunan	Middle and lower reaches of the Yangtze River	1999
Xiangwanxian12hao	湘晚籼12号	conventional	Hunan	Middle and lower reaches of the Yangtze River	2001
Xiangwanxian13	湘晚籼13	conventional	Hunan	Middle and lower reaches of the Yangtze River	2001
Xiangwanxian13hao	湘晚籼13号	conventional	Hunan	Middle and lower reaches of the Yangtze River	2001
Xiangwanxian17	湘晚籼17	conventional	Hunan	Middle and lower reaches of the Yangtze River	2008
Xiangwanxian17hao	湘晚籼17号	conventional	Hunan	Middle and lower reaches of the Yangtze River	2007
Xiangwanxian1hao	湘晚籼1号	conventional	Hunan	Middle and lower reaches of the Yangtze River	1987
Xiangwanxian3hao	湘晚籼3号	conventional	Hunan	Middle and lower reaches of the Yangtze River	1992
Xiangwanxian5hao	湘晚籼5号	conventional	Hunan	Middle and lower reaches of the Yangtze River	1994
Xiangwanxian6hao	湘晚籼6号	conventional	Hunan	Middle and lower reaches of the Yangtze River	1995
Xiangwanxian9hao	湘晚籼9号	conventional	Hunan	Middle and lower reaches of the Yangtze River	1998
Xiangxiang2haoA	湘香2号A	cytoplasm male sterility	Hunan	Middle and lower reaches of the Yangtze River	1970s-1980s
XiangxianglhaoA	湘香l号A	cytoplasm male sterility	Hunan	Middle and lower reaches of the Yangtze River	1970s-1980s
Xiangyaxiangzhan	象牙香占	conventional	Guangdong	Southern China	2006
Xiangzao143	湘早143	2-line restorer	Hunan	Middle and lower reaches of the Yangtze River	2004
Xiangzaonuo1hao	湘早糯1号	conventional	Hunan	Middle and lower reaches of the Yangtze River	1985
Xiangzaoxian13	湘早籼13	conventional	Hunan	Middle and lower reaches of the Yangtze River	1993
Xiangzaoxian13hao	湘早籼13号	conventional	Hunan	Middle and lower reaches of the Yangtze River	1993
Xiangzaoxian17hao	湘早籼17号	conventional	Hunan	Middle and lower reaches of the Yangtze River	1995
Xiangzaoxian18hao	湘早籼18号	conventional	Hunan	Middle and lower reaches of the Yangtze River	1995
Xiangzaoxian19hao	湘早籼19号	conventional	Hunan	Middle and lower reaches of the Yangtze River	1995
Xiangzaoxian1hao	湘早籼1号	conventional	Hunan	Middle and lower reaches of the Yangtze River	1985
Xiangzaoxian24hao	湘早籼24号	conventional	Hunan	Middle and lower reaches of the Yangtze River	1995
Xiangzaoxian25hao	湘早籼25号	conventional	Hunan	Middle and lower reaches of the Yangtze River	1993
Xiangzaoxian32hao	湘早籼32号	conventional	Hunan	Middle and lower reaches of the Yangtze River	2001
Xiangzaoxian3hao	湘早籼3号	conventional	Hunan	Middle and lower reaches of the Yangtze River	1985
Xiangzaoxian42hao	湘早籼42号	conventional	Hunan	Middle and lower reaches of the Yangtze River	2006
Xiangzaoxian44hao	湘早籼44号	conventional	Hunan	Middle and lower reaches of the Yangtze River	2007
Xiangzaoxian45	湘早籼45	conventional	Hunan	Middle and lower reaches of the Yangtze River	2007
Xiangzaoxian45hao	湘早籼45号	conventional	Hunan	Middle and lower reaches of the Yangtze River	2007
Xiangzaoxian6hao	湘早籼6号	conventional	Hunan	Middle and lower reaches of the Yangtze River	1989
Xiangzaoxian7hao	湘早籼7号	conventional	Hunan	Middle and lower reaches of the Yangtze River	1989
Xiangzhongxian1hao	湘中籼1号	conventional	Hunan	Middle and lower reaches of the Yangtze River	1985
Xianhui207	先恢207	3-line restorer	Hunan	Middle and lower reaches of the Yangtze River	2001
XieqingzaoA	协青早A	cytoplasm male sterility	Anhui	Middle and lower reaches of the Yangtze River	1985
Xiezuo69	协作69	conventional	Guangdong	Southern China	1978
Xihui18hao	西恢18号	3-line restorer	Chongqing	Upper reaches of Yangtze River	2011
Xihui952	西恢952	3-line restorer	Chongqing	Upper reaches of Yangtze River	new
Xiligongmi	锡利贡米	conventional	Shanghai	Upper reaches of Yangtze River	2003
XinanS	新安S	2-line genic male sterile	Anhui	Middle and lower reaches of the Yangtze River	2005
XinerS	新二S	2-line genic male sterile	Anhui	Middle and lower reaches of the Yangtze River	2009
Xing2hao	星2号	conventional	Hunan	Middle and lower reaches of the Yangtze River	2011
XingguangS	星光S	2-line genic male sterile	Hunan	Middle and lower reaches of the Yangtze River	2012
XinhuaS	新华S	2-line genic male sterile	Anhui	Middle and lower reaches of the Yangtze River	2006
XinIIA	新IIA	cytoplasm male sterility	Sichuan	Upper reaches of Yangtze River	2003
Xinong1A	西农1A	cytoplasm male sterility	Chongqing	Upper reaches of Yangtze River	2011
XinrongA	欣荣A	cytoplasm male sterility	Jiangxi	Middle and lower reaches of the Yangtze River	2007
Xinxiangzhan	新香占	3-line restorer	Guangxi	Southern China	2003
XiuA	秀A	cytoplasm male sterility	Guangxi	Southern China	2014
Xiufengzhan5hao	秀丰占5号	conventional	Hainan	Southern China	2005
Xiuhui2hao	秀恢2号	3-line restorer	Jiangxi	Middle and lower reaches of the Yangtze River	1970s-1980s
Xuan10-19	选10-19	germplasm	Hunan	Middle and lower reaches of the Yangtze River	1970s-1980s
Xuan69S	宣69S	2-line genic male sterile	Anhui	Middle and lower reaches of the Yangtze River	2004
Y18S	Y18S	2-line genic male sterile	Anhui	Middle and lower reaches of the Yangtze River	2011
Y58S	Y58S	2-line genic male sterile	Hunan	Middle and lower reaches of the Yangtze River	2005
Yahui2115	雅恢2115	3-line restorer	Sichuan	Upper reaches of Yangtze River	2009
Yahui627	亚恢627	3-line restorer	Fujian	Southern China	2010
Yan220S	盐220S	2-line genic male sterile	Jiangsu	Middle and lower reaches of the Yangtze River	2004
Yan582S	盐582S	2-line genic male sterile	Jiangsu	Middle and lower reaches of the Yangtze River	2009
Yangdao2hao	扬稻2号	conventional	Jiangsu	Middle and lower reaches of the Yangtze River	1985
Yangdao4hao	扬稻4号	conventional	Jiangsu	Middle and lower reaches of the Yangtze River	1990
Yangdao6hao	扬稻6号	2-line restorer	Jiangsu	Middle and lower reaches of the Yangtze River	1997
Yangdao8hao	扬稻8号	conventional	Jiangsu	Middle and lower reaches of the Yangtze River	2001
Yangfunuo4hao	扬辐糯4号	conventional	Jiangsu	Middle and lower reaches of the Yangtze River	1995
Yanghui332	扬恢332	3-line restorer	Jiangsu	Middle and lower reaches of the Yangtze River	2003
Yanghui336	扬恢336	3-line restorer	Jiangsu	Middle and lower reaches of the Yangtze River	2003
Yanghui542	扬恢542	3-line restorer	Jiangsu	Middle and lower reaches of the Yangtze River	2007
Yangxian2A	扬籼2A	cytoplasm male sterility	Jiangsu	Middle and lower reaches of the Yangtze River	2005
Yanhui559	盐恢559	3-line restorer	Jiangsu	Middle and lower reaches of the Yangtze River	1992
Yanhui650	盐恢650	3-line restorer	Jiangsu	Middle and lower reaches of the Yangtze River	2004
Yanhui888	盐恢888	2-line restorer	Jiangsu	Middle and lower reaches of the Yangtze River	2013
YannongS	雁农S	2-line genic male sterile	Hunan	Middle and lower reaches of the Yangtze River	2001
Yeqinglun	叶青伦	conventional	Guangdong	Southern China	1982
Yesizhan	野丝占	conventional	Guangdong	Southern China	2005
YhuanongA	Y华农A	cytoplasm male sterility	Guangdong	Southern China	1997
Yihui10hao	宜恢10号	3-line restorer	Sichuan	Upper reaches of Yangtze River	2003
Yihui1313	宜恢1313	3-line restorer	Sichuan	Upper reaches of Yangtze River	1998
Yihui1577	宜恢1577	3-line restorer	Sichuan	Upper reaches of Yangtze River	2001
Yihui2084	宜恢2084	3-line restorer	Sichuan	Upper reaches of Yangtze River	2007
Yihui2292	宜恢2292	3-line restorer	Sichuan	Upper reaches of Yangtze River	2003
Yihui2308	宜恢2308	3-line restorer	Sichuan	Upper reaches of Yangtze River	2003
Yihui3003	宜恢3003	3-line restorer	Sichuan	Upper reaches of Yangtze River	2003
Yihui3551	宜恢3551	3-line restorer	Sichuan	Upper reaches of Yangtze River	2001
Yihui9hao	宜恢9号	3-line restorer	Sichuan	Upper reaches of Yangtze River	2003
YiS	易S	2-line genic male sterile	Hubei	Middle and lower reaches of the Yangtze River	new
Yixiang1A	宜香1A	cytoplasm male sterility	Sichuan	Upper reaches of Yangtze River	2001
Yongxian15	甬籼15	conventional	Zhejiang	Middle and lower reaches of the Yangtze River	2008
Yongxian69	甬籼69	conventional	Zhejiang	Middle and lower reaches of the Yangtze River	2007
YouIA	优IA	cytoplasm male sterility	Hunan	Middle and lower reaches of the Yangtze River	1992
Youzhan	油占	conventional	Guangxi	Southern China	1950前
Yu03S	雨03S	2-line genic male sterile	Zhejiang	Middle and lower reaches of the Yangtze River	2016
Yu266	玉266	2-line restorer	Guangxi	Southern China	2003
YuA	裕A	cytoplasm male sterility	Guangdong	Southern China	2012
YuanboS	袁博S	2-line genic male sterile	Hunan	Middle and lower reaches of the Yangtze River	new
YuanfengA	元丰A	cytoplasm male sterility	Fujian	Southern China	2006
Yuanfengzao	原丰早	conventional	Zhejiang	Middle and lower reaches of the Yangtze River	1973
Yuanhui2hao	远恢2号	2-line restorer	Hunan	Middle and lower reaches of the Yangtze River	2008
Yuchi231-8	余赤231-8	conventional	Hunan	Middle and lower reaches of the Yangtze River	1975
Yue4A	岳4A	cytoplasm male sterility	Hunan	Middle and lower reaches of the Yangtze River	1999
Yueaizao1hao	岳矮早1号	conventional	Hunan	Middle and lower reaches of the Yangtze River	1984
Yuefengzhan	粤丰占	2-line restorer	Guangdong	Southern China	2001
Yuehui9113	岳恢9113	3-line restorer	Hunan	Middle and lower reaches of the Yangtze River	1995
Yuehui9802	粤恢9802	3-line restorer	Guangdong	Southern China	2010
Yuejingsimiao2hao	粤晶丝苗2号	conventional	Guangdong	Southern China	2006
Yuekang102	粤抗102	conventional	Guangdong	Southern China	new
Yuelizhan	粤莉占	conventional	Guangdong	Southern China	2014
Yuenongsimiao	粤农丝苗	3-line restorer	Guangdong	Southern China	2011
YuetaiA	粤泰A	cytoplasm male sterility	Guangdong	Southern China	1994
Yuexiangzhan	粤香占	3-line restorer	Guangdong	Southern China	2000
Yuexiuzhan	粤秀占	conventional	Guangdong	Southern China	2006
Yujing91	玉晶91	conventional	Hunan	Middle and lower reaches of the Yangtze River	2015
Yun109A	云109A	cytoplasm male sterility	Yunnan	Upper reaches of Yangtze River	2008
Yun9S	耘9S	2-line genic male sterile	Hunan	Middle and lower reaches of the Yangtze River	2012
YunfengS	云峰S	2-line genic male sterile	Hunan	Middle and lower reaches of the Yangtze River	2016
Yunhui310	云恢310	3-line restorer	Yunnan	Upper reaches of Yangtze River	2010
Yunhui68	云恢68	conventional	Yunnan	Upper reaches of Yangtze River	2010
Yunnuo1A	云糯1A	cytoplasm male sterility	Yunnan	Upper reaches of Yangtze River	2007
Yunruan15A	云软15A	cytoplasm male sterility	Yunnan	Upper reaches of Yangtze River	2008
Yuwanzhan	玉晚占	conventional	Guangxi	Southern China	2005
Yuxiangyouzhan	玉香油占	2-line restorer	Guangdong	Southern China	2005
Yuye97tanA	玉野97谭A	cytoplasm male sterility	Hunan	Middle and lower reaches of the Yangtze River	1970s-1980s
Yuzhenxiang	玉针香	conventional	Hunan	Middle and lower reaches of the Yangtze River	2009
Z9S	Z9S	2-line genic male sterile	Hunan	Middle and lower reaches of the Yangtze River	2005
ZaoA	早A	cytoplasm male sterility	Guangxi	Southern China	2004
ZaofengB	早丰B	3-line maintainer	Guangdong	Southern China	2008
Zaohui1hao	早恢1号	3-line restorer	Hunan	Middle and lower reaches of the Yangtze River	1970s-1980s
Zaohuijing49	早恢粳49	3-line restorer	Hunan	Middle and lower reaches of the Yangtze River	1970s-1980s
Zaoxian788	早籼788	conventional	Anhui	Middle and lower reaches of the Yangtze River	2008
Zaoxiang1hao	早香1号	conventional	Guangxi	Southern China	2001
Zhaiyeqing8hao	窄叶青8号	3-line restorer	Guangdong	Southern China	1978
Zhe106	浙106	conventional	Zhejiang	Middle and lower reaches of the Yangtze River	2004
Zhe733	浙733	conventional	Zhejiang	Middle and lower reaches of the Yangtze River	1991
Zhefu802	浙辐802	conventional	Zhejiang	Middle and lower reaches of the Yangtze River	1984
Zhehui0506	浙恢0506	3-line restorer	Zhejiang	Middle and lower reaches of the Yangtze River	2005
Zhehui7954	浙恢7954	3-line restorer	Zhejiang	Middle and lower reaches of the Yangtze River	2001
Zhenguiai1hao	珍桂矮1号	conventional	Guangdong	Southern China	1990
Zhenhui084	镇恢084	3-line restorer	Jiangsu	Middle and lower reaches of the Yangtze River	2004
Zhenhui129	镇恢129	3-line restorer	Jiangsu	Middle and lower reaches of the Yangtze River	2007
Zhenhui42	镇恢42	3-line restorer	Jiangsu	Middle and lower reaches of the Yangtze River	2004
ZhenkeA	珍科A	cytoplasm male sterility	Hunan	Middle and lower reaches of the Yangtze River	1970s
Zhenlong13	珍龙13	conventional	Zhejiang	Middle and lower reaches of the Yangtze River	1970
Zhenqian1hao	珍千1号	conventional	Hunan	Middle and lower reaches of the Yangtze River	1970s-1980s
Zhenshan97A	珍汕97A	cytoplasm male sterility	Jiangxi	Middle and lower reaches of the Yangtze River	1973
Zhenyou1hao	珍优1号	conventional	Fujian	Southern China	1986
Zhenzhuai	珍珠矮	conventional	Guangdong	Southern China	1961
Zhenzhuai11	珍珠矮11	conventional	Guangdong	Southern China	1982
Zhenzhuzao	珍珠早	conventional	Zhejiang	Middle and lower reaches of the Yangtze River	1950
Zhi1	制1	3-line restorer	Hunan	Middle and lower reaches of the Yangtze River	1970s-1980s
Zhi10	制10	3-line restorer	Hunan	Middle and lower reaches of the Yangtze River	1970s-1980s
Zhi4	制4	3-line restorer	Hunan	Middle and lower reaches of the Yangtze River	1970s-1980s
Zhong2A	中2A	cytoplasm male sterility	Zhejiang	Middle and lower reaches of the Yangtze River	2008
Zhong3A	中3A	cytoplasm male sterility	Zhejiang	Middle and lower reaches of the Yangtze River	2005
Zhong413	中413	3-line restorer	Zhejiang	Middle and lower reaches of the Yangtze River	1991
Zhong98-15	中98-15	conventional	Zhejiang	Middle and lower reaches of the Yangtze River	2002
Zhong9A	中9A	cytoplasm male sterility	Zhejiang	Middle and lower reaches of the Yangtze River	1997
ZhongbaiA	中百A	cytoplasm male sterility	Zhejiang	Middle and lower reaches of the Yangtze River	2005
Zhongganzao	中秆早	conventional	Zhejiang	Middle and lower reaches of the Yangtze River	1973
Zhonghan209	中旱209	conventional	Zhejiang	Middle and lower reaches of the Yangtze River	2004
Zhonghui8006	中恢8006	3-line restorer	Zhejiang	Middle and lower reaches of the Yangtze River	2003
Zhonghui8012	中恢8012	3-line restorer	Zhejiang	Middle and lower reaches of the Yangtze River	2005
Zhonghui8015	中恢8015	3-line restorer	Zhejiang	Middle and lower reaches of the Yangtze River	2007
Zhongjia3hao	中佳3号	conventional	Zhejiang	Middle and lower reaches of the Yangtze River	2005
Zhongjian100	中鉴100	2-line restorer	Zhejiang	Middle and lower reaches of the Yangtze River	1999
Zhongjiazao32	中嘉早32	2-line restorer	Zhejiang	Middle and lower reaches of the Yangtze River	2006
Zhonglian1A	中莲1A	cytoplasm male sterility	Jiangsu	Middle and lower reaches of the Yangtze River	2011
Zhonglianhui510	中莲恢510	3-line restorer	Jiangsu	Middle and lower reaches of the Yangtze River	2015
Zhonglianhui950	中莲恢950	3-line restorer	Jiangsu	Middle and lower reaches of the Yangtze River	2008
Zhongsi2hao	中丝2号	conventional	Zhejiang	Middle and lower reaches of the Yangtze River	1995
Zhongxian898	中籼898	conventional	Anhui	Middle and lower reaches of the Yangtze River	2000
Zhongxiang1hao	中香1号	conventional	Zhejiang	Middle and lower reaches of the Yangtze River	1998
Zhongyouzao5hao	中优早5号	conventional	Zhejiang	Middle and lower reaches of the Yangtze River	1997
Zhongyouzao81	中优早81	conventional	Zhejiang	Middle and lower reaches of the Yangtze River	1996
Zhongzao22	中早22	2-line restorer	Zhejiang	Middle and lower reaches of the Yangtze River	2004
Zhongzao25	中早25	conventional	Zhejiang	Middle and lower reaches of the Yangtze River	2006
Zhongzao31	中早31	conventional	Zhejiang	Middle and lower reaches of the Yangtze River	2008
Zhongzao35	中早35	2-line restorer	Zhejiang	Middle and lower reaches of the Yangtze River	2009
Zhongzao39	中早39	2-line restorer	Zhejiang	Middle and lower reaches of the Yangtze River	2009
Zhongzu3hao	中组3号	conventional	Zhejiang	Middle and lower reaches of the Yangtze River	2005
Zhu1S	株1S	2-line genic male sterile	Hunan	Middle and lower reaches of the Yangtze River	1999
Zhu712S	株712S	2-line genic male sterile	Hunan	Middle and lower reaches of the Yangtze River	2012
ZhunS	准S	2-line genic male sterile	Hunan	Middle and lower reaches of the Yangtze River	2003
Zhuxi26	竹系26	conventional	Jiangsu	Middle and lower reaches of the Yangtze River	1982
Zhuxuan63-8S	株选63-8S	2-line genic male sterile	Anhui	Middle and lower reaches of the Yangtze River	2009
ZR02	ZR02	2-line restorer	Hunan	Middle and lower reaches of the Yangtze River	2003
Zunxian3hao	遵籼3号	conventional	Shanghai	Upper reaches of Yangtze River	1982
