# Supplementary material for: Resequencing of 1,143 indica rice accessions reveals important genetic variations and different heterosis patterns
Source: Nat Commun. 2020 Sep 22;11:4778. doi: 10.1038/s41467-020-18608-0 (PMC7508829; doi:10.1038/s41467-020-18608-0)
Supplement: Supplementary file 6 — Supplementary Dataset 2 [file 41467_2020_18608_MOESM6_ESM.xlsx]

## Sheet: sheet1
Supplementary Data 2 Sequencing depths and mapping rates of the 1,143 indica rice accessions. The R498 nuclear genome size (437,699,851 bp) was used for sequencing coverage depth calculation
variety name	clean reads	clean bases	sequencing depth	mapping rate
119	52928436	7939265400	18.1	0.9931
233	50016176	7502426400	17.1	0.9828
376	53700070	8055010500	18.4	0.9921
403	43092716	6463907400	14.8	0.9934
438	48069220	7210383000	16.5	0.9924
625	46169934	6925490100	15.8	0.9916
988	50960160	7644024000	17.5	0.9934
1126	49394570	7409185500	16.9	0.9934
1130	49909068	7486360200	17.1	0.9916
1144	49704834	7455725100	17	0.9926
1154	50574034	7586105100	17.3	0.9923
2134	55895218	8384282700	19.2	0.9905
2888	49298044	7394706600	16.9	0.9937
5207	45279458	6791918700	15.5	0.9933
5350	54025934	8103890100	18.5	0.9884
5450	46935318	7040297700	16.1	0.9907
6044	55384134	8307620100	19	0.9843
6185	44507256	6676088400	15.3	0.9928
7055	48150370	7222555500	16.5	0.9894
7625	52047004	7807050600	17.8	0.9919
7944	47368868	7105330200	16.2	0.9918
8303	46220502	6933075300	15.8	0.9928
50058	54408556	8161283400	18.6	0.9899
78130	58411850	8761777500	20	0.9929
79106	42713008	6406951200	14.6	0.9895
500594	55239046	8285856900	18.9	0.9918
002-8A	46750048	7012507200	16	0.9912
029S	55103782	8265567300	18.9	0.9937
033S	42054218	6308132700	14.4	0.9915
03S	46551594	6982739100	16	0.993
103A	66799084	10019862600	22.9	0.9904
1161S	44178916	6626837400	15.1	0.9931
1312A	43790804	6568620600	15	0.9921
14HS049	56468514	8470277100	19.4	0.9909
15-64A	58836874	8825531100	20.2	0.9902
15-88A	42822294	6423344100	14.7	0.9918
1892S	47990610	7198591500	16.4	0.99
191S	46636616	6995492400	16	0.9897
203A	45319062	6797859300	15.5	0.9902
22A	62788026	9418203900	21.5	0.9916
236S	48155504	7223325600	16.5	0.9914
24xuan17	51115144	7667271600	17.5	0.991
272S	41756512	6263476800	14.3	0.9923
278-4-1-1A	50291994	7543799100	17.2	0.9906
33S	48856028	7328404200	16.7	0.9915
360S	48491302	7273695300	16.6	0.992
367A	41787314	6268097100	14.3	0.9832
367B	52298610	7844791500	17.9	0.9824
4302A	43341662	6501249300	14.9	0.9917
47-104	52386682	7858002300	18	0.8529
5308S	49838772	7475815800	17.1	0.9921
607A	57569986	8635497900	19.7	0.9903
6102S	50166822	7525023300	17.2	0.9918
628S	42638772	6395815800	14.6	0.9927
66S	47405948	7110892200	16.2	0.9918
7017A	51976070	7796410500	17.8	0.9898
71-72A	52576806	7886520900	18	0.9916
71-74A	50602608	7590391200	17.3	0.9893
75P12	60503028	9075454200	20.7	0.9913
79-248	46980412	7047061800	16.1	0.9919
803A	45352666	6802899900	15.5	0.9922
810S	50599580	7589937000	17.3	0.9917
8122A	47251536	7087730400	16.2	0.9913
832A	50525964	7578894600	17.3	0.9864
85-24	44722942	6708441300	15.3	0.9922
85661-10	47258532	7088779800	16.2	0.9926
885S	61887584	9283137600	21.2	0.9916
898B	47867748	7180162200	16.4	0.9809
9771S	64945164	9741774600	22.3	0.9891
98A	54951668	8242750200	18.8	0.9917
99S	49090086	7363512900	16.8	0.9945
Aifu9hao	70150088	10522513200	24	0.989
Aihong11hao	50665320	7599798000	17.4	0.9934
Aihong9haoA	46707494	7006124100	16	0.9925
Aihuangmi	53004688	7950703200	18.2	0.9887
Aijiaonante	53566612	8034991800	18.4	0.9906
Aimeizao3hAo	56472382	8470857300	19.4	0.9926
Ainanzao1hao	60310572	9046585800	20.7	0.987
Aituogu151	46509884	6976482600	15.9	0.992
Aizhan43S	56429682	8464452300	19.3	0.9913
Aizizhan	49694604	7454190600	17	0.9923
AlianyuanzaoA	55776998	8366549700	19.1	0.9899
AnfengA	44753036	6712955400	15.3	0.9919
AnnongS-1	48350770	7252615500	16.6	0.991
Anyuzao1hao	41766468	6264970200	14.3	0.9916
AofuA	44994080	6749112000	15.4	0.991
Aolong1S	52206866	7831029900	17.9	0.9934
AoR15	51813014	7771952100	17.8	0.9927
AoR18	45520560	6828084000	15.6	0.9943
AoR200	48144544	7221681600	16.5	0.9908
AoR69	51605736	7740860400	17.7	0.9946
B138	45761836	6864275400	15.7	0.9861
Baimidongzhan	48991110	7348666500	16.8	0.9893
Baixiangzhan	48745612	7311841800	16.7	0.9922
Baohongxuan	51818810	7772821500	17.8	0.9903
Basiai63	54519080	8177862000	18.7	0.991
Basimati370	41705918	6255887700	14.3	0.9852
BCN851	54678762	8201814300	18.7	0.9935
BG367-4	50851932	7627789800	17.4	0.9938
Biao810S	46367144	6955071600	15.9	0.9831
Bing1A	63356964	9503544600	21.7	0.9888
Bing4114	42734642	6410196300	14.6	0.989
BKN6819-33-3-2-1-3	43151274	6472691100	14.8	0.9925
BoA	40147208	6022081200	13.8	0.9908
BoIIA	66410338	9961550700	22.8	0.9908
BoIIIA	45859056	6878858400	15.7	0.99
BolizhanaiA	52466944	7870041600	18	0.9918
Bph68S	59653440	8948016000	20.4	0.9915
C815S	66762508	10014376200	22.9	0.9902
CDR22	47812514	7171877100	16.4	0.9927
Ce22	46549184	6982377600	16	0.9912
Ce235	48690620	7303593000	16.7	0.9921
Ce253	47288168	7093225200	16.2	0.9939
Ce258	47408892	7111333800	16.2	0.9935
Ce48	51132026	7669803900	17.5	0.994
Ce49	56731514	8509727100	19.4	0.9934
Ce49-1	42459622	6368943300	14.6	0.993
Ce64	59027368	8854105200	20.2	0.9911
Cehui33	41528124	6229218600	14.2	0.9934
Chang-1	54639902	8195985300	18.7	0.9927
Chang-2	46620834	6993125100	16	0.992
Chang-3	41547580	6232137000	14.2	0.995
Chang-4	47976634	7196495100	16.4	0.9896
Chang-6	47577330	7136599500	16.3	0.9924
Chang-7	47631980	7144797000	16.3	0.9931
Changfei22A	50533170	7579975500	17.3	0.9894
ChangfengB	42868326	6430248900	14.7	0.9826
Changhui117	49996952	7499542800	17.1	0.9941
Changhui121	48638438	7295765700	16.7	0.9934
Changhui851	48065774	7209866100	16.5	0.9919
Changhui871	58852106	8827815900	20.2	0.9913
Changhui891	48164584	7224687600	16.5	0.9926
ChanghuiT025	46256004	6938400600	15.9	0.9935
Chao40	45567998	6835199700	15.6	0.993
Chaoyang1hao	47728352	7159252800	16.4	0.9889
Chaoyang1haoA	47740090	7161013500	16.4	0.9906
Chengdouai8hao	50703408	7605511200	17.4	0.9913
Chenghui149	39953030	5992954500	13.7	0.9922
Chenghui177	56486286	8472942900	19.4	0.9927
Chenghui19	44851652	6727747800	15.4	0.9928
Chenghui425	41281860	6192279000	14.1	0.9915
Chenghui448	52393476	7859021400	18	0.9926
Chenghui727	47951878	7192781700	16.4	0.994
ChenhongA	52779124	7916868600	18.1	0.9909
Chuan106A	46662370	6999355500	16	0.99
Chuang5S	62851260	9427689000	21.5	0.9899
Chuangfeng1hao	42677992	6401698800	14.6	0.9913
Chuangu1S	49504628	7425694200	17	0.9922
ChuanguA	41712236	6256835400	14.3	0.9894
Chuangxiang5hao	42432818	6364922700	14.5	0.9931
Chuanhanghui1618	45657226	6848583900	15.6	0.9925
Chuanhanghui907	42295280	6344292000	14.5	0.9925
Chuanhui907	136992170	20548825500	46.9	0.9926
Chuannong1A	51768450	7765267500	17.7	0.9938
Chuannong2A	48550194	7282529100	16.6	0.9888
Chuannong3A	55163170	8274475500	18.9	0.9911
Chuannong422	60008824	9001323600	20.6	0.9915
Chuannong4A	39251592	5887738800	13.5	0.9904
Chuannong5A	46567532	6985129800	16	0.9904
Chuanxiang29A	45457210	6818581500	15.6	0.9868
ChuanxiangB	62410032	9361504800	21.4	0.9895
ChuanzheA	44260880	6639132000	15.2	0.9925
Chuanzuo6A	54708870	8206330500	18.7	0.9904
Chuanzuo891A	44219492	6632923800	15.2	0.9921
CHZAVNGSEYU-30	57142400	8571360000	19.6	0.9899
Colomlia	53764864	8064729600	18.4	0.9874
Cpei211	64081142	9612171300	22	0.9927
D308	52606636	7890995400	18	0.9896
D62A	50030032	7504504800	17.1	0.9914
Dalixiang15	40848464	6127269600	14	0.992
DazhulhaoA	46132172	6919825800	15.8	0.9825
De1B	44090622	6613593300	15.1	0.9901
Dehui3485	52508934	7876340100	18	0.9966
Dehui381	53167352	7975102800	18.2	0.9946
Dehui923	53611832	8041774800	18.4	0.9931
DeS	53667120	8050068000	18.4	0.9917
Dexiang074A	47211412	7081711800	16.2	0.9904
Dianxian34A	45833922	6875088300	15.7	0.9888
Dongnan201	44331036	6649655400	15.2	0.9933
Dongtingwanxian	43003990	6450598500	14.7	0.9869
Duoxi1hao	54862126	8229318900	18.8	0.9922
Duoxiyihao	54460106	8169015900	18.7	0.9929
Dxiang286A	44347854	6652178100	15.2	0.9899
E164	41626330	6243949500	14.3	0.9928
Enhui58	45712926	6856938900	15.7	0.991
Enuo9hao	54210842	8131626300	18.6	0.9931
Erjiuai4haoA	43691228	6553684200	15	0.9927
Erjiufeng	49107202	7366080300	16.8	0.994
Erjiunan1hao	46311876	6946781400	15.9	0.9907
Erjiunan1haoA	49366992	7405048800	16.9	0.9885
Erjiuqing	42821190	6423178500	14.7	0.9877
Erliuzhaizao	60305130	9045769500	20.7	0.9757
Ewan10hao	47901130	7185169500	16.4	0.9926
Exiang1hao	48218784	7232817600	16.5	0.9911
Ezao17	48071224	7210683600	16.5	0.9888
Ezao6hao	48312706	7246905900	16.6	0.9923
Ezao7hao	51513918	7727087700	17.7	0.9916
Ezhong4hao	44579602	6686940300	15.3	0.9915
Ezhong5hao	52203988	7830598200	17.9	0.9941
F32A	44664546	6699681900	15.3	0.9883
Fan43S	42800910	6420136500	14.7	0.991
Fei11	52477756	7871663400	18	0.9931
Feigai122	45504204	6825630600	15.6	0.9619
Feihui6hao	54717630	8207644500	18.8	0.9975
Fengmeizhan	46441620	6966243000	15.9	0.9879
FengqingzaoA	51319614	7697942100	17.6	0.9915
FengS	59673348	8951002200	20.5	0.9904
Fengsizhan	44781806	6717270900	15.3	0.9904
Fengtian1A	48126226	7218933900	16.5	0.991
FengyuanA	54681256	8202188400	18.7	0.9917
Fu228S	45296282	6794442300	15.5	0.9902
Fuhui016	47551888	7132783200	16.3	0.9925
Fuhui0724	43632640	6544896000	15	0.9919
Fuhui2098	46817964	7022694600	16	0.993
Fuhui5138	48761142	7314171300	16.7	0.9941
Fuhui673	56294744	8444211600	19.3	0.9956
Fuhui676	57796708	8669506200	19.8	0.9926
Fuhui838	45867990	6880198500	15.7	0.9902
Fuhui838S	46487322	6973098300	15.9	0.9911
Fuhui9303	49556174	7433426100	17	0.9914
Fuhui964	50942350	7641352500	17.5	0.992
Fuhui9801	47731022	7159653300	16.4	0.9937
Fuhui9802	54276566	8141484900	18.6	0.9926
FulongS2	46796850	7019527500	16	0.9921
Fuxiang1A	39076100	5861415000	13.4	0.9908
FuyiA	52152660	7822899000	17.9	0.9913
Fuyu1haoA	49522992	7428448800	17	0.9899
FuzhenA	43896228	6584434200	15	0.9881
G201A	48975308	7346296200	16.8	0.991
G2480A	55847246	8377086900	19.1	0.9903
Gang46A	48736420	7310463000	16.7	0.9923
Gang48A	41579506	6236925900	14.2	0.9864
Gang901A	55787742	8368161300	19.1	0.9894
Gangxiang1A	50078544	7511781600	17.2	0.9897
Ganwannuo7hao	54534098	8180114700	18.7	0.9935
Ganwanxian14hao	40768266	6115239900	14	0.9906
Ganwanxian19	82553266	12382989900	28.3	0.9605
Ganwanxian30	45529384	6829407600	15.6	0.9922
Ganwanxian32hao	51821174	7773176100	17.8	0.9939
Ganwanxian37hao	49456926	7418538900	16.9	0.99
GanxiangB-1	42167366	6325104900	14.5	0.9866
GanxiangB-2	47372900	7105935000	16.2	0.9933
Ganzaoxian37hao	43352348	6502852200	14.9	0.9939
Ganzaoxian48hao	49088142	7363221300	16.8	0.9917
Ganzaoxian49hao	55270800	8290620000	18.9	0.9928
Ganzaoxian51hao	44165560	6624834000	15.1	0.9917
Ganzaoxian55hao	47010016	7051502400	16.1	0.992
Gaoliangdao	49742218	7461332700	17	0.9917
GD-1S	47072932	7060939800	16.1	0.99
GD-7S	56189402	8428410300	19.3	0.9926
Genfengsimiao	51365508	7704826200	17.6	0.994
Gu154	41762780	6264417000	14.3	0.9854
Gu223	56783512	8517526800	19.5	0.9921
Gu34	48798596	7319789400	16.7	0.9939
Guang23A	48954182	7343127300	16.8	0.9906
Guang8B	46423666	6963549900	15.9	0.9868
Guangchang13	47453432	7118014800	16.3	0.9918
Guangchangai	43422752	6513412800	14.9	0.9914
Guangdong223A	47869790	7180468500	16.4	0.9867
Guanger104	47852104	7177815600	16.4	0.9914
Guangershi	51208752	7681312800	17.5	0.9923
GuangheA	43986032	6597904800	15.1	0.9914
Guanghui122	52740484	7911072600	18.1	0.9941
Guanghui128	50401042	7560156300	17.3	0.9942
Guanghui312	41770166	6265524900	14.3	0.994
Guanghui3550	49096880	7364532000	16.8	0.9925
Guanghui368	50361180	7554177000	17.3	0.9935
Guanghui998	51934540	7790181000	17.8	0.993
Guangjie9hao	42241940	6336291000	14.5	0.9865
Guangkang13A	58583444	8787516600	20.1	0.9894
Guangluai4hao	55182930	8277439500	18.9	0.9872
GuanglugenA	51223064	7683459600	17.6	0.9883
GuangmoHS	41359184	6203877600	14.2	0.9928
GuangmoS	57449200	8617380000	19.7	0.9862
Guangqiuai	40982954	6147443100	14	0.9909
Guangtang69A	59181100	8877165000	20.3	0.989
Guangxiang24S	50693554	7604033100	17.4	0.9916
Guangxuan3hao	43115220	6467283000	14.8	0.9843
Guangyuanzhan5hao	44854698	6728204700	15.4	0.9926
Guangzhan63-4S	53740092	8061013800	18.4	0.9938
GufengA	47953098	7192964700	16.4	0.99
Gugui1563	45286012	6792901800	15.5	0.9911
Gui1025	44655220	6698283000	15.3	0.9875
Gui44	45914574	6887186100	15.7	0.9916
Gui582	45227110	6784066500	15.5	0.9921
Gui630	49459312	7418896800	16.9	0.9911
Gui649	53620238	8043035700	18.4	0.9929
Gui99	44769602	6715440300	15.3	0.991
Guichao13	47580502	7137075300	16.3	0.9925
Guichao2hao	51457588	7718638200	17.6	0.991
Guifeng105A	41987124	6298068600	14.4	0.9901
Guifengxiang306A	47917306	7187595900	16.4	0.9893
Guifu3hao	46055800	6908370000	15.8	0.9876
Guihuazhan	44656726	6698508900	15.3	0.9937
Guihui985	46162896	6924434400	15.8	0.9929
Guike-2S	47813938	7172090700	16.4	0.9916
Guiluai3hao	61120882	9168132300	20.9	0.9922
Guiluai8hao	48159324	7223898600	16.5	0.9918
Guinongzhan	50604306	7590645900	17.3	0.994
H175S	62055990	9308398500	21.3	0.9917
H282	53445946	8016891900	18.3	0.9924
H396	47416512	7112476800	16.2	0.9938
H52	48343264	7251489600	16.6	0.9896
H611	64633312	9694996800	22.1	0.9926
H78	52508832	7876324800	18	0.9921
H819	47911518	7186727700	16.4	0.992
H947	57547268	8632090200	19.7	0.9907
Haixiuzhan9hao	44760482	6714072300	15.3	0.9933
HaiyeA	44617098	6692564700	15.3	0.9913
Hang1hao	50300466	7545069900	17.2	0.9968
Hang959	49211316	7381697400	16.9	0.9931
Hanhui3hao	39789434	5968415100	13.6	0.9904
HB569	45615820	6842373000	15.6	0.9879
HD9802S	39286516	5892977400	13.5	0.9907
Hefengzhan	42450084	6367512600	14.5	0.9911
HengfengA	41284700	6192705000	14.1	0.9864
Henongsimiao	48624614	7293692100	16.7	0.9906
HeyeguangxuanzaoA	48745718	7311857700	16.7	0.9904
Hong410	59311154	8896673100	20.3	0.9916
HongA	40148266	6022239900	13.8	0.9933
Honghua15A	46797966	7019694900	16	0.9902
Hongnan	42708110	6406216500	14.6	0.991
Hongyun33	49842092	7476313800	17.1	0.9922
HR1128	45941620	6891243000	15.7	0.9894
HS-3	54747232	8212084800	18.8	0.9895
Hua1015S	50731778	7609766700	17.4	0.9923
Hua1037S	55787800	8368170000	19.1	0.9925
Hua1165S	53772300	8065845000	18.4	0.9918
Hua1201S	51432358	7714853700	17.6	0.992
Hua1903	43295996	6494399400	14.8	0.9909
Hua1A	53405998	8010899700	18.3	0.9877
Hua2A	48986846	7348026900	16.8	0.9928
Hua3234	45040018	6756002700	15.4	0.9907
Hua68S	53260262	7989039300	18.3	0.988
Hua7620	42797780	6419667000	14.7	0.9918
Huafeng1A	46226300	6933945000	15.8	0.9922
Huahang31	46792240	7018836000	16	0.9925
Huahui118	42038418	6305762700	14.4	0.9941
Huahui352	44312514	6646877100	15.2	0.9904
Huai96-1	55029724	8254458600	18.9	0.9914
Huangchaozhan	45610394	6841559100	15.6	0.9938
Huanghuazhan-1	44813650	6722047500	15.4	0.9934
Huanghuazhan-2	44981812	6747271800	15.4	0.9924
HuanglizHan	45615396	6842309400	15.6	0.9931
HuangxiuzHan	43931012	6589651800	15.1	0.9935
HuaxiangA	44379740	6656961000	15.2	0.9925
Huayu4127S	51856000	7778400000	17.8	0.9929
Huazhan	59188960	8878344000	20.3	0.9918
Huhan1A	61092020	9163803000	20.9	0.9928
Hui2	51475444	7721316600	17.6	0.9928
IET2080	49993396	7499009400	17.1	0.9902
II-32A	51170400	7675560000	17.5	0.9901
IR1112-116	50417928	7562689200	17.3	0.9934
IR127-80-1-10	41328894	6199334100	14.2	0.9892
IR13149-19-1	52706938	7906040700	18.1	0.91
IR13188-9	57659456	8648918400	19.8	0.993
IR13535-64-6-2-3-2	50587408	7588111200	17.3	0.988
IR14497-15-2	48898864	7334829600	16.8	0.9933
IR15314-43-2-3-3	55809628	8371444200	19.1	0.9845
IR1544-181-1-1	40817792	6122668800	14	0.9912
IR15795-232-3-3-3-2	57199196	8579879400	19.6	0.9899
IR15847-135-1-1	52785384	7917807600	18.1	0.9912
IR15975-232-3-3-3-2	45359872	6803980800	15.5	0.9913
IR18272-1-1-3	53782328	8067349200	18.4	0.9922
IR18272-13-2	40793070	6118960500	14	0.9908
IR18272-27-3-1	59263126	8889468900	20.3	0.9924
IR18342-66-2-1	52944912	7941736800	18.1	0.9911
IR18348-36-3-3	55355444	8303316600	19	0.9937
IR19225-289-3-1-4	41978726	6296808900	14.4	0.9911
IR19228-83-1-3	54326576	8148986400	18.6	0.9907
IR19392-115-3	55589266	8338389900	19.1	0.9921
IR19660-187-2-2-3-2	46048694	6907304100	15.8	0.9923
IR19674-146-1-1-3-2	54846314	8226947100	18.8	0.9923
IR19675-34-2-2-3-3A	44051186	6607677900	15.1	0.9919
IR19728-9-2-2-3-3	52720252	7908037800	18.1	0.9938
IR2031-724-2-3-4	53271078	7990661700	18.3	0.9883
IR2055	52546352	7881952800	18	0.9934
IR2070-178-2-3	51751800	7762770000	17.7	0.9933
IR2071-77-9-3-5	54172074	8125811100	18.6	0.9897
IR2153-26-3-5-6	62644374	9396656100	21.5	0.9935
IR2153-43-2-5-4	43516458	6527468700	14.9	0.9906
IR2153-550-2-6	53649228	8047384200	18.4	0.993
IR21817-50-2	43482778	6522416700	14.9	0.9906
IR21840-186-3	62558192	9383728800	21.4	0.9902
IR21841-97-3-3	49779480	7466922000	17.1	0.9925
IR21845-90-3Msp-2A	49191562	7378734300	16.9	0.9924
IR21845-90-3Msp3aA	43493476	6524021400	14.9	0.9938
IR21931-78-2-2	41463848	6219577200	14.2	0.9936
IR24-1	63817438	9572615700	21.9	0.9949
IR24-2	42374694	6356204100	14.5	0.9938
IR24609-134-3-3	55219156	8282873400	18.9	0.9946
IR24609-4-2-3-1	70946554	10641983100	24.3	0.993
IR2546-58-1	48481962	7272294300	16.6	0.9913
IR25572-87-3-3	45240218	6786032700	15.5	0.9908
IR25588-7-3-1	46921174	7038176100	16.1	0.9904
IR25621-135-1-1	52826752	7924012800	18.1	0.9903
IR25840-83-3-2	47659684	7148952600	16.3	0.9899
IR25898-60-2-3	47252844	7087926600	16.2	0.9929
IR25924-92-1-3	57295594	8594339100	19.6	0.99
IR25926-14-3-2	40722634	6108395100	14	0.9917
IR26-1	54507446	8176116900	18.7	0.9905
IR26-2	50748106	7612215900	17.4	0.9935
IR27300-124-2	44403038	6660455700	15.2	0.9889
IR27301-62-3	58951634	8842745100	20.2	0.9917
IR28-1	47578140	7136721000	16.3	0.9935
IR28-2	45197888	6779683200	15.5	0.993
IR28212-71-4-2-3	44909084	6736362600	15.4	0.9939
IR2863-6-3	50270692	7540603800	17.2	0.9914
IR29670-15-2-3	52537944	7880691600	18	0.993
IR29692-65-2-3-3	54184874	8127731100	18.6	0.9934
IR29708-113-3-2-2	47943546	7191531900	16.4	0.9906
IR29725-109-1-2-1	55730078	8359511700	19.1	0.9915
IR29725-109-1-2-l	59828140	8974221000	20.5	0.9918
IR29725-63-3-3-2	62272192	9340828800	21.3	0.99
IR30	49427160	7414074000	16.9	0.994
IR31775-30-3-2-2-2	62193918	9329087700	21.3	0.9907
IR31802-48-2-2-2	55591040	8338656000	19.1	0.9922
IR31805-20-1-3-3	59153156	8872973400	20.3	0.9885
IR31851-63-1-2-3-2	45173572	6776035800	15.5	0.9915
IR31906-67-1-1-2-2	59405126	8910768900	20.4	0.9932
IR32272-67-3-2-3	49045646	7356846900	16.8	0.9936
IR32307-107-3-2-2	57129640	8569446000	19.6	0.9908
IR32307-45-2-3-2	49860802	7479120300	17.1	0.9908
IR32307-75-1-3-1	64925924	9738888600	22.3	0.9926
IR32358-39-3-1-1	55714010	8357101500	19.1	0.9924
IR32429-122-3-1-2	55894828	8384224200	19.2	0.9911
IR32489-130-2-2-2	53077258	7961588700	18.2	0.9903
IR32876-54-2-2-2	48049276	7207391400	16.5	0.9929
IR34631-6-1-3	45232300	6784845000	15.5	0.9908
IR34638-57-1-2	58786828	8818024200	20.1	0.9933
IR34681-107-3-3-3	55574008	8336101200	19	0.9863
IR35286-18-3-3-2-3	47864374	7179656100	16.4	0.9921
IR36	46789732	7018459800	16	0.991
IR4422-480-2-3-3	44114788	6617218200	15.1	0.9921
IR4422-51-1	45604358	6840653700	15.6	0.9872
IR46829A	44549794	6682469100	15.3	0.9925
IR46830A	40316104	6047415600	13.8	0.9911
IR50	71079760	10661964000	24.4	0.9895
IR56	46040220	6906033000	15.8	0.9931
IR5657-33-2	44067460	6610119000	15.1	0.9923
IR58	53904340	8085651000	18.5	0.9905
IR64	50645128	7596769200	17.4	0.9892
IR661	49797236	7469585400	17.1	0.9943
IR665	47437346	7115601900	16.3	0.9926
IR749B2-44-2-37	40060018	6009002700	13.7	0.9946
IR8	47051740	7057761000	16.1	0.9943
IR841	58127190	8719078500	19.9	0.9905
IR9828-91-2-3	55983628	8397544200	19.2	0.9885
IR9859-6-3-3	53561296	8034194400	18.4	0.9896
Ji2A	56071856	8410778400	19.2	0.9927
Jiafeng68S	57455396	8618309400	19.7	0.9933
Jiafuzhan	43160108	6474016200	14.8	0.9927
Jiahezaozhan	68075738	10211360700	23.3	0.9929
Jian645B	43648486	6547272900	15	0.9872
Jianghangsimiao	46387196	6958079400	15.9	0.9923
Jianghui151	41454524	6218178600	14.2	0.9942
Jianglin9A	47820924	7173138600	16.4	0.9927
Jiangyu1S	51725704	7758855600	17.7	0.9938
JianS-1	57215064	8582259600	19.6	0.9914
JianS-2	45285708	6792856200	15.5	0.9917
Jianzhen2hao	47097560	7064634000	16.1	0.995
Jiaxing8hao	51509374	7726406100	17.7	0.9931
Jiayu143	53624072	8043610800	18.4	0.994
Jiayu164	55096508	8264476200	18.9	0.9926
Jiayu253	45157728	6773659200	15.5	0.9918
Jiayu280	52139800	7820970000	17.9	0.9903
Jiayu293	53497904	8024685600	18.3	0.99
Jiayu60	49282936	7392440400	16.9	0.9919
Jiayu948	45098622	6764793300	15.5	0.9889
Jiazao1hao	49085036	7362755400	16.8	0.993
JifengA	52043478	7806521700	17.8	0.9924
Jin23A	49952704	7492905600	17.1	0.9904
Jin304A	51199380	7679907000	17.5	0.9915
Jin319A	48103422	7215513300	16.5	0.9884
Jin322A	47757164	7163574600	16.4	0.9913
Jin4128S	48287978	7243196700	16.5	0.9916
Jinfeng1hao	51635616	7745342400	17.7	0.993
Jing1B	48047734	7207160100	16.5	0.9877
Jing3A	48826362	7323954300	16.7	0.9907
Jing4155S	52868460	7930269000	18.1	0.9908
Jing7A	44338572	6650785800	15.2	0.9905
Jingfu1A	55492304	8323845600	19	0.9914
Jingfu2A	54980848	8247127200	18.8	0.9927
JinguA	40829720	6124458000	14	0.9912
Jingxian89	55238210	8285731500	18.9	0.9923
Jingxiang1A	41302352	6195352800	14.2	0.9906
Jinhangsimiao	41222754	6183413100	14.1	0.9939
Jinnante43A	48974400	7346160000	16.8	0.9882
JinnanteA	52296412	7844461800	17.9	0.9879
Jinnanwan	60784998	9117749700	20.8	0.9917
Jinnongsimiao	72668880	10900332000	24.9	0.9924
JinshanS-2	46510770	6976615500	15.9	0.992
Jinsui128	47260522	7089078300	16.2	0.9912
Jinwan3hao	49014328	7352149200	16.8	0.9911
JinxiangyuA	54101368	8115205200	18.5	0.9907
Jinzao47	43153960	6473094000	14.8	0.9912
Jinzao6hao	55273060	8290959000	18.9	0.9925
Juanye661	55085440	8262816000	18.9	0.9902
K169	47787566	7168134900	16.4	0.992
K17B	52864976	7929746400	18.1	0.9894
K18B	62983390	9447508500	21.6	0.9895
K22B	42899084	6434862600	14.7	0.9883
K4806	51185426	7677813900	17.5	0.9922
Kang201S	62705350	9405802500	21.5	0.9893
Ke113A	47942808	7191421200	16.4	0.9914
Ke20A	48888532	7333279800	16.8	0.99
Ke76-1BS	49197826	7379673900	16.9	0.9931
Ke958BS	43623090	6543463500	14.9	0.9932
Kefuhong2hao	51409426	7711413900	17.6	0.9732
Kejiexuan17	48839988	7325998200	16.7	0.9922
KejinA	46680358	7002053700	16	0.9927
KeqiandaoA	46437912	6965686800	15.9	0.9856
Kezhen145	46441534	6966230100	15.9	0.9903
KT27S	50203016	7530452400	17.2	0.9918
L301A	44414854	6662228100	15.2	0.9859
LanbeiliA	50997648	7649647200	17.5	0.9916
LefengA	54839014	8225852100	18.8	0.9902
Lehui188	62171666	9325749900	21.3	0.9928
Leihuozhan	49230212	7384531800	16.9	0.9902
LiA	43366846	6505026900	14.9	0.9929
Lian24	50463948	7569592200	17.3	0.9918
Liangyuan1hao	72258106	10838715900	24.8	0.9907
Liantangzao	48141396	7221209400	16.5	0.9912
Ling27A	46253354	6938003100	15.9	0.9906
Ling30A	48196246	7229436900	16.5	0.9886
LiufuA	45963770	6894565500	15.8	0.9891
Liushayouzhan202	44981586	6747237900	15.4	0.993
Liuxiangzhan	45313944	6797091600	15.5	0.9925
Liuye97A	56043962	8406594300	19.2	0.9912
Liyuanzhan1hao	51186024	7677903600	17.5	0.9921
Liyuanzhan2hao	60898382	9134757300	20.9	0.9926
Longke638S	47291706	7093755900	16.2	0.9931
LongS	50648222	7597233300	17.4	0.9934
LongtepuA	43347342	6502101300	14.9	0.9914
Longxiang634B	40211914	6031787100	13.8	0.9825
LongyangA	51563518	7734527700	17.7	0.9909
LT1	53835786	8075367900	18.4	0.992
LT10	48412746	7261911900	16.6	0.9914
LT11	55544928	8331739200	19	0.9919
LT12	50455596	7568339400	17.3	0.9913
LT13	51167832	7675174800	17.5	0.9917
LT14	58229082	8734362300	20	0.9919
LT15	50469318	7570397700	17.3	0.9918
LT16	47640200	7146030000	16.3	0.9936
LT17	60125518	9018827700	20.6	0.9919
LT18	49574600	7436190000	17	0.992
LT19	55703462	8355519300	19.1	0.992
LT2	50247420	7537113000	17.2	0.9917
LT20	50202536	7530380400	17.2	0.9912
LT21	49462462	7419369300	17	0.9915
LT3	49716714	7457507100	17	0.9915
LT4	50048078	7507211700	17.2	0.9926
LT6	57445334	8616800100	19.7	0.9919
LT7	52289184	7843377600	17.9	0.992
LT8	51696226	7754433900	17.7	0.9938
LT9	54409892	8161483800	18.6	0.9916
Lu18S	52545062	7881759300	18	0.9908
Lu98A	46640210	6996031500	16	0.9894
Lucaihao	59381506	8907225900	20.4	0.9894
Luhongzao1hao	49932442	7489866300	17.1	0.9886
Luhui1345	59272348	8890852200	20.3	0.9919
Luhui17	51518658	7727798700	17.7	0.9916
Luhui602	48122996	7218449400	16.5	0.9918
Luhui615	43586444	6537966600	14.9	0.9935
Luhui8258	54953376	8243006400	18.8	0.9933
LuhuiH103	51495850	7724377500	17.6	0.9921
Lunanzao1hao	41791770	6268765500	14.3	0.9906
Lunhui422	48354694	7253204100	16.6	0.9766
Luohong3A	57855416	8678312400	19.8	0.9906
Luohong4A	45184248	6777637200	15.5	0.9887
Luoma	54358190	8153728500	18.6	0.9932
Luoxiang1A	54699210	8204881500	18.7	0.9871
Lushuang1011	48785616	7317842400	16.7	0.9919
Luxiang618A-1	46487548	6973132200	15.9	0.9918
Luxiang618A-2	45075924	6761388600	15.4	0.9923
Lv102S	44065296	6609794400	15.1	0.9898
Lvdao24	46978036	7046705400	16.1	0.9915
Lvhan1hao	48298290	7244743500	16.6	0.9927
LvminS	46143462	6921519300	15.8	0.9891
LvyongA	49231686	7384752900	16.9	0.9887
Mabazhan	52657760	7898664000	18	0.9915
Mancang515	51562656	7734398400	17.7	0.9932
MeiA	43599904	6539985600	14.9	0.9919
Meixiangzhan2hao	42840076	6426011400	14.7	0.9918
MengS-1	48651172	7297675800	16.7	0.9905
MengS-2	46483876	6972581400	15.9	0.9913
Mian2A	45447558	6817133700	15.6	0.989
Mian5A	48072200	7210830000	16.5	0.9902
Mian7A	53875992	8081398800	18.5	0.9907
Mianhui146	44408848	6661327200	15.2	0.9922
Mianhui2009	59900374	8985056100	20.5	0.9939
Mianhui2040	48438480	7265772000	16.6	0.9912
Mianhui3724	42865280	6429792000	14.7	0.9912
Mianhui501	54475776	8171366400	18.7	0.9933
Mianhui662	46987898	7048184700	16.1	0.9946
Mianhui725	43897974	6584696100	15	0.9929
Mianhui9937	43974936	6596240400	15.1	0.994
Mianhui9939	59746476	8961971400	20.5	0.9877
Mianxiang1A	50866366	7629954900	17.4	0.9917
Minghui07	59990170	8998525500	20.6	0.9932
Minghui100	44438302	6665745300	15.2	0.9939
Minghui1259	49856214	7478432100	17.1	0.9951
Minghui1273	50060226	7509033900	17.2	0.9951
Minghui2155	41517050	6227557500	14.2	0.9934
Minghui63	48901500	7335225000	16.8	0.9926
Minghui67	41121020	6168153000	14.1	0.9936
Minghui70	53420382	8013057300	18.3	0.9925
Minghui73	63348612	9502291800	21.7	0.9934
Minghui77	43763644	6564546600	15	0.9932
Minghui78	44056648	6608497200	15.1	0.9905
Minghui82	55954850	8393227500	19.2	0.9939
Minghui86	53703404	8055510600	18.4	0.9959
MingnuoS-1	47004076	7050611400	16.1	0.9902
MingS	40272512	6040876800	13.8	0.9911
Mingxiang10S	42163112	6324466800	14.4	0.9912
Minhui3301	58402848	8760427200	20	0.9938
Minkezao22	48547680	7282152000	16.6	0.9909
Minnuo580	47946900	7192035000	16.4	0.9922
Minyannuo	47288410	7093261500	16.2	0.9916
Miyang23	50996290	7649443500	17.5	0.9929
Miyang46	44258986	6638847900	15.2	0.9918
Miyang70	49143364	7371504600	16.8	0.991
Muquanzhong	61992194	9298829100	21.2	0.9898
N111S	43045158	6456773700	14.8	0.9913
N118S	43698042	6554706300	15	0.9854
N175	48775732	7316359800	16.7	0.9938
N632S	56885008	8532751200	19.5	0.991
N779S	50461874	7569281100	17.3	0.9908
N95076S	57364132	8604619800	19.7	0.9927
Nan25	50901392	7635208800	17.4	0.9921
Nanbaozao	54984350	8247652500	18.8	0.9658
Nanfengnuo	40499654	6074948100	13.9	0.9919
Nanhui009	50492026	7573803900	17.3	0.9938
Nanhui115	58585050	8787757500	20.1	0.9918
Nanhui125	40049906	6007485900	13.7	0.9923
Nanhui1659	47435776	7115366400	16.3	0.9965
Nanhui180	50614816	7592222400	17.3	0.9927
Nanhui183	69628184	10444227600	23.9	0.9937
Nanhui445	41084938	6162740700	14.1	0.9927
Nanhui511	48739402	7310910300	16.7	0.9931
Nanhui716	46519492	6977923800	15.9	0.9935
Nanhuifu819	47058242	7058736300	16.1	0.9935
Nanjing16	44859548	6728932200	15.4	0.9926
Nanjing1hao	56833964	8525094600	19.5	0.9922
Nansha060	41891706	6283755900	14.4	0.995
Nantehao	67629386	10144407900	23.2	0.9909
NanzaoA	44912098	6736814700	15.4	0.9914
Neihui2539	43193108	6478966200	14.8	0.9939
Neihui94-11	45834298	6875144700	15.7	0.9939
Neixiang2A	40243430	6036514500	13.8	0.9924
Neixiang3A	46904146	7035621900	16.1	0.9939
Neixiang5A	49656902	7448535300	17	0.9916
Neixiang7A	44165870	6624880500	15.1	0.9924
Neixiang8A	52801114	7920167100	18.1	0.9916
Neizhong152	46353320	6952998000	15.9	0.9911
Ningzao517	58274462	8741169300	20	0.9937
Nonge661A	54255362	8138304300	18.6	0.991
Nongxiang24	46082044	6912306600	15.8	0.9925
Nongxiang32	48256530	7238479500	16.5	0.9918
Nongxiang39	57652920	8647938000	19.8	0.9898
Nongxiang40	68162272	10224340800	23.4	0.9933
Nongxiang41	44790802	6718620300	15.3	0.9925
Nongxiang42	61738088	9260713200	21.2	0.992
P88S	43395990	6509398500	14.9	0.9914
Peiai64	54055810	8108371500	18.5	0.9903
Peiai64S	53897136	8084570400	18.5	0.9898
Peidi	55454960	8318244000	19	0.9906
Pinghui141	47830118	7174517700	16.4	0.9944
Pinghui2hao	55706336	8355950400	19.1	0.9865
Q1A	44811364	6721704600	15.4	0.9904
Q2A	39555142	5933271300	13.6	0.9899
Q3A	44949010	6742351500	15.4	0.9903
Q431	46535862	6980379300	15.9	0.9906
Q4A	47414686	7112202900	16.2	0.993
Q6A	45428712	6814306800	15.6	0.986
Qhui108	67714898	10157234700	23.2	0.9947
Qhui28	45439544	6815931600	15.6	0.993
Qian209A	43336008	6500401200	14.9	0.9897
Qianhui104	50710220	7606533000	17.4	0.9935
Qianhui1385	47170216	7075532400	16.2	0.9941
Qianhui1388	55534348	8330152200	19	0.9923
Qianhui381	61077304	9161595600	20.9	0.9919
Qianhui489	51307610	7696141500	17.6	0.9929
Qianhui785	58262514	8739377100	20	0.9942
Qiannuo1A	42609588	6391438200	14.6	0.9911
Qiguizao25	57614616	8642192400	19.7	0.994
Qiguizhan	53571006	8035650900	18.4	0.9938
Qilisimiao	61604356	9240653400	21.1	0.994
QingA	47095106	7064265900	16.1	0.9906
Qingerai	47155510	7073326500	16.2	0.9905
QingmazaoA	46294964	6944244600	15.9	0.9894
Qingsan61	46418176	6962726400	15.9	0.9932
Qingsiai16A	42560204	6384030600	14.6	0.9878
Qingxiaojinzao	64004374	9600656100	21.9	0.9914
Qishanzhan	47950302	7192545300	16.4	0.9928
Quan9311A	60711794	9106769100	20.8	0.9811
QuanfengA	45101226	6765183900	15.5	0.9894
Quanhui039	40794196	6119129400	14	0.9943
Quanhui131	51725444	7758816600	17.7	0.9918
Quanzhen10hao	60698884	9104832600	20.8	0.9926
Qxiang1A	45704952	6855742800	15.7	0.9904
R0293	44137826	6620673900	15.1	0.9926
R05-1	54908664	8236299600	18.8	0.9941
R092	46317544	6947631600	15.9	0.9859
R-1	47919440	7187916000	16.4	0.9937
R10	52993120	7948968000	18.2	0.9916
R1005	65179190	9776878500	22.3	0.9949
R1008	39513412	5927011800	13.5	0.9927
R1028	42811378	6421706700	14.7	0.9919
R107	43972632	6595894800	15.1	0.9915
R1078	46112500	6916875000	15.8	0.9942
R1086	50355352	7553302800	17.3	0.9916
R1106	46997520	7049628000	16.1	0.9969
R1141	55472822	8320923300	19	0.9932
R1148	59439452	8915917800	20.4	0.9945
R115	52162380	7824357000	17.9	0.9954
R1152	55670392	8350558800	19.1	0.9904
R117	45134632	6770194800	15.5	0.9919
R1202	46773430	7016014500	16	0.994
R1222	45504566	6825684900	15.6	0.9911
R1288	56713470	8507020500	19.4	0.9949
R13	44065870	6609880500	15.1	0.9917
R143	49782618	7467392700	17.1	0.9886
R1468	57312460	8596869000	19.6	0.9922
R150	48773870	7316080500	16.7	0.9941
R1511	57377254	8606588100	19.7	0.9928
R1574	45061878	6759281700	15.4	0.9933
R158	40662596	6099389400	13.9	0.9928
R1586	51947092	7792063800	17.8	0.9957
R162	40204282	6030642300	13.8	0.9919
R163	42612104	6391815600	14.6	0.9933
R171	45069252	6760387800	15.4	0.9906
R1813	57412248	8611837200	19.7	0.9908
R1826	65093056	9763958400	22.3	0.9903
R183	46227674	6934151100	15.8	0.9916
R187	46379130	6956869500	15.9	0.9926
R191	44826240	6723936000	15.4	0.9937
R1964	44062276	6609341400	15.1	0.9926
R198	54395974	8159396100	18.6	0.9926
R-2	50694468	7604170200	17.4	0.9921
R2010	66382698	9957404700	22.7	0.9925
R207	48462282	7269342300	16.6	0.9932
R210	43780224	6567033600	15	0.9926
R2122	61160546	9174081900	21	0.9836
R225	45884366	6882654900	15.7	0.9857
R228	51594446	7739166900	17.7	0.9897
R2329	55559346	8333901900	19	0.9898
R2618	61375570	9206335500	21	0.9898
R273	49150218	7372532700	16.8	0.9962
R28	43676718	6551507700	15	0.9916
R288	50272104	7540815600	17.2	0.9919
R29	58585612	8787841800	20.1	0.9926
R298	50736142	7610421300	17.4	0.9866
R-3	54342946	8151441900	18.6	0.9931
R306	51681202	7752180300	17.7	0.9931
R320	44181326	6627198900	15.1	0.9903
R3248	52830186	7924527900	18.1	0.9919
R325	44579640	6686946000	15.3	0.992
R3301	45369830	6805474500	15.5	0.9946
R344	54599506	8189925900	18.7	0.9912
R361	51879808	7781971200	17.8	0.9718
R362	58595332	8789299800	20.1	0.9912
R363	49792098	7468814700	17.1	0.9919
R3700	40832888	6124933200	14	0.993
R-4	46471588	6970738200	15.9	0.9937
R402	46496190	6974428500	15.9	0.981
R476	42731726	6409758900	14.6	0.9923
R501	56025472	8403820800	19.2	0.9914
R507	45509582	6826437300	15.6	0.9918
R508	42839906	6425985900	14.7	0.9943
R5128	55507732	8326159800	19	0.9941
R518	53087504	7963125600	18.2	0.9948
R5240	46453576	6968036400	15.9	0.993
R527	45679010	6851851500	15.7	0.9918
R573	46273008	6940951200	15.9	0.9928
R583	45199696	6779954400	15.5	0.9923
R6	53026056	7953908400	18.2	0.9856
R-6	50696512	7604476800	17.4	0.9936
R60	41943094	6291464100	14.4	0.9891
R608	49733512	7460026800	17	0.9932
R6135	54712610	8206891500	18.8	0.9945
R618	51188220	7678233000	17.5	0.9917
R644	43867680	6580152000	15	0.9915
R65	52554422	7883163300	18	0.9835
R6547	46722256	7008338400	16	0.9912
R66	49200700	7380105000	16.9	0.9935
R682	41470486	6220572900	14.2	0.9914
R687	59562156	8934323400	20.4	0.9925
R-7	44327024	6649053600	15.2	0.9899
R706	61369762	9205464300	21	0.9872
R776	47407378	7111106700	16.2	0.9806
R78	65117386	9767607900	22.3	0.994
R8007	47352982	7102947300	16.2	0.9935
R8117	52534508	7880176200	18	0.992
R8387	52668320	7900248000	18	0.9785
R865	62503608	9375541200	21.4	0.9952
R88-1	52067590	7810138500	17.8	0.9897
R88-2	48136952	7220542800	16.5	0.9908
R898	63734524	9560178600	21.8	0.9929
R90	52466826	7870023900	18	0.9921
R900	45817142	6872571300	15.7	0.9911
R901	43738496	6560774400	15	0.9943
R9194	58204788	8730718200	19.9	0.984
R93-11	47050692	7057603800	16.1	0.9855
R947	51180224	7677033600	17.5	0.9881
R9516	42578294	6386744100	14.6	0.9814
R963	58570908	8785636200	20.1	0.9931
R980	54562024	8184303600	18.7	0.9917
R987	53629616	8044442400	18.4	0.9922
R991	41835834	6275375100	14.3	0.994
R9918	51785088	7767763200	17.7	0.9914
R996	45479670	6821950500	15.6	0.9896
RGD-7S	61566384	9234957600	21.1	0.9894
Ribenqianlisui	44383876	6657581400	15.2	0.9914
Ribenzhan	52897378	7934606700	18.1	0.9887
Ribenzhong	41620620	6243093000	14.3	0.9869
Rong18A	46215704	6932355600	15.8	0.9896
RongfengA	46517906	6977685900	15.9	0.9885
Ronghui906	49888042	7483206300	17.1	0.991
RuanhuaA	46633450	6995017500	16	0.9923
S2876-S1-39-1-3	60796466	9119469900	20.8	0.9878
SE21S	48544972	7281745800	16.6	0.9918
Shen08S	50235526	7535328900	17.2	0.9897
Shen97A	41950142	6292521300	14.4	0.991
Shen9A	42066748	6310012200	14.4	0.989
Shenglixian	49730662	7459599300	17	0.9893
Shengtai1hao	51892988	7783948200	17.8	0.9938
Shengyou2hao	47386328	7107949200	16.2	0.9827
Shennong2A	45922128	6888319200	15.7	0.9895
Shennong2A-Q2A	42966786	6445017900	14.7	0.9889
Shennong4A-Q4A	48783854	7317578100	16.7	0.989
Shenqi	65108856	9766328400	22.3	0.9907
Shiji137	50938964	7640844600	17.5	0.9917
Shu21A	48196868	7229530200	16.5	0.9909
Shu28A	51243260	7686489000	17.6	0.991
Shu8A	46170792	6925618800	15.8	0.992
Shu9A	51244022	7686603300	17.6	0.9882
Shuangguai	41233560	6185034000	14.1	0.9911
Shuanggui1hao	43009124	6451368600	14.7	0.9912
Shuanggui36	47464426	7119663900	16.3	0.9914
ShuangqingA	45784842	6867726300	15.7	0.9916
Shuhui137	50868808	7630321200	17.4	0.9954
Shuhui202	67700608	10155091200	23.2	0.9925
Shuhui203	39860678	5979101700	13.7	0.9937
Shuhui204	41265070	6189760500	14.1	0.9902
Shuhui257	66462336	9969350400	22.8	0.9926
Shuhui361	49142098	7371314700	16.8	0.994
Shuhui362	57865294	8679794100	19.8	0.9951
Shuhui498	41853124	6277968600	14.3	0.9931
Shuhui527	48704320	7305648000	16.7	0.9924
Shuhui538	48963444	7344516600	16.8	0.9935
Shuhui548	43413894	6512084100	14.9	0.9929
Shuhui600	49915072	7487260800	17.1	0.9928
Shuhui707	53102488	7965373200	18.2	0.9929
Shuiyuan317	57346308	8601946200	19.7	0.9931
SmpA	43686504	6552975600	15	0.9885
Suhui728	39831892	5974783800	13.7	0.9928
T109A	44694472	6704170800	15.3	0.9907
T25	48697328	7304599200	16.7	0.9935
T2-59	50178620	7526793000	17.2	0.9919
T315	43198842	6479826300	14.8	0.9932
T31A	48730120	7309518000	16.7	0.9915
T51	48700994	7305149100	16.7	0.992
T55A	159749656	23962448400	54.7	0.9898
T64S	46951652	7042747800	16.1	0.991
T78A	63440396	9516059400	21.7	0.99
T91S	49939208	7490881200	17.1	0.9912
T98A	56125488	8418823200	19.2	0.989
Tai1S	51549792	7732468800	17.7	0.9913
Tai3A	64890128	9733519200	22.2	0.9906
Tai3S	45320720	6798108000	15.5	0.9887
TaifengA	47854848	7178227200	16.4	0.9867
Taihui187	52323838	7848575700	17.9	0.9881
Taihui46	54565808	8184871200	18.7	0.9884
Taihui5845	44223960	6633594000	15.2	0.9927
Taihui808	51021086	7653162900	17.5	0.9905
Taihui900	54807894	8221184100	18.8	0.9881
Taihui973	50500740	7575111000	17.3	0.9927
Taiyin1hao	62218910	9332836500	21.3	0.9908
Taizhongyu29A	56306686	8446002900	19.3	0.9886
TannongS	69984428	10497664200	24	0.9919
TanyinzaoxianA	42502052	6375307800	14.6	0.9905
Teqing	48014968	7202245200	16.5	0.9921
Texianzhan13	52283690	7842553500	17.9	0.9928
Texianzhan25	47464544	7119681600	16.3	0.9929
Teyou2035	47592032	7138804800	16.3	0.9934
TFI15	60128512	9019276800	20.6	0.9862
TiananS	49216072	7382410800	16.9	0.9932
Tiandongxiang	52600806	7890120900	18	0.9934
TianfengA	46083486	6912522900	15.8	0.9887
Tianyuan6S	42748230	6412234500	14.6	0.9935
TN1174	50562360	7584354000	17.3	0.9924
TN1236	55934538	8390180700	19.2	0.9919
TN1358	48849286	7327392900	16.7	0.9939
TN1364	43622626	6543393900	14.9	0.9916
TN1390	52598374	7889756100	18	0.9903
TN1396	47665996	7149899400	16.3	0.9925
TN1408	45901222	6885183300	15.7	0.9899
TN1428	47750118	7162517700	16.4	0.9933
TN1448	39904780	5985717000	13.7	0.9942
TN1456	44832008	6724801200	15.4	0.9904
TN1466	44219422	6632913300	15.2	0.9925
TN1480	42831316	6424697400	14.7	0.9882
TN1490	47412710	7111906500	16.2	0.9868
TN1498	49868230	7480234500	17.1	0.9915
TN1510	46486002	6972900300	15.9	0.9916
TN1512	65744170	9861625500	22.5	0.989
To326	43852506	6577875900	15	0.9871
To435	60684974	9102746100	20.8	0.9924
To463-1	58866406	8829960900	20.2	0.9925
To463-2	49073074	7360961100	16.8	0.9928
To494	54866724	8230008600	18.8	0.9919
To496	52602526	7890378900	18	0.9892
To498	54284486	8142672900	18.6	0.9931
Tuanjie1hao	45392868	6808930200	15.6	0.9906
V20A	52596464	7889469600	18	0.9883
V28-399	49093918	7364087700	16.8	0.9931
W515	68536224	10280433600	23.5	0.9927
W9593S	40893322	6133998300	14	0.9888
Wan23A	48871132	7330669800	16.7	0.9901
Wan73A	56099648	8414947200	19.2	0.9901
Wan8A	53230080	7984512000	18.2	0.9883
Wan9A	49208550	7381282500	16.9	0.9923
Wandao141	39764474	5964671100	13.6	0.9902
WangS	47422180	7113327000	16.3	0.9906
Wanhui-40491	50975462	7646319300	17.5	0.9935
Wanhui88	59192284	8878842600	20.3	0.995
WanjinA	45875042	6881256300	15.7	0.9905
WAxingfengzhenA	44950754	6742613100	15.4	0.9893
WAxingIIFengA	46454120	6968118000	15.9	0.9894
Wen229	64220604	9633090600	22	0.9917
Wenhui689	51321200	7698180000	17.6	0.9934
Wenxuanqing	54332468	8149870200	18.6	0.9917
WR001	45475322	6821298300	15.6	0.9934
WR002	51818356	7772753400	17.8	0.9947
WufengA	42414594	6362189100	14.5	0.9892
Wushansimiao	46191556	6928733400	15.8	0.995
WW001	52868564	7930284600	18.1	0.9924
WW002	47389578	7108436700	16.2	0.9951
WW003	58944450	8841667500	20.2	0.9941
WW004	46048510	6907276500	15.8	0.9931
WW005	59163376	8874506400	20.3	0.9927
WW006	49617518	7442627700	17	0.9831
WW007	57672974	8650946100	19.8	0.9926
WW008	57647964	8647194600	19.8	0.9868
X07S	63780784	9567117600	21.9	0.9901
Xianfeng1hao	47427684	7114152600	16.3	0.9913
Xiang8B	42201440	6330216000	14.5	0.9881
XiangaiA	57989400	8698410000	19.9	0.991
Xiangaizao3hao	50727752	7609162800	17.4	0.9918
Xiangaizao4hao	48787826	7318173900	16.7	0.9908
Xiangaizao7hao	44684844	6702726600	15.3	0.9916
Xiangaizao8hao	48075298	7211294700	16.5	0.9914
Xiangaizao9hao	44925392	6738808800	15.4	0.9921
Xiangfeng70A	53257230	7988584500	18.3	0.9927
Xianghui227	44063428	6609514200	15.1	0.9911
Xianghui299	44910356	6736553400	15.4	0.9931
Xiangling628S	61660890	9249133500	21.1	0.9915
Xiangwanxian10hao	49466982	7420047300	17	0.9915
Xiangwanxian12hao	50954564	7643184600	17.5	0.992
Xiangwanxian13	45850608	6877591200	15.7	0.9929
Xiangwanxian13hao	52725088	7908763200	18.1	0.9905
Xiangwanxian17	43208986	6481347900	14.8	0.9916
Xiangwanxian17hao	56091976	8413796400	19.2	0.9943
Xiangwanxian1hao	58366274	8754941100	20	0.9925
Xiangwanxian3hao	56031854	8404778100	19.2	0.9919
Xiangwanxian5hao	58517384	8777607600	20.1	0.9921
Xiangwanxian6hao	49031340	7354701000	16.8	0.9914
Xiangwanxian9hao	48059032	7208854800	16.5	0.9913
Xiangxiang2haoA	48402610	7260391500	16.6	0.9904
XiangxianglhaoA	66247316	9937097400	22.7	0.9876
Xiangyaxiangzhan	48737060	7310559000	16.7	0.9923
Xiangzao143	50483242	7572486300	17.3	0.9912
Xiangzaonuo1hao	46993382	7049007300	16.1	0.986
Xiangzaoxian13	53205650	7980847500	18.2	0.9816
Xiangzaoxian13hao	50000752	7500112800	17.1	0.9909
Xiangzaoxian17hao	59389574	8908436100	20.4	0.9863
Xiangzaoxian18hao	52490018	7873502700	18	0.9925
Xiangzaoxian19hao	50509990	7576498500	17.3	0.9927
Xiangzaoxian1hao	49030400	7354560000	16.8	0.9915
Xiangzaoxian24hao	48747060	7312059000	16.7	0.9923
Xiangzaoxian25hao	50771082	7615662300	17.4	0.9932
Xiangzaoxian32hao	46829444	7024416600	16	0.9929
Xiangzaoxian3hao	64721362	9708204300	22.2	0.9932
Xiangzaoxian42hao	50328370	7549255500	17.2	0.9934
Xiangzaoxian44hao	61072262	9160839300	20.9	0.991
Xiangzaoxian45	47394950	7109242500	16.2	0.964
Xiangzaoxian45hao	51651630	7747744500	17.7	0.9923
Xiangzaoxian6hao	64684772	9702715800	22.2	0.9903
Xiangzaoxian7hao	51414580	7712187000	17.6	0.9911
Xiangzhongxian1hao	49272126	7390818900	16.9	0.9924
Xianhui207	45478638	6821795700	15.6	0.9922
XieqingzaoA	60383648	9057547200	20.7	0.9899
Xiezuo69	56044002	8406600300	19.2	0.9906
Xihui18hao	44568762	6685314300	15.3	0.992
Xihui952	60639720	9095958000	20.8	0.9931
Xiligongmi	45982180	6897327000	15.8	0.9897
XinanS	53262582	7989387300	18.3	0.9919
XinerS	44392078	6658811700	15.2	0.9913
Xing2hao	48313780	7247067000	16.6	0.9884
XingguangS	42033680	6305052000	14.4	0.9901
XinhuaS	44927256	6739088400	15.4	0.9923
XinIIA	55305020	8295753000	19	0.9897
Xinong1A	52219842	7832976300	17.9	0.993
XinrongA	53812776	8071916400	18.4	0.9901
Xinxiangzhan	52411886	7861782900	18	0.9879
XiuA	46239686	6935952900	15.8	0.9919
Xiufengzhan5hao	50854218	7628132700	17.4	0.993
Xiuhui2hao	52172552	7825882800	17.9	0.9912
Xuan10-19	53576718	8036507700	18.4	0.9895
Xuan69S	48230426	7234563900	16.5	0.9903
Y18S	45366094	6804914100	15.5	0.9898
Y58S	50215832	7532374800	17.2	0.9911
Yahui2115	53664122	8049618300	18.4	0.9926
Yahui627	54739080	8210862000	18.8	0.9937
Yan220S	51942216	7791332400	17.8	0.992
Yan582S	48571306	7285695900	16.6	0.9927
Yangdao2hao	52123262	7818489300	17.9	0.9924
Yangdao4hao	50202494	7530374100	17.2	0.9931
Yangdao6hao	50958588	7643788200	17.5	0.9903
Yangdao8hao	42960018	6444002700	14.7	0.9946
Yangfunuo4hao	51411962	7711794300	17.6	0.9951
Yanghui332	52085234	7812785100	17.8	0.9914
Yanghui336	46043002	6906450300	15.8	0.9929
Yanghui542	44708426	6706263900	15.3	0.9905
Yangxian2A	69526018	10428902700	23.8	0.992
Yanhui559	44264790	6639718500	15.2	0.993
Yanhui650	46521184	6978177600	15.9	0.9931
Yanhui888	48186238	7227935700	16.5	0.9921
YannongS	66421296	9963194400	22.8	0.9887
Yeqinglun	64212336	9631850400	22	0.9913
Yesizhan	45489234	6823385100	15.6	0.9914
YhuanongA	47453670	7118050500	16.3	0.9905
Yihui10hao	45291956	6793793400	15.5	0.9938
Yihui1313	44849224	6727383600	15.4	0.994
Yihui1577	41668900	6250335000	14.3	0.9929
Yihui2084	47574556	7136183400	16.3	0.9937
Yihui2292	57309136	8596370400	19.6	0.9931
Yihui2308	43820156	6573023400	15	0.9936
Yihui3003	44524990	6678748500	15.3	0.9947
Yihui3551	52259726	7838958900	17.9	0.9928
Yihui9hao	47776252	7166437800	16.4	0.9913
YiS	46328490	6949273500	15.9	0.9914
Yixiang1A	46913854	7037078100	16.1	0.994
Yongxian15	47400808	7110121200	16.2	0.9914
Yongxian69	47378440	7106766000	16.2	0.9915
YouIA	52172922	7825938300	17.9	0.9871
Youzhan	48887492	7333123800	16.8	0.9911
Yu03S	61443878	9216581700	21.1	0.9922
Yu266	50763592	7614538800	17.4	0.9939
YuA	58763904	8814585600	20.1	0.9927
YuanboS	47171430	7075714500	16.2	0.9885
YuanfengA	44155338	6623300700	15.1	0.9885
Yuanfengzao	50529964	7579494600	17.3	0.9929
Yuanhui2hao	115967492	17395123800	39.7	0.9935
Yuchi231-8	54541174	8181176100	18.7	0.99
Yue4A	44404384	6660657600	15.2	0.99
Yueaizao1hao	47982522	7197378300	16.4	0.9933
Yuefengzhan	63760390	9564058500	21.9	0.9932
Yuehui9113	46552132	6982819800	16	0.9922
Yuehui9802	45076812	6761521800	15.4	0.9934
Yuejingsimiao2hao	44488398	6673259700	15.2	0.9908
Yuekang102	47476856	7121528400	16.3	0.9924
Yuelizhan	43075140	6461271000	14.8	0.9925
Yuenongsimiao	42714342	6407151300	14.6	0.9931
YuetaiA	57053484	8558022600	19.6	0.9899
Yuexiangzhan	41289650	6193447500	14.1	0.9925
Yuexiuzhan	51651688	7747753200	17.7	0.9906
Yujing91	59482414	8922362100	20.4	0.9902
Yun109A	41017504	6152625600	14.1	0.992
Yun9S	40803202	6120480300	14	0.9908
YunfengS	45799404	6869910600	15.7	0.9945
Yunhui310	45582978	6837446700	15.6	0.987
Yunhui68	60212820	9031923000	20.6	0.9933
Yunnuo1A	41474760	6221214000	14.2	0.992
Yunruan15A	43919250	6587887500	15.1	0.991
Yuwanzhan	45614798	6842219700	15.6	0.9907
Yuxiangyouzhan	63265960	9489894000	21.7	0.994
Yuye97tanA	43391406	6508710900	14.9	0.9904
Yuzhenxiang	55436094	8315414100	19	0.9903
Z9S	40100118	6015017700	13.7	0.9895
ZaoA	50372342	7555851300	17.3	0.9905
ZaofengB	45488222	6823233300	15.6	0.9776
Zaohui1hao	49481800	7422270000	17	0.9898
Zaohuijing49	63183364	9477504600	21.7	0.9918
Zaoxian788	42651070	6397660500	14.6	0.9926
Zaoxiang1hao	48424360	7263654000	16.6	0.9926
Zhaiyeqing8hao	47003416	7050512400	16.1	0.9894
Zhe106	60866544	9129981600	20.9	0.954
Zhe733	48024778	7203716700	16.5	0.9924
Zhefu802	46168584	6925287600	15.8	0.9904
Zhehui0506	44444274	6666641100	15.2	0.9929
Zhehui7954	60189066	9028359900	20.6	0.9928
Zhenguiai1hao	48570734	7285610100	16.6	0.9902
Zhenhui084	52661152	7899172800	18	0.992
Zhenhui129	55331836	8299775400	19	0.9951
Zhenhui42	54111502	8116725300	18.5	0.9929
ZhenkeA	48673260	7300989000	16.7	0.9908
Zhenlong13	53684016	8052602400	18.4	0.9886
Zhenqian1hao	53733284	8059992600	18.4	0.9902
Zhenshan97A	39420308	5913046200	13.5	0.9918
Zhenyou1hao	55415952	8312392800	19	0.9803
Zhenzhuai	45257306	6788595900	15.5	0.9909
Zhenzhuai11	47029162	7054374300	16.1	0.9844
Zhenzhuzao	40261478	6039221700	13.8	0.9825
Zhi1	55425894	8313884100	19	0.9908
Zhi10	46994326	7049148900	16.1	0.993
Zhi4	52089718	7813457700	17.9	0.9929
Zhong2A	41199022	6179853300	14.1	0.9925
Zhong3A	61741566	9261234900	21.2	0.9939
Zhong413	53410938	8011640700	18.3	0.9932
Zhong98-15	52499744	7874961600	18	0.9925
Zhong9A	50822226	7623333900	17.4	0.9914
ZhongbaiA	167229054	25084358100	57.3	0.99
Zhongganzao	51686088	7752913200	17.7	0.9894
Zhonghan209	46280492	6942073800	15.9	0.9902
Zhonghui8006	40738262	6110739300	14	0.9925
Zhonghui8012	52706270	7905940500	18.1	0.9942
Zhonghui8015	42069308	6310396200	14.4	0.9901
Zhongjia3hao	46351788	6952768200	15.9	0.9943
Zhongjian100	72304026	10845603900	24.8	0.9925
Zhongjiazao32	55547386	8332107900	19	0.9918
Zhonglian1A	55261758	8289263700	18.9	0.9896
Zhonglianhui510	47612184	7141827600	16.3	0.9922
Zhonglianhui950	49386786	7408017900	16.9	0.9947
Zhongsi2hao	43354566	6503184900	14.9	0.9907
Zhongxian898	58804306	8820645900	20.2	0.9961
Zhongxiang1hao	50342324	7551348600	17.3	0.9944
Zhongyouzao5hao	42793438	6419015700	14.7	0.9936
Zhongyouzao81	60800884	9120132600	20.8	0.9878
Zhongzao22	49028344	7354251600	16.8	0.9923
Zhongzao25	47729010	7159351500	16.4	0.9926
Zhongzao31	55848320	8377248000	19.1	0.9938
Zhongzao35	45794870	6869230500	15.7	0.993
Zhongzao39	47575864	7136379600	16.3	0.9884
Zhongzu3hao	45306910	6796036500	15.5	0.9917
Zhu1S	52573808	7886071200	18	0.9924
Zhu712S	44159658	6623948700	15.1	0.9927
ZhunS	42199716	6329957400	14.5	0.9903
Zhuxi26	47130742	7069611300	16.2	0.9908
Zhuxuan63-8S	52961302	7944195300	18.1	0.9883
ZR02	44340752	6651112800	15.2	0.9911
Zunxian3hao	54699700	8204955000	18.7	0.9906
