# Supplementary material for: Resequencing of 1,143 indica rice accessions reveals important genetic variations and different heterosis patterns
Source: Nat Commun. 2020 Sep 22;11:4778. doi: 10.1038/s41467-020-18608-0 (PMC7508829; doi:10.1038/s41467-020-18608-0)
Supplement: Supplementary file 7 — Supplementary Dataset 3 [file 41467_2020_18608_MOESM7_ESM.xlsx]

## Sheet: 0.45
Supplementary Data 3 Kinship relationships between accessions with kinship coefficient greater than 0.45
variety name 1	variety name 2	kinship coefficient
Liuye97A	Aijiaonante	0.450033
QuanfengA	V20A	0.450048
Zhefu802	Aijiaonante	0.450048
Xianfeng1hao	6044	0.450077
Chuanhanghui907	R344	0.450079
G201A	Xinong1A	0.450089
FengyuanA	Guifeng105A	0.450089
WW003	Hefengzhan	0.450105
G2480A	DazhulhaoA	0.450108
Quanhui131	Mianhui725	0.45014
Nanhui445	IR64	0.450217
Fei11	IR36	0.45022
Guangyuanzhan5hao	Yuefengzhan	0.450225
Nanhui183	Zhenhui084	0.450264
Bph68S	GuangmoHS	0.450282
Leihuozhan	Hongnan	0.450292
T55A	Guangchangai	0.450294
ZR02	Huayu4127S	0.450297
IR2153.43.2.5.4	Zhenlong13	0.450319
Juanye661	Fuhui016	0.450329
Guangchang13	Fengsizhan	0.450333
Ce48	Zhongyouzao5hao	0.450362
6044	Guiluai3hao	0.450364
Zhenhui129	Huanghuazhan.1	0.450388
Zhenqian1hao	GuanglugenA	0.45044
Shuhui707	R3301	0.450447
Ji2A	Shu8A	0.450451
Qianhui104	Shuhui498	0.450485
Shen97A	Xinong1A	0.450491
LuhuiH103	Zhongxian898	0.450493
R6	R362	0.450495
Chuanhanghui1618	R5128	0.450511
G2480A	Guangchangai	0.450513
Chenghui149	Zhonghui8015	0.45052
IR24.2	Guanghui312	0.450582
Nanhui009	CDR22	0.450615
HengfengA	WufengA	0.450628
Zhefu802	Erjiuqing	0.45065
Zhenqian1hao	Nanjing1hao	0.450653
Fuhui676	R1141	0.450673
Zhenhui42	Duoxiyihao	0.45068
Fuhui9802	LuhuiH103	0.450703
Yahui2115	Mianhui9937	0.450726
R508	Yihui3003	0.450743
IR661	50058	0.450783
R107	Pinghui141	0.450849
Yu266	R115	0.450856
Zhongganzao	7055	0.450859
Zhongxian898	Mianhui3724	0.450892
6044	Guichao13	0.450916
T64S	N111S	0.450935
R88.1	IR32489.130.2.2.2	0.450988
SmpA	FuzhenA	0.451007
Xihui18hao	Nanhui511	0.451045
IR25926.14.3.2	IR29708.113.3.2.2	0.451069
Zhehui7954	Mianhui146	0.451117
Xiangzaoxian6hao	79106	0.451126
Yun109A	Jian645B	0.451144
IR25572.87.3.3	IR13535.64.6.2.3.2	0.451188
Chuanhanghui907	Nanhui115	0.451213
Yu03S	WangS	0.451231
Hua1903	R28	0.451231
Shu21A	Chuannong2A	0.451239
RongfengA	Ke76.1BS	0.451266
R362	LuhuiH103	0.451272
Guichao13	Guiluai3hao	0.451333
7017A	NanzaoA	0.45138
Guangchang13	Leihuozhan	0.451389
Aijiaonante	6044	0.451438
IR2153.43.2.5.4	Xiangaizao7hao	0.451449
Zhonghui8015	LuhuiH103	0.451462
Lian24	IR32307.45.2.3.2	0.451467
Hua1A	LvyongA	0.451484
N632S	Hua1015S	0.451496
Chuannong1A	Zhong9A	0.451548
Shuhui202	Guihui985	0.451592
Neihui94.11	N175	0.451618
XinIIA	Shennong2A.Q2A	0.451619
Chuanhanghui907	Chuanhui907	0.45162
Guangxuan3hao	Nanjing1hao	0.451624
XinIIA	T31A	0.451636
Liantangzao	Xiangaizao8hao	0.451656
T31A	Hua2A	0.451671
Zhongjiazao32	Yuanfengzao	0.4517
IR19674.146.1.1.3.2	Pinghui2hao	0.451705
Fuhui2098	Dehui923	0.451707
R362	Mianhui501	0.451709
Xihui952	Chuanhui907	0.451715
H282	Mianhui2009	0.451722
Shu8A	V20A	0.451723
BolizhanaiA	AlianyuanzaoA	0.451741
IR34638.57.1.2	IR32307.45.2.3.2	0.45181
Gang901A	Jin319A	0.451813
Nanhui125	Changhui117	0.451827
Q3A	Guangdong223A	0.451827
Changhui117	Zhenhui084	0.451828
IR19674.146.1.1.3.2	LT7	0.451856
Xiangzaoxian17hao	79106	0.451871
6044	Zhongganzao	0.45188
Nanhui115	Chenghui177	0.451886
5350	Xiangaizao7hao	0.451901
Xihui952	Jinhangsimiao	0.451936
IR34638.57.1.2	IR32272.67.3.2.3	0.451946
Q4A	Lu98A	0.451946
Guiluai3hao	Liantangzao	0.451951
R682	Qianhui489	0.451952
WanjinA	Yun109A	0.451982
Dehui381	Minghui86	0.452019
Suhui728	Nanhui716	0.45203
Guangdong223A	TanyinzaoxianA	0.452057
IR25898.60.2.3	IR29725.63.3.3.2	0.452069
Chaoyang1hao	Nanjing1hao	0.452081
Yihui3003	Nanhui1659	0.452132
WAxingfengzhenA	Luhongzao1hao	0.452135
XiangaiA	Guichao13	0.452136
Yihui3003	Luhui17	0.452143
Fei11	IR50	0.452149
Jianglin9A	FuzhenA	0.452162
WW002	Yuejingsimiao2hao	0.452166
Zhehui7954	Mianhui662	0.452175
Luhui1345	Jinnanwan	0.452196
YunfengS	Shen08S	0.452221
R991	Yihui2308	0.452238
Liuye97A	ZhenkeA	0.452245
6044	Guiluai8hao	0.452287
H282	Zhehui0506	0.452288
Chaoyang1haoA	Lunanzao1hao	0.45232
Chuanhanghui1618	R1148	0.45233
Luxiang618A.2	D308	0.452333
AoR69	Shuhui204	0.452474
R501	Nanhui511	0.452486
Guifeng105A	AofuA	0.452492
QuanfengA	Guangdong223A	0.452492
Q4A	F32A	0.452499
Changhui117	R1574	0.452515
Guangchangai	6044	0.452525
H282	Neihui2539	0.45253
Liuye97A	Guangluai4hao	0.452557
Xiangzaoxian45hao	Haixiuzhan9hao	0.452565
BolizhanaiA	Xiangaizao8hao	0.452577
WAxingfengzhenA	LongyangA	0.452597
R66	Duoxi1hao	0.45264
Yihui2292	Luhui17	0.452664
Tai1S	Tianyuan6S	0.452669
Zhonghui8012	Zhongxian898	0.452701
Mianhui2009	Luhui615	0.452713
G201A	Yangxian2A	0.452741
H282	R158	0.452758
Yihui2308	Chuanhui907	0.452782
WanjinA	II.32A	0.452838
R2329	Fu228S	0.452856
Qianhui489	Chuanhui907	0.452881
YouIA	Guifu3hao	0.452882
Hang1hao	Dehui381	0.452898
Zhenqian1hao	Yuanfengzao	0.45291
Xiangaizao7hao	Basiai63	0.452918
IR2153.43.2.5.4	79106	0.45292
Fuyu1haoA	XiangaiA	0.452939
TN1390	TN1456	0.452951
Jin304A	Changfei22A	0.452968
Mian2A	Shennong2A.Q2A	0.453011
R362	Shuhui707	0.453014
Nan25	Fuhui016	0.453033
Hua1A	T78A	0.453048
R527	R1574	0.45311
Nanhui125	N175	0.453117
Ji2A	RuanhuaA	0.453136
Shuhui538	Nanhui009	0.453164
Liuye97A	Xiangaizao8hao	0.453171
Chenghui448	Fuhui838S	0.453179
Rong18A	V20A	0.453189
625	WangS	0.453216
Yahui627	Fuhui838	0.45323
Fuhui016	E164	0.453247
Shuhui202	Nanhui009	0.453259
R1078	Mianhui3724	0.453274
R66	Duoxiyihao	0.45329
R501	Chuanhanghui907	0.453296
WW001	R.1	0.453313
R306	Yihui3003	0.453321
79106	Lunanzao1hao	0.453345
Jiayu253	Zhongzao25	0.453347
Taihui187	Mianhui9939	0.453365
DazhulhaoA	Luhongzao1hao	0.453366
R527	Zhenhui084	0.453367
R991	Luhui17	0.453388
K18B	Kefuhong2hao	0.4534
Mian2A	Shen97A	0.453404
Hua1A	Bing1A	0.453406
Xihui18hao	Mianhui501	0.45341
Huahui118	Zhenhui42	0.453413
Taihui46	R117	0.453419
Yihui1313	Luhui17	0.453439
NanzaoA	8303	0.453444
Yangdao6hao	Lvdao24	0.453483
LongyangA	SmpA	0.453527
Juanye661	IR26.2	0.453538
F32A	Lu98A	0.453579
KeqiandaoA	IR26.2	0.45361
Nanhuifu819	Changhui117	0.453637
G201A	F32A	0.45364
Zhenlong13	Lunanzao1hao	0.453661
Guichao13	Shenglixian	0.453678
71.74A	Lucaihao	0.453715
IR25924.92.1.3	IR27300.124.2	0.453736
T51	Pinghui2hao	0.453762
Xiangzaoxian17hao	Xiangzaoxian19hao	0.453771
Zhehui7954	Luhui602	0.453782
R88.2	IR32272.67.3.2.3	0.453813
IR34681.107.3.3.3	IR25924.92.1.3	0.453835
Gang48A	F32A	0.453858
R508	Mianhui501	0.45388
Xihui18hao	IR64	0.453948
Luohong3A	Guangershi	0.453954
IR19674.146.1.1.3.2	IR31851.63.1.2.3.2	0.45404
Shuhui257	Guanghui128	0.454086
Zhonghui8015	R210	0.454119
Tai1S	Xuan69S	0.454123
Yuenongsimiao	Yu266	0.454134
G201A	Guangdong223A	0.454145
Q4A	Guifeng105A	0.454147
Yun9S	9771S	0.454171
WAxingfengzhenA	BoIIA	0.45425
Gang46A	NanzaoA	0.454251
Gang46A	Lu98A	0.454271
Chaoyang1haoA	Erjiuqing	0.454292
R573	Mianhui9939	0.454292
Nanhui1659	Minghui1259	0.45433
N175	Nanhuifu819	0.454341
Guangdong223A	DazhulhaoA	0.454396
Zhefu802	Xianfeng1hao	0.454407
Shu8A	Zhong9A	0.454413
GuanglugenA	Guiluai3hao	0.454417
IR661	Guanghui312	0.454433
IR25924.92.1.3	IR19225.289.3.1.4	0.454454
Chaoyang1haoA	Xiangaizao4hao	0.454508
Luxiang618A.1	D308	0.454544
R501	Taihui5845	0.454545
Shuhui538	Dehui3485	0.454553
Zhi1	IR30	0.454564
Liuye97A	Qingerai	0.454567
Chuanhanghui1618	R618	0.45459
AnnongS.1	1892S	0.454635
IR32876.54.2.2.2	IR50	0.454655
Zhongxian898	Mianhui725	0.454665
Mianhui3724	Mianhui9939	0.454674
Zhenqian1hao	NanzaoA	0.454709
71.74A	Ainanzao1hao	0.454711
IR34631.6.1.3	IR34681.107.3.3.3	0.454725
Feihui6hao	Dehui381	0.45474
BolizhanaiA	Luhongzao1hao	0.454748
XieqingzaoA	Huafeng1A	0.45475
R947	Huanghuazhan.1	0.454776
R88.1	IR32876.54.2.2.2	0.454777
Qianhui381	Chenghui727	0.454778
Quanhui039	Zhonghui8006	0.454786
Lunhui422	WangS	0.454805
Guanghui368	Guanghui998	0.454805
Zhenqian1hao	BolizhanaiA	0.454807
NanzaoA	Luhongzao1hao	0.45481
Xiangfeng70A	Shen97A	0.454811
Taihui187	R9918	0.454812
Nanhui445	Chenghui177	0.454849
BoA	II.32A	0.454852
Shuhui707	Minhui3301	0.454863
IR19228.83.1.3	Pinghui2hao	0.454873
R501	H282	0.454894
R527	Nanhui125	0.454926
Ling27A	FuzhenA	0.454935
Mianxiang1A	Xiangfeng70A	0.45495
FengqingzaoA	Guangluai4hao	0.454959
Luhui615	Minghui82	0.454974
IR19225.289.3.1.4	IR29708.113.3.2.2	0.454994
Yangxian2A	T2.59	0.455027
Fuhui2098	R1586	0.455045
IR19674.146.1.1.3.2	IR29725.109.1.2.l	0.455046
N118S	Hua1037S	0.455088
Q1A	Q4A	0.4551
Nanhui009	Zhenhui084	0.455154
Fei11	TN1480	0.455183
R1148	Mianhui9939	0.455184
Xiangzaoxian6hao	Jinzao47	0.455191
R66	Chuanhanghui907	0.455201
Chuanhanghui1618	R344	0.455208
Yihui1313	Wanhui88	0.455248
T51	TN1510	0.455258
IR32307.45.2.3.2	IR36	0.455263
G201A	DazhulhaoA	0.455284
C815S	9771S	0.455286
Wenxuanqing	Luhongzao1hao	0.455314
G201A	Jin319A	0.455332
R508	Quanhui131	0.455354
Lvdao24	R93.11	0.455366
Minghui77	Minghui2155	0.455371
R573	Chenghui448	0.455374
IR25924.92.1.3	Lian24	0.455384
Nanhui1659	LuhuiH103	0.455388
Longke638S	628S	0.455412
Yuanfengzao	Xiangaizao4hao	0.455413
FengyuanA	ChenhongA	0.455428
Yihui3003	Neihui2539	0.455436
YuetaiA	Xinong1A	0.455485
R2010	R1141	0.455486
Zhonglian1A	Guangershi	0.455488
XinrongA	Guangdong223A	0.45549
Mian7A	GufengA	0.455514
Zhongsi2hao	Ganzaoxian51hao	0.455518
R5240	R1574	0.45552
Lian24	IR31775.30.3.2.2.2	0.455525
XinIIA	XinrongA	0.455583
Anyuzao1hao	Jiayu60	0.455591
Ji2A	FuzhenA	0.455601
Taihui973	R501	0.455661
71.74A	Aifu9hao	0.455661
Guangdong223A	Yuye97tanA	0.455662
Dehui3485	Duoxiyihao	0.455714
Duoxi1hao	Dehui3485	0.45572
R5240	Zhenhui084	0.455727
WanjinA	Guifeng105A	0.45573
Yongxian69	Zhongzao25	0.455749
Tai1S	Aizhan43S	0.455766
Neihui2539	Zhonghui8015	0.455798
Fuhui676	Dehui381	0.455812
R298	R501	0.455842
Y58S	C815S	0.455857
R158	Quanhui039	0.455871
Yuanfengzao	Xiangaizao7hao	0.455879
R66	Quanhui131	0.455906
R88.2	IR32876.54.2.2.2	0.45591
R507	IR64	0.455926
Yahui2115	R3301	0.455948
Nan25	IR26.2	0.455955
Yihui2308	Chenghui448	0.455981
Xiangzaoxian17hao	Guangxuan3hao	0.455998
Minghui77	Chenghui177	0.456015
T64S	Hua1037S	0.456035
WanjinA	BoIIIA	0.456037
R8117	R1148	0.456042
R117	Nanhui009	0.45608
Chenghui177	Fuhui838	0.456081
Mian5A	Jian645B	0.456086
R362	R210	0.456121
R5240	Nanhui125	0.456128
Chuannong1A	Gang48A	0.456134
R88.2	IR32489.130.2.2.2	0.456144
Aijiaonante	Zhongganzao	0.456159
R207	R2329	0.45622
Suhui728	Mianhui501	0.456221
WR002	Liyuanzhan1hao	0.456235
H282	Quanhui039	0.45626
Gang46A	Guifeng105A	0.456277
Zhe106	Jiayu293	0.456287
Shenqi	Erjiunan1haoA	0.456297
Xiangaizao9hao	79106	0.456338
Erjiunan1hao	7055	0.456358
T51	IR9828.91.2.3	0.456361
Fuhui2098	R344	0.45645
IR21931.78.2.2	IR18272.1.1.3	0.456453
Lucaihao	Guiluai8hao	0.456459
5350	Chaoyang1hao	0.456494
Yongxian15	Zhe106	0.4565
Tai1S	Peiai64S	0.456501
Tai1S	XinerS	0.456505
JinguA	Gang48A	0.456512
33S	JianS.2	0.456513
Zhenhui084	Shuhui527	0.456516
R88.1	TN1390	0.456525
Chuanhanghui1618	Nanhui115	0.456549
Fuhui2098	R5128	0.456551
Fuyu1haoA	Zhuxi26	0.456575
Xiangfeng70A	T2.59	0.456578
803A	Guifeng105A	0.456588
R527	Nanhuifu819	0.456636
R1574	Shuhui527	0.456673
Wanhui88	Zhonghui8015	0.456721
Mianhui2009	Minghui77	0.456733
Nanhui125	Fuhui2098	0.456747
Tai3S	1892S	0.456758
Chenghui19	Luhui1345	0.456764
HuanglizHan	Wushansimiao	0.456772
RuanhuaA	ZhongbaiA	0.456776
HengfengA	XinrongA	0.456784
G2480A	Xiangfeng70A	0.456787
FengqingzaoA	Qingerai	0.456788
Q3A	Liuye97A	0.456849
Nanhui125	Shuhui527	0.456854
Taihui46	Changhui117	0.456975
Nanhui445	Jinhangsimiao	0.456996
H78	IR29692.65.2.3.3	0.457018
Kang201S	N779S	0.457057
II.32A	ZhenkeA	0.457097
Ainanzao1hao	Guiluai8hao	0.457117
R573	Shuhui707	0.457127
Zhonglianhui950	Jianzhen2hao	0.457144
Zhong2A	Jiayu143	0.45715
Chuanhanghui1618	Chuanhui907	0.457202
Fuhui9801	Fuhui2098	0.457234
Kezhen145	IR31775.30.3.2.2.2	0.457256
WW001	Yu266	0.457261
YuetaiA	Jin319A	0.457268
Fuhui9802	Duoxi1hao	0.457276
WW003	Yuenongsimiao	0.457288
R66	Chenghui448	0.4573
Fuhui9802	Yihui2308	0.457308
G201A	Ke113A	0.457309
Shuhui707	Yihui2292	0.45732
Guanghui368	Huazhan	0.457321
Quanhui131	R1141	0.457365
Mianhui9937	Chenghui448	0.457401
Xiangzaoxian17hao	Zaoxian788	0.457405
T78A	Guangluai4hao	0.457408
Yihui2292	Zhehui0506	0.457411
T31A	II.32A	0.457416
R362	Qianhui489	0.457477
K22B	Luhongzao1hao	0.457519
Guangchang13	Luhongzao1hao	0.457519
Zhehui7954	Dehui381	0.457542
Taihui187	AoR69	0.457556
IR31775.30.3.2.2.2	IR31805.20.1.3.3	0.457569
Guiluai8hao	Aifu9hao	0.45761
Hefengzhan	Zhenhui129	0.457611
Minghui78	Chenghui177	0.457628
NanzaoA	Guangchangai	0.457635
R363	Nanhui445	0.457637
Mianhui9939	Mianhui146	0.457643
Nanhui115	Zhenhui084	0.457648
Fuhui5138	R1148	0.457662
G2480A	Qian209A	0.457687
236S	Huayu4127S	0.4577
Guangxuan3hao	Xiangaizao9hao	0.457736
Q4A	Shu8A	0.457752
Zhongzao22	Haixiuzhan9hao	0.457765
Yahui627	Zhehui7954	0.457778
Shu21A	AofuA	0.457814
Mianhui501	Fuhui5138	0.457857
R5240	Nanhuifu819	0.45786
Fuhui9802	Duoxiyihao	0.45787
R143	R117	0.457887
HuangxiuzHan	Yuejingsimiao2hao	0.457895
R8387	R501	0.457927
Nanhui183	Fuhui673	0.457934
Xianfeng1hao	7055	0.457944
Taihui187	H282	0.457949
R107	Nanhui125	0.457952
Chuanhanghui907	IR64	0.457952
Fuhui9802	Nanhui115	0.45799
IR27300.124.2	R88.1	0.457998
Mianhui501	N175	0.458002
Minghui1273	Dehui381	0.458003
Q3A	Lu98A	0.458015
Shuhui707	Guihui985	0.458017
R306	Nanhui445	0.458049
R191	Zhonghui8006	0.45805
Tai1S	XinanS	0.458051
Jing7A	N111S	0.458063
Mianhui9937	IR64	0.458063
Duoxi1hao	R1141	0.458064
Yun109A	Lu98A	0.458076
Aijiaonante	Basiai63	0.458078
KejinA	Changfei22A	0.458176
R501	Chuanhanghui1618	0.458193
Hua1015S	LvminS	0.45821
Jiafeng68S	R163	0.458231
R88.1	IR32272.67.3.2.3	0.458245
R158	Mianhui501	0.458273
50058	IR26.2	0.458305
WR002	Wushansimiao	0.458313
Luhui8258	Mianhui9939	0.458329
Guangjie9hao	Guiluai3hao	0.458334
LvyongA	Lunanzao1hao	0.458401
IR15975.232.3.3.3.2	TN1480	0.458415
R1141	Duoxiyihao	0.458436
Qingxiaojinzao	Nanjing1hao	0.458439
Mianhui9939	Mianhui662	0.458472
Minghui78	Minghui100	0.458476
Fuhui2098	Nanhuifu819	0.45849
T51	IR15314.43.2.3.3	0.45853
LvyongA	Q3A	0.458573
Taihui46	R527	0.458574
LefengA	QuanfengA	0.458574
Nongxiang24	Zhongjia3hao	0.458577
Nanhuifu819	Shuhui527	0.45858
Mian5A	Yangxian2A	0.458608
Xiangzaoxian17hao	Zhongzu3hao	0.458619
Chuanhanghui907	Dehui3485	0.458644
Fuhui2098	Feihui6hao	0.458668
Tai3S	JianS.2	0.458679
Chuannong422	Basiai63	0.458707
Ling30A	FengyuanA	0.45871
Minghui2155	Minghui78	0.458736
Shuhui707	IR64	0.458793
BCN851	TN1480	0.45884
Nongxiang32	Xiangwanxian17hao	0.458875
Jinnongsimiao	Yu266	0.458876
IR19225.289.3.1.4	IR58	0.458892
R228	Basimati370	0.458899
Zhongsi2hao	Huayu4127S	0.458965
Gang46A	Ji2A	0.458989
IR15795.232.3.3.3.2	TN1480	0.459007
Yihui2292	Minghui86	0.459016
Lian24	TN1498	0.459027
R273	Dehui381	0.459032
7017A	Chaoyang1hao	0.459036
WW002	Huangchaozhan	0.459056
Guangluai4hao	Xiangzaoxian6hao	0.459072
Zhongzao31	Zhongzao35	0.4591
IR19674.146.1.1.3.2	Kezhen145	0.459109
Taihui5845	Chenghui177	0.459123
TN1390	TN1408	0.459126
R682	Yihui3551	0.45914
T55A	Hua2A	0.459148
R1148	R1141	0.459149
Guichao2hao	Shengyou2hao	0.459176
Jinhangsimiao	Dehui381	0.459188
Zhongganzao	Zhuxi26	0.459189
XinIIA	1312A	0.459219
Zhongzao22	Jiayu948	0.459247
Duoxi1hao	N175	0.459254
Aijiaonante	7055	0.459321
Jingfu1A	Luhongzao1hao	0.459331
85.24	Lucaihao	0.459333
Gang48A	Mian2A	0.459334
T78A	Guangchang13	0.45935
Zhong2A	Zhongjiazao32	0.459358
Changfei22A	Ganzaoxian49hao	0.459359
R107	Nanhuifu819	0.459369
AoR69	Nanhui511	0.459386
BolizhanaiA	Lucaihao	0.459416
Chenghui149	Zhenhui084	0.459425
Zhenhui42	Mianhui501	0.459432
T78A	Qingerai	0.459443
Chuanhanghui907	Chenghui177	0.459447
T78A	Guangxuan3hao	0.459452
NanzaoA	Zhuxi26	0.45946
5350	Xiangaizao8hao	0.459476
XinIIA	Huafeng1A	0.459505
Jianglin9A	RuanhuaA	0.459508
Dehui3485	R210	0.459514
IR24.1	IR1544.181.1.1	0.459517
XingguangS	Peiai64S	0.459548
RuanhuaA	Zhong9A	0.459562
N175	Duoxiyihao	0.45958
Shuhui707	HR1128	0.459585
Yahui627	Zhongxian898	0.459602
IR25924.92.1.3	IR31802.48.2.2.2	0.45964
XinIIA	Jingfu2A	0.45967
LongyangA	Ganzaoxian49hao	0.459727
Yihui2292	Feihui6hao	0.459739
Chaoyang1haoA	Qingxiaojinzao	0.459739
IR19660.187.2.2.3.2	IR27301.62.3	0.45974
Nanhui009	Changhui117	0.459768
IR25840.83.3.2	IR31805.20.1.3.3	0.459769
Yihui2292	Hang1hao	0.459779
Xiangzaoxian6hao	H947	0.459783
T55A	Liuye97A	0.459788
T51	Zhi4	0.459806
Zhongzao25	Jiayu293	0.459818
Zhenshan97A	Guangchang13	0.45982
BolizhanaiA	Ainanzao1hao	0.459822
Jinfeng1hao	Yangfunuo4hao	0.459854
Tai3S	Yu03S	0.459861
Changfei22A	Luhongzao1hao	0.459871
002.8A	Lucaihao	0.459931
5350	Lunanzao1hao	0.459932
R991	Zhonghui8015	0.460003
R344	R947	0.460032
R6	IR64	0.460051
Gang48A	LvyongA	0.460079
Nanhui183	Zhonghui8015	0.460102
IR2153.43.2.5.4	Guangchang13	0.460125
Gang48A	Mian7A	0.460129
R991	Fuhui838S	0.46018
Xianfeng1hao	Zhongganzao	0.460267
Mianhui2009	Yahui627	0.460272
RongfengA	II.32A	0.460274
Gang46A	Erjiunan1hao	0.460286
Taihui973	Chenghui177	0.460287
Nanhui1659	Chenghui177	0.46029
S2876.S1.39.1.3	IR27301.62.3	0.460299
BolizhanaiA	Aifu9hao	0.460314
Zhenhui129	Huanghuazhan.2	0.460321
IR27300.124.2	R88.2	0.460327
Minghui82	R210	0.460345
Ezao6hao	Ezao7hao	0.460375
QuanfengA	Liuye97A	0.460397
625	Hua1037S	0.460401
Mianhui501	Feihui6hao	0.460411
Mian5A	XinIIA	0.460416
R363	R687	0.46042
Nanhui115	CDR22	0.460442
R228	R2329	0.460454
Lehui188	Chuanhui907	0.460454
Shu8A	Jianglin9A	0.460463
85.24	Ainanzao1hao	0.460507
Nanhui511	Nanhui183	0.460522
Qianhui785	Shuhui498	0.460524
R298	Chenghui177	0.460528
Fuhui2098	Minghui86	0.460536
Taihui46	R5240	0.460583
Zhenqian1hao	2134	0.460618
Xiangzaoxian17hao	Lunanzao1hao	0.460619
R508	Minghui63	0.460624
Shuhui204	Quanhui039	0.460635
IR34638.57.1.2	IR29692.65.2.3.3	0.460642
WanjinA	LongyangA	0.460662
TN1510	IR32307.45.2.3.2	0.460678
BolizhanaiA	Zhuxi26	0.460684
XiangaiA	Zhuxi26	0.460692
R66	Chuanhanghui1618	0.460743
Duoxi1hao	Shuhui362	0.460747
Minhui3301	Huahui352	0.460771
Zhenhui42	Nanhui716	0.460822
Chuanxiang29A	Xiangxiang2haoA	0.460838
Chang.3	Chang.7	0.460858
IR25621.135.1.1	IR32489.130.2.2.2	0.460864
Zhefu802	Xiangaizao4hao	0.460872
R117	Guihui985	0.460912
Xihui18hao	R1586	0.460919
85.24	Aifu9hao	0.460923
Neihui94.11	R1141	0.460923
Gang46A	8303	0.460945
Xiufengzhan5hao	R.1	0.460965
Nanfengnuo	R.1	0.460968
Xiangzaoxian45	Haixiuzhan9hao	0.461025
Shuhui362	Duoxiyihao	0.461028
Nanhui009	N175	0.46103
R306	Chenghui727	0.461082
Rong18A	Jin23A	0.461113
Fuhui9802	Quanhui131	0.461131
R363	Chenghui448	0.461146
Liuye97A	IR2153.43.2.5.4	0.46117
Q3A	Bing1A	0.46117
Fuhui9801	Quanhui039	0.461192
Chaoyang1haoA	Nonge661A	0.461193
Lu98A	Xinong1A	0.461197
Taihui187	Jinhangsimiao	0.461197
Qingerai	Xiangzaoxian6hao	0.461218
Nanhui445	Fuhui676	0.461232
Tai1S	03S	0.461256
002.8A	Ainanzao1hao	0.46126
Bing1A	Lunanzao1hao	0.461285
Taizhongyu29A	Nonge661A	0.461312
FengS	C815S	0.461314
Ce258	Gui649	0.461331
Taizhongyu29A	Lucaihao	0.461332
SmpA	Lucaihao	0.461333
Xiangling628S	Longke638S	0.461334
Taihui46	Shuhui527	0.461337
Kefuhong2hao	Xiangzaoxian1hao	0.461379
Zhongjiazao32	Jiayu948	0.461405
Fuhui5138	R1141	0.461438
Shu21A	Jin23A	0.461476
236S	Aizhan43S	0.461494
Qian209A	Guangdong223A	0.461504
TN1498	IR32489.130.2.2.2	0.461533
To463.2	Minghui63	0.46154
Fan43S	C815S	0.461589
71.72A	Guiluai3hao	0.461592
Neihui2539	Mianhui725	0.461621
Zhongzao25	Erjiunan1hao	0.46163
Taihui187	Chenghui448	0.461651
Taihui808	R9918	0.461691
T51	R88.2	0.461744
IR13149.19.1	TN1480	0.4618
Qianhui381	Dehui3485	0.461852
TN1480	IR29708.113.3.2.2	0.461855
P88S	Aizhan43S	0.461867
Aijiaonante	Chaoyang1hao	0.461872
002.8A	Aifu9hao	0.461895
Fuhui2098	Hang1hao	0.461934
R1141	Minghui63	0.462025
Xiangzaoxian45hao	Jiayu293	0.462043
Yihui3003	Yahui627	0.462106
Chenghui448	Luhui602	0.46212
R143	Changhui117	0.462121
Fuhui9802	Yihui2292	0.462128
R117	Dehui923	0.462137
Neihui2539	Luhui615	0.462141
Yihui1313	Xiangwanxian6hao	0.46221
Yuekang102	Yuefengzhan	0.462241
WW003	Jinnongsimiao	0.462241
R158	Shuhui538	0.462246
Rong18A	LongyangA	0.462255
R6	R618	0.462269
Zhefu802	79106	0.462303
Xihui18hao	R5128	0.462318
Minghui82	To463.2	0.462326
Wan23A	AofuA	0.462327
Fuhui9802	Qianhui489	0.462329
K18B	Luhongzao1hao	0.462383
IR18272.1.1.3	IR21845.90.3Msp3aA	0.46239
SmpA	Ainanzao1hao	0.4624
R8387	Chenghui177	0.462402
Yujing91	Liangyuan1hao	0.462423
803A	Xiangfeng70A	0.462434
Fei11	IR25588.7.3.1	0.46246
Taizhongyu29A	Ainanzao1hao	0.462487
Yihui1313	Nanhui445	0.462517
Fuhui676	R9918	0.462532
Zhongzao25	Xiangzaoxian42hao	0.462551
1161S	GuangmoHS	0.46257
Nanhui180	Fuhui673	0.462604
Fuhui673	R687	0.462609
Jinfeng1hao	Aihong11hao	0.462612
ZhongbaiA	QingmazaoA	0.462631
IR34681.107.3.3.3	TN1498	0.46264
Huayu4127S	FengS	0.462669
S2876.S1.39.1.3	R88.2	0.46267
Chuanhanghui1618	IR64	0.46269
Guangluai4hao	Yuanfengzao	0.462694
Liuye97A	AlianyuanzaoA	0.462706
TN1480	IR31851.63.1.2.3.2	0.462729
Fuhui2098	Chenghui177	0.462736
6044	Xiangaizao8hao	0.46275
IR19674.146.1.1.3.2	BCN851	0.462762
Shenqi	7055	0.462772
Yihui2308	Nanhui511	0.462806
Yihui3003	Nanhui183	0.462826
R527	Nanhui009	0.462857
R143	R527	0.462864
79106	Fengsizhan	0.462884
G2480A	Guifeng105A	0.462937
NanzaoA	Xiangaizao7hao	0.462963
14HS049	Ke958BS	0.462967
Yihui1313	R198	0.46297
Qianhui489	Minghui77	0.462992
MengS.2	Kang201S	0.463
Gang48A	Bing1A	0.46301
SmpA	Aifu9hao	0.463039
Pinghui2hao	IR31851.63.1.2.3.2	0.463083
IR15314.43.2.3.3	Zhongyouzao5hao	0.463095
Taizhongyu29A	Aifu9hao	0.463097
R1141	IR64	0.463125
TianfengA	Guangdong223A	0.463131
GuanglugenA	Xiangaizao8hao	0.463142
R273	Fuhui2098	0.46315
R991	Nanhui125	0.463154
GuanglugenA	Erjiuqing	0.463172
Texianzhan13	Jingxian89	0.463193
Qianhui785	Neihui94.11	0.463238
Mianxiang1A	FengyuanA	0.463263
IR25926.14.3.2	TN1498	0.463299
IR25926.14.3.2	IR25898.60.2.3	0.463315
IR25924.92.1.3	IR9828.91.2.3	0.463351
LongtepuA	T78A	0.463367
Gang901A	Lunanzao1hao	0.463376
Shu8A	Lu98A	0.463376
Yihui2308	Nanhui1659	0.463548
GuanglugenA	Guangchangai	0.463555
Minghui2155	Mianhui9939	0.46356
AoR69	Fuhui5138	0.463609
Fuhui2098	R608	0.463617
Zhenqian1hao	Aijiaonante	0.463629
Xianfeng1hao	Basiai63	0.463678
Dehui923	R210	0.463692
Yihui2308	Zhehui7954	0.463696
Shu8A	T98A	0.463701
IR29725.109.1.2.1	IR32307.45.2.3.2	0.463724
Jiaxing8hao	Yongxian69	0.463741
LongyangA	Guangchangai	0.463778
ZhongbaiA	Shen97A	0.463789
YuanfengA	Zhongsi2hao	0.463809
438	IR36	0.463813
Neihui2539	Minghui2155	0.463817
Chuannong1A	HongA	0.463821
Y58S	Chuang5S	0.463824
IR32358.39.3.1.1	IR50	0.463836
Jiangyu1S	FulongS2	0.463855
IR661	Aihong11hao	0.463863
Taihui5845	Fuhui676	0.463874
Shuhui538	IR64	0.463898
1312A	T78A	0.463908
Chaoyang1haoA	Chaoyang1hao	0.464023
R501	Yihui3003	0.464045
IR24.1	Yangfunuo4hao	0.464056
Fuhui9802	Fuhui9303	0.464078
IR13149.19.1	IR31775.30.3.2.2.2	0.464078
Fuhui9303	R210	0.4641
R5240	Nanhui009	0.464103
Jingxiang1A	15.88A	0.464106
Chenghui448	R210	0.464134
Fuhui676	Fuhui5138	0.464156
BolizhanaiA	Guiluai8hao	0.464216
Xiangzaoxian17hao	Yongxian15	0.464237
Erjiufeng	Jiaxing8hao	0.464255
Zhenhui129	LT21	0.464333
Chaoyang1haoA	Lucaihao	0.464334
Chuanhanghui1618	Dehui3485	0.464337
Zhenzhuai11	Miyang46	0.464348
R273	Yihui2292	0.464358
BolizhanaiA	FuzhenA	0.464361
Quanhui131	R05.1	0.464383
R991	Shuhui203	0.4644
Shenqi	Taizhongyu29A	0.464423
Mianhui2009	Shuhui203	0.464436
R306	Chenghui149	0.464446
IR32272.67.3.2.3	IR32489.130.2.2.2	0.464456
Guihui985	Changhui117	0.464483
Gang901A	Guangdong223A	0.4645
R117	Chenghui448	0.464518
71.72A	Basiai63	0.464558
Nanhui009	Fuhui2098	0.464569
GuanglugenA	Aijiaonante	0.464644
Neihui94.11	Fuhui5138	0.464667
Taihui973	Fuhui676	0.464674
Huayu4127S	Jing4155S	0.464705
IR25572.87.3.3	IR25898.60.2.3	0.464723
Jingfu2A	T78A	0.464723
Yuefengzhan	Zhenhui129	0.464759
Minghui77	Jinhangsimiao	0.464805
IR2153.43.2.5.4	Guangjie9hao	0.464823
ChuanguA	Luhongzao1hao	0.464829
Mianxiang1A	V20A	0.46484
Luhui615	Zhehui7954	0.464848
R501	Minghui63	0.464858
Anyuzao1hao	Jiayu143	0.464885
F32A	4302A	0.464889
IR34638.57.1.2	H78	0.464894
Nanhui009	Shuhui527	0.464901
Zhonghui8015	Chenghui727	0.464902
R191	Chenghui448	0.464911
AoR69	Chenghui448	0.464923
Qingerai	Yuanfengzao	0.464929
Zhong98.15	Yongxian15	0.464929
IR25924.92.1.3	IR25588.7.3.1	0.464953
R273	Mianhui501	0.464972
GuanglugenA	Xianfeng1hao	0.464982
Enhui58	Chenghui448	0.464984
Mianhui9937	R1141	0.464985
Zhi4	Zhongyouzao5hao	0.464996
R298	Fuhui676	0.465013
IR32307.45.2.3.2	IR32307.75.1.3.1	0.465018
Xiangfeng70A	Jian645B	0.465026
Qiannuo1A	Fuhui838	0.465125
Guangxiang24S	Chuang5S	0.46513
R143	R5240	0.465159
IR25572.87.3.3	TN1390	0.465196
Mian7A	LongyangA	0.465205
Yuehui9113	Minghui63	0.465228
T78A	79106	0.465229
R991	Nanhuifu819	0.465237
BoIIIA	NanzaoA	0.465305
Tai1S	Guangzhan63.4S	0.46531
Nanhui183	Chenghui177	0.465314
Nanhui115	Jinhangsimiao	0.465319
Mianxiang1A	LongyangA	0.465324
IR25572.87.3.3	IR32876.54.2.2.2	0.465358
Chuanhanghui1618	Chenghui177	0.465368
Chaoyang1haoA	Ainanzao1hao	0.465421
R107	Nanhui009	0.465426
WanjinA	Jin304A	0.465428
R947	Huanghuazhan.2	0.465457
Kezhen145	TN1480	0.465482
Guichao13	Zhuxi26	0.465499
LT11	LT17	0.465508
Gang48A	Guifeng105A	0.465511
Hua1A	N118S	0.465557
JianS.1	JianS.2	0.465584
R991	Chenghui448	0.465629
H175S	Peiai64S	0.465631
Xihui952	Zhonghui8015	0.465632
Huangchaozhan	Yu266	0.465652
Mianhui501	Minghui86	0.465678
Gang46A	Luhongzao1hao	0.465681
IR28.1	IR26.2	0.465694
R527	Guihui985	0.465697
Zhong3A	Zhenhui129	0.465738
Fuhui5138	Mianhui9939	0.465756
Mianhui501	Chenghui19	0.46577
IR58	BCN851	0.465808
Yuanfengzao	Xiangzaoxian42hao	0.465813
Zhehui7954	Luhui17	0.465819
Suhui728	Quanhui131	0.465841
Muquanzhong	Yuchi231.8	0.465846
625	T64S	0.465887
Gang48A	Jingfu2A	0.465897
Xiangzao143	H396	0.465916
Quanhui131	Dehui3485	0.465918
Chaoyang1haoA	Aifu9hao	0.46592
Yihui2308	R210	0.465941
Zhongzu3hao	Erjiunan1hao	0.465959
Yu266	Huanghuazhan.1	0.465968
Yihui3003	Minghui82	0.465969
Yuenongsimiao	Zhenhui129	0.465974
Qianhui1385	Shuhui203	0.466008
Wan23A	Jin23A	0.466015
Zhongsi2hao	H611	0.466017
BoIIIA	LiA	0.466027
Minghui82	Yuehui9113	0.466051
R687	R05.1	0.466051
Guifeng105A	V20A	0.466076
Fuyu1haoA	NanzaoA	0.466087
Gang46A	T98A	0.46611
H282	Zhongxian898	0.466139
Shuhui203	Chenghui448	0.466159
Zhuxuan63.8S	Yu03S	0.466176
Zhefu802	Guangxuan3hao	0.466215
R8117	Dehui381	0.466217
Fuhui2098	Minghui1273	0.466227
AnnongS.1	FengS	0.466249
LuhuiH103	R210	0.466251
5350	Xiangaizao4hao	0.466265
Jinfeng1hao	50058	0.466284
G2480A	1312A	0.466289
Q4A	Liuye97A	0.466291
R143	Shuhui527	0.466331
R107	R363	0.466364
Qianhui489	R344	0.466379
Qianhui489	R608	0.466404
Jin23A	4302A	0.466437
Minghui78	Chenghui448	0.466449
Nanhui511	Chenghui727	0.466476
Changhui117	Dehui923	0.466532
R88.2	IR58	0.466539
Zhong98.15	Jiayu60	0.466545
Mianhui146	Zhonghui8006	0.466575
R88.2	LT7	0.466604
Shu8A	LongyangA	0.46663
Mianhui501	Dehui381	0.466642
Mianhui501	Hang1hao	0.466657
F32A	HongA	0.466664
BCN851	IR9828.91.2.3	0.466675
R682	Shuhui203	0.466702
Fuhui9802	Nanhui125	0.466739
Chuannong2A	K18B	0.466752
1312A	Yangxian2A	0.466761
XieqingzaoA	T2.59	0.466761
N175	Wanhui88	0.466781
Lian24	IR25840.83.3.2	0.466795
TianfengA	FuzhenA	0.466807
R8387	Fuhui676	0.466846
Xiangzaoxian45hao	Wen229	0.466854
GanxiangB.2	Guanghui368	0.466865
Zhong2A	Jiayu164	0.466914
Nanhui183	Minghui2155	0.466922
R210	Chuanhui907	0.466934
Nanhui125	Zhongxian898	0.466945
Jingfu2A	II.32A	0.466963
Minghui77	R687	0.466997
Qianhui489	Mianhui2009	0.467014
Wanhui88	Yihui1577	0.467041
IR29708.113.3.2.2	IR32358.39.3.1.1	0.46705
IR15975.232.3.3.3.2	IR9828.91.2.3	0.467052
Guangjie9hao	Xiangaizao8hao	0.467105
H78	IR31775.30.3.2.2.2	0.467132
IR34631.6.1.3	TN1498	0.467135
Zhongzao22	Xiangzaoxian42hao	0.467149
Nanhui125	R687	0.467151
Jingfu2A	TianfengA	0.46716
Changhui117	Chenghui448	0.467184
H282	Nanhui183	0.4672
IR29670.15.2.3	IR36	0.467207
T51	R88.1	0.467226
Gang901A	Yangxian2A	0.467237
Jiayu280	Jiayu253	0.467243
Chuanhanghui907	R608	0.467246
14HS049	Lunhui422	0.467258
Yihui2308	Luhui17	0.467295
Gang46A	Aijiaonante	0.467306
Shenqi	Chaoyang1haoA	0.467306
Genfengsimiao	Huanghuazhan.1	0.467387
Nanhui511	Chenghui149	0.4674
Xiangzaoxian6hao	Xiangaizao4hao	0.467442
Aijiaonante	Xiangzaoxian6hao	0.467459
H282	Nanhui125	0.467473
Qianhui785	Mianhui501	0.46748
LvyongA	Jin319A	0.467484
Mianhui9937	Yihui2292	0.467514
Chaoyang1hao	Zhuxi26	0.467527
Nanhui1659	Mianhui146	0.467556
Zhefu802	Jiayu293	0.467569
IR29692.65.2.3.3	TN1480	0.467579
Shuhui203	Nanhui115	0.467583
IR15795.232.3.3.3.2	IR9828.91.2.3	0.467589
Mianhui662	Zhonghui8006	0.46761
Fuhui9801	Yihui2292	0.46762
IR34638.57.1.2	IR29708.113.3.2.2	0.467632
Nanhui125	Quanhui039	0.467632
R1964	Luhui8258	0.467651
Xianfeng1hao	Chaoyang1hao	0.467654
Gang901A	DazhulhaoA	0.467659
Liyuanzhan1hao	Xinxiangzhan	0.467661
Q4A	LongyangA	0.467662
Shenqi	FuzhenA	0.467674
Huayu4127S	Longke638S	0.467694
Gang46A	Xianfeng1hao	0.467699
R306	Huahui352	0.467704
Yahui2115	Minhui3301	0.467809
Yihui2292	Nanhui445	0.467825
R527	Dehui923	0.467849
Fuhui673	Fuhui5138	0.467922
Pinghui2hao	IR31775.30.3.2.2.2	0.46794
Nanhui1659	Fuhui5138	0.467944
Aijiaonante	Xiangzaoxian17hao	0.467948
N175	Quanhui131	0.46797
14HS049	Y58S	0.467975
IR19674.146.1.1.3.2	IR25898.60.2.3	0.468005
Zaohui1hao	TN1174	0.468031
Guihui985	R5240	0.46805
R8117	Shuhui707	0.468084
IR24609.4.2.3.1	IR29725.109.1.2.1	0.468104
R10	Guanghui998	0.468123
Tai1S	DeS	0.468166
Nanhui115	Wanhui88	0.46817
Chuannong4A	V20A	0.468223
Guangdong223A	SmpA	0.468223
XinIIA	Jin23A	0.468248
IR25898.60.2.3	R88.2	0.468264
Xiangzaoxian45	Wen229	0.468294
IR1112.116	Yangfunuo4hao	0.468296
Fuhui673	Nanhui115	0.4683
R687	To463.2	0.468303
1312A	Mian2A	0.468335
JinguA	Liuye97A	0.468367
Chenghui19	Minghui63	0.468376
Shen97A	Changfei22A	0.468385
R706	Fu228S	0.468396
H78	IR25840.83.3.2	0.468429
Zhenqian1hao	Xianfeng1hao	0.468463
Nanhui1659	Mianhui662	0.468463
Fei11	IR29725.63.3.3.2	0.4685
Luhui602	Zhonghui8006	0.468501
Huhan1A	HuaxiangA	0.468519
Shu8A	ZhongbaiA	0.46852
Shuhui707	Luhui8258	0.46852
R573	R508	0.468529
Erjiuqing	6044	0.468535
Erjiunan1haoA	Guangchangai	0.468542
Q3A	LongyangA	0.468553
Nanhuifu819	R687	0.468587
Nanhui511	Zhongxian898	0.468612
Chengdouai8hao	Zhongganzao	0.468633
Nanhuifu819	Zhongxian898	0.468636
ChuanxiangB	Guangdong223A	0.468636
IR46829A	IR50	0.468661
Yangdao4hao	Lvdao24	0.468667
S2876.S1.39.1.3	IR25572.87.3.3	0.468685
Yihui2308	Yihui10hao	0.468706
Chenghui149	Minghui100	0.468729
Chenghui149	Minghui2155	0.468834
TaifengA	367A	0.468846
TN1498	IR31802.48.2.2.2	0.468862
IR18272.1.1.3	IR21817.50.2	0.468862
Lvdao24	R163	0.468874
HengfengA	JifengA	0.468889
Fuhui9802	Nanhuifu819	0.468892
Yihui2292	Dehui3485	0.468908
WR002	Zhenhui129	0.468925
Quanhui039	Nanhuifu819	0.468929
RuanhuaA	T98A	0.468938
IR58	TN1480	0.468945
Minyannuo	Wenxuanqing	0.468958
AnnongS.1	9771S	0.468964
Yuefengzhan	Wushansimiao	0.468989
Fuhui9303	Luhui615	0.469004
Shu8A	Jin319A	0.469076
GanxiangB.2	Huanghuazhan.1	0.469093
Lu98A	V20A	0.469112
FuzhenA	Lucaihao	0.469123
Fuhui9303	Fuhui2098	0.469141
Yihui2308	Chenghui149	0.469149
Zhenhui42	Quanhui131	0.46916
R991	Shuhui202	0.469163
T98A	FuzhenA	0.469183
Zhongganzao	Lunanzao1hao	0.469188
Guihui985	Shuhui527	0.469196
Genfengsimiao	Huanghuazhan.2	0.469199
T64S	Aizhan43S	0.469233
Zhongzao22	Wen229	0.469242
XinIIA	T55A	0.469251
Rong18A	Q3A	0.469263
Zhong9A	Shen97A	0.469264
Nanhui180	Quanhui039	0.469267
Gang48A	Chuannong3A	0.469281
Yongxian69	Yuanfengzao	0.469312
YuanfengA	XiuA	0.46933
Zhenqian1hao	Chaoyang1haoA	0.469342
R117	Minghui2155	0.469363
Liuye97A	71.72A	0.469385
H282	Nanhuifu819	0.469395
15.88A	Jing1B	0.469421
R8117	Duoxi1hao	0.469446
LvyongA	Guifeng105A	0.469505
85.24	Guangluai4hao	0.469517
Liuye97A	Luhongzao1hao	0.469547
Mianhui2040	Minghui63	0.469548
Mianhui9937	Fuhui676	0.469554
H175S	JianS.2	0.469592
R2010	Chenghui727	0.469606
Chuanxiang29A	XiangxianglhaoA	0.469611
Shuhui202	Mianhui2009	0.469616
Mianxiang1A	Neixiang8A	0.469621
Chuanhanghui907	Dehui381	0.469656
WR002	R.3	0.469724
Shuhui707	Qianhui381	0.469724
R8117	Duoxiyihao	0.469815
ChenhongA	FuzhenA	0.469845
Xiangzaoxian45	Jiayu293	0.469907
R5240	Dehui923	0.469911
Xinxiangzhan	Xiangyaxiangzhan	0.469934
Xiangzaoxian17hao	Chaoyang1hao	0.469975
Gangxiang1A	Longxiang634B	0.469992
Quanhui131	Shuhui362	0.470024
Bing1A	Jin319A	0.470039
IR25588.7.3.1	IR31851.63.1.2.3.2	0.47004
FuzhenA	Ainanzao1hao	0.470058
Yihui2084	Yihui10hao	0.47007
Yun9S	FengS	0.470073
R687	CDR22	0.470112
H78	IR29725.63.3.3.2	0.470125
Xihui952	R687	0.470133
FuzhenA	Guang23A	0.470143
IR25898.60.2.3	IR25621.135.1.1	0.470158
GanxiangB.2	Huanghuazhan.2	0.470197
R88.2	Pinghui2hao	0.470232
Jianghangsimiao	Huahang31	0.470233
71.72A	FuzhenA	0.470238
Mian7A	Jin304A	0.470259
Shu21A	Changfei22A	0.470279
Jiayu253	Jiayu143	0.470281
BolizhanaiA	Xianfeng1hao	0.470291
Luhui8258	Chenghui727	0.4703
R947	LT21	0.470313
BolizhanaiA	Aijiaonante	0.470368
R363	Nanhui511	0.470377
R527	Chenghui448	0.470394
R10	Huazhan	0.470395
Shuhui538	Minghui2155	0.4704
G201A	QuanfengA	0.470441
Huayu4127S	9771S	0.470476
Xiangzaoxian17hao	Guiluai3hao	0.470501
Jin23A	Shen97A	0.470529
FuzhenA	Aifu9hao	0.470538
Huhan1A	Yixiang1A	0.470584
Quanhui131	Minghui86	0.470604
KejinA	AofuA	0.470605
T78A	ZhenkeA	0.470615
Fuhui9802	Zhehui7954	0.47062
Jinnongsimiao	Zhenhui129	0.470634
Shuhui202	Qianhui1385	0.470794
Jianglin9A	Lu98A	0.470799
R687	Yuehui9113	0.47082
Xiangaizao9hao	Nanbaozao	0.470821
Yihui3003	Fuhui676	0.470847
R107	Zhehui7954	0.470852
S2876.S1.39.1.3	R88.1	0.470861
IR31775.30.3.2.2.2	IR32307.45.2.3.2	0.47087
Shenqi	6044	0.470873
H282	Yahui627	0.470875
Yun9S	191S	0.470879
Duoxi1hao	Feihui6hao	0.470899
R501	R9918	0.470918
IR1544.181.1.1	IR665	0.470929
IR58	Pinghui2hao	0.470957
IR31775.30.3.2.2.2	IR31802.48.2.2.2	0.470995
Zhong3A	R947	0.471017
IR15847.135.1.1	Cpei211	0.471031
Zhenlong13	Xiangaizao4hao	0.471037
Dehui923	Shuhui527	0.471123
IR29692.65.2.3.3	IR32876.54.2.2.2	0.47113
Shuhui202	Chenghui448	0.471133
Zhefu802	Lunanzao1hao	0.471165
Liuye97A	Xiangaizao4hao	0.471165
Quanhui131	Feihui6hao	0.471192
Quanhui131	R191	0.471196
TianfengA	LongyangA	0.471232
Minghui2155	Zhonghui8015	0.471298
Shuhui137	Dehui381	0.471331
Xihui18hao	Minghui63	0.471337
Yihui2308	Minghui2155	0.471367
R682	Shuhui202	0.47137
Jianglin9A	Shen97A	0.47137
Gang46A	Zhong9A	0.471396
Fuhui9801	Fuhui9802	0.47141
R991	Nanhui009	0.471412
Nanhui445	Minghui100	0.471413
Yihui1313	Fuhui673	0.471428
R88.2	IR9828.91.2.3	0.471436
Minghui07	Jinhangsimiao	0.471438
Taihui808	Duoxi1hao	0.471447
Feihui6hao	Duoxiyihao	0.471458
Yihui2292	Minghui1273	0.471462
47.104	Shiji137	0.471464
236S	1892S	0.471466
Mianhui2009	R210	0.471476
Shuhui203	Quanhui039	0.471502
IR19674.146.1.1.3.2	IR32272.67.3.2.3	0.471508
Mian2A	Ke113A	0.47151
Shuhui204	Mianhui9937	0.471512
Quanhui131	CDR22	0.471571
R682	R991	0.471601
WW002	Yuelizhan	0.471602
Mian5A	Yun109A	0.471615
Hang1hao	Quanhui131	0.471639
R5240	Chenghui448	0.47165
RongfengA	Guangdong223A	0.47166
IR25898.60.2.3	R88.1	0.471665
Fuyu1haoA	Guangxuan3hao	0.471679
79106	Qingxiaojinzao	0.471679
Mian5A	HongA	0.471692
Shuhui137	Minghui86	0.471695
Taihui5845	Chenghui727	0.471731
HB569	Baohongxuan	0.471738
Wanhui88	R05.1	0.47174
Honghua15A	Guangchangai	0.471741
Yuefengzhan	HuanglizHan	0.471745
85.24	Qingerai	0.471768
Xianfeng1hao	Xiangzaoxian6hao	0.471778
Xianfeng1hao	Xiangzaoxian17hao	0.471801
TaifengA	367B	0.471805
P88S	Chuang5S	0.471827
Fuhui9303	Nanhui1659	0.471833
Taihui5845	Duoxi1hao	0.471841
IR15975.232.3.3.3.2	IR31805.20.1.3.3	0.471862
Chenghui149	R1141	0.471936
Shuhui204	Shuhui538	0.471944
IR25924.92.1.3	IR28212.71.4.2.3	0.471951
LuhuiH103	Mianhui9939	0.471958
Zhongzao39	Xiangzaoxian42hao	0.471988
IR25621.135.1.1	R88.2	0.472017
IR25924.92.1.3	IR19728.9.2.2.3.3	0.472021
Gang46A	FengyuanA	0.472054
KT27S	Jing4155S	0.472064
Bing1A	Guifeng105A	0.472072
Ganzaoxian51hao	Yongxian15	0.472117
Nanhui511	Zhehui7954	0.472131
Mianxiang1A	ZhongbaiA	0.472137
Chenghui425	R228	0.472153
Yihui1313	R687	0.47216
LT7	IR36	0.472172
Q4A	Xinong1A	0.472203
IR32272.67.3.2.3	IR31805.20.1.3.3	0.472211
IR25924.92.1.3	IR58	0.472235
Taihui808	Duoxiyihao	0.472236
Mianhui501	Minghui1273	0.47224
R88.1	LT7	0.472243
Guangchangai	Xiangzaoxian6hao	0.472259
G2480A	QuanfengA	0.472265
T78A	Yun109A	0.472276
Chenghui448	Shuhui527	0.472283
G2480A	AofuA	0.472284
Shuhui137	Hang1hao	0.472292
Wan73A	Yueaizao1hao	0.472347
Gang901A	Ke113A	0.472357
Taihui5845	Duoxiyihao	0.472391
Chuanhanghui1618	R608	0.472416
IR34631.6.1.3	IR29725.109.1.2.l	0.472421
Shuhui202	Nanhui115	0.472432
Yongxian15	Zhongjiazao32	0.472445
ChuanxiangB	FuzhenA	0.472494
Minghui2155	Changhui117	0.472504
Shuhui538	Chenghui448	0.472531
T78A	Lucaihao	0.472562
Yihui1313	R05.1	0.472577
IR15795.232.3.3.3.2	IR31805.20.1.3.3	0.472605
Lucaihao	Basiai63	0.472665
Jingfu2A	V20A	0.472701
NanzaoA	Guangxuan3hao	0.472711
IR13535.64.6.2.3.2	IR31775.30.3.2.2.2	0.472766
Jingfu2A	ChuanxiangB	0.472799
Taihui973	Chenghui727	0.472804
Qianhui104	R210	0.472841
XiangaiA	Nanjing1hao	0.472848
Guangchang13	7055	0.472866
R991	Chuanhui907	0.472884
IR2153.43.2.5.4	6044	0.472919
T51	IR58	0.472976
Texianzhan13	Youzhan	0.473019
Gang46A	F32A	0.473036
Taihui973	Duoxi1hao	0.473042
Luhui615	Fuhui673	0.473043
Guanghui368	R.3	0.473078
Taizhongyu29A	FuzhenA	0.473086
R363	Fuhui838	0.473104
Genfengsimiao	LT21	0.473106
Chenghui177	Fuhui838S	0.473108
803A	FuzhenA	0.473135
XieqingzaoA	898B	0.473145
Zhenshan97A	8303	0.473148
Longke638S	1892S	0.473153
Nanhui1659	Chenghui448	0.473249
Zhonghui8012	Minghui100	0.473268
WanjinA	Lu98A	0.473272
WR002	Chang.3	0.47328
WW002	Henongsimiao	0.473318
R298	Chenghui727	0.473329
1144	TN1408	0.473358
T78A	Ainanzao1hao	0.473381
Fuhui9801	Mianhui2009	0.47341
IR25621.135.1.1	IR31851.63.1.2.3.2	0.473455
R298	Duoxi1hao	0.473478
V20A	DazhulhaoA	0.473481
Yihui1313	Mianhui725	0.473536
Zhenshan97A	BoA	0.47354
Taihui973	Duoxiyihao	0.473544
R6	Fuhui676	0.47355
Guangxuan3hao	Qingxiaojinzao	0.473582
6102S	Kang201S	0.473585
Mianhui2009	Minghui2155	0.473585
Taihui808	Quanhui131	0.473608
TN1456	TN1498	0.473631
Shu21A	V20A	0.473638
Chenghui19	Mianhui146	0.473639
Ainanzao1hao	Basiai63	0.473646
Shen97A	Liuye97A	0.473656
Yahui2115	Shuhui203	0.473669
Taihui187	Mianhui9937	0.473757
FengyuanA	Jin304A	0.473768
Shu21A	FengyuanA	0.473773
Rong18A	ZhongbaiA	0.47378
AoR69	R1141	0.473801
N632S	XinhuaS	0.473803
WAxingIIFengA	II.32A	0.47382
WAxingfengzhenA	Liuye97A	0.473846
IR34638.57.1.2	IR29670.15.2.3	0.473861
Dehui381	Zhonghui8006	0.473865
Quanzhen10hao	Nansha060	0.47388
Jin304A	Xinong1A	0.47388
T78A	Aifu9hao	0.473899
T78A	Guiluai8hao	0.473916
IR665	Fuhui016	0.473919
LuhuiH103	Fuhui838	0.473928
R991	Minghui82	0.473931
R158	Shuhui707	0.473956
Taihui187	Mianhui501	0.473965
R298	Duoxiyihao	0.473977
Jingfu2A	Huafeng1A	0.474007
R158	Duoxi1hao	0.474023
Zhong3A	Genfengsimiao	0.47404
5308S	R6547	0.474054
Taihui5845	Yihui2292	0.474066
Nanjing1hao	Aituogu151	0.474074
R150	Yanghui542	0.474091
Jin319A	Liuye97A	0.474092
Yihui3003	Yihui2308	0.4741
Fuhui5138	R2010	0.474141
R158	Duoxiyihao	0.474142
Gang48A	LongyangA	0.474167
Aifu9hao	Basiai63	0.474223
Shuhui538	Yihui2292	0.474246
Nanjing1hao	Basiai63	0.474306
GanxiangB.2	Yu266	0.474327
Taihui5845	Quanhui131	0.474328
IR15314.43.2.3.3	IR30	0.474346
S2876.S1.39.1.3	IR2070.178.2.3	0.474356
Shuhui203	Minghui2155	0.474375
Shuhui137	Feihui6hao	0.47438
Youzhan	Jingxian89	0.474386
Gangxiang1A	Mian7A	0.47439
Ji2A	Shen97A	0.474393
Luhui8258	R210	0.474429
AnfengA	FuzhenA	0.474459
R88.1	IR58	0.47447
AlianyuanzaoA	Zhuxi26	0.47449
IR19674.146.1.1.3.2	IR32307.45.2.3.2	0.474506
R117	Yihui2292	0.474517
Nanhui445	R1141	0.474532
Erjiunan1haoA	Guangluai4hao	0.474586
Suhui728	Neihui94.11	0.474622
XiangaiA	Zhongganzao	0.474632
Yihui2292	Chuanhanghui907	0.474676
XinIIA	Nanbaozao	0.474724
Nanhui009	Zhongxian898	0.474727
G201A	Lunanzao1hao	0.474727
Liuye97A	Xiangaizao7hao	0.474752
Chenghui19	Mianhui662	0.474767
Gang46A	803A	0.474783
Yuekang102	Guanghui368	0.474801
R05.1	CDR22	0.47482
Jingfu1A	Xiangzaoxian25hao	0.474839
R88.2	IR31851.63.1.2.3.2	0.474839
Guifeng105A	Xinong1A	0.474926
Yu266	R10	0.474931
Guangyuanzhan5hao	R.1	0.474932
Fuhui9802	Nanhui009	0.474958
GanxiangB.2	LT21	0.47496
Liuye97A	Guangdong223A	0.474966
Tai3S	Chuang5S	0.474966
K22B	Xiangzaoxian25hao	0.474975
Xihui18hao	Duoxi1hao	0.475009
Taihui973	Yihui2292	0.475018
IR18272.13.2	Qingxiaojinzao	0.475029
R8387	Chenghui727	0.475038
Nanhui009	R687	0.475061
Minghui78	Jinhangsimiao	0.475194
IR18342.66.2.1	IR9828.91.2.3	0.475202
Fuhui9303	Qianhui489	0.475215
Chuanhanghui1618	Dehui381	0.475237
Mianhui9937	Chenghui177	0.475252
Y58S	JianS.2	0.475255
Yihui1313	Yahui627	0.475288
Liantangzao	Xiangaizao4hao	0.475297
Chenghui177	Mianhui146	0.475301
Chuannong4A	XieqingzaoA	0.475303
Quanhui039	Wanhui88	0.475308
JianS.2	N779S	0.475339
Yun109A	Changfei22A	0.475345
Changfei22A	T2.59	0.475382
R8387	Duoxi1hao	0.475459
Zhenqian1hao	7017A	0.475465
Luhui17	Chenghui448	0.47548
Taihui973	Quanhui131	0.475489
XinIIA	Jian645B	0.475499
Zhong9A	FuzhenA	0.475508
IR25924.92.1.3	IR25926.14.3.2	0.475551
Shuhui707	Nanhui1659	0.475559
R298	Yihui2292	0.475564
Yahui627	Chenghui727	0.475568
Gang46A	71.72A	0.475622
IR25621.135.1.1	R88.1	0.475624
Xihui18hao	Duoxiyihao	0.475654
Yahui627	Zhonghui8006	0.475675
H282	Nanhui009	0.475691
Yu266	Huanghuazhan.2	0.475697
Lucaihao	Xiangzaoxian17hao	0.475702
R273	Duoxi1hao	0.475709
Xiangwanxian17hao	Liangyuan1hao	0.475718
IR21840.186.3	Taiyin1hao	0.475733
Yangdao6hao	R187	0.475763
IR13535.64.6.2.3.2	BCN851	0.475774
Mianhui9937	R1586	0.475791
Shuhui538	Luhui8258	0.475818
Chang.3	Yuefengzhan	0.475823
R298	Quanhui131	0.475856
IR2153.26.3.5.6	TN1236	0.475865
Nanhui009	Quanhui039	0.475868
Qianhui104	Dehui381	0.475883
Zhong3A	GanxiangB.2	0.475884
NanzaoA	Chaoyang1haoA	0.475941
Jin4128S	Jing4155S	0.475949
R8387	Duoxiyihao	0.475954
R527	Minghui2155	0.475956
Ke958BS	C815S	0.47596
Yanhui888	Jiafeng68S	0.475978
Gang48A	FuzhenA	0.475986
R273	Quanhui131	0.475991
R158	Quanhui131	0.475991
Q2A	Jin319A	0.476048
JinguA	Luhongzao1hao	0.476076
Wanhui88	Mianhui3724	0.476129
Peidi	IR21840.186.3	0.476201
Minghui100	Mianhui3724	0.476213
R8117	Shuhui203	0.47627
R273	Duoxiyihao	0.476273
Chenghui177	Mianhui662	0.476281
R362	Duoxi1hao	0.476302
Teqing	Guichao2hao	0.476313
H78	IR32307.107.3.2.2	0.476347
7017A	Honghua15A	0.476354
Zhi4	IR30	0.476372
Nanhui183	R210	0.47638
Shuhui202	Quanhui039	0.476424
R107	Mianhui146	0.476433
H282	Fuhui676	0.476456
R6	Zhenhui084	0.476456
DeS	Shen08S	0.476474
Mianxiang1A	XiangxianglhaoA	0.476506
ZR02	KT27S	0.476514
Qianhui785	Minghui63	0.476518
T51	BCN851	0.476525
Erjiufeng	Anyuzao1hao	0.476578
AofuA	Longxiang634B	0.476618
Shu21A	G2480A	0.476619
Ainanzao1hao	Xiangzaoxian17hao	0.476639
IR1112.116	IR665	0.476656
R5240	Minghui2155	0.476709
IR27300.124.2	IR50	0.476743
H282	Dehui381	0.476744
Q4A	LvyongA	0.476765
Erjiunan1haoA	Qingerai	0.476818
Jin23A	Guifeng105A	0.476818
71.72A	TanyinzaoxianA	0.476825
XieqingzaoA	AnfengA	0.47684
IR19674.146.1.1.3.2	IR34681.107.3.3.3	0.476897
IR27300.124.2	IR25572.87.3.3	0.476903
Yu266	Guanghui998	0.476916
Fuyu1haoA	79106	0.476916
R362	Duoxiyihao	0.47692
R363	Chuanhui907	0.476935
R9918	Chenghui177	0.47694
Mianhui9937	Nanhui511	0.476962
Yihui2292	Zhenhui084	0.476967
LT14	R.1	0.477006
Honghua15A	Xiangaizao7hao	0.477007
ChuanxiangB	LongyangA	0.47701
IR15975.232.3.3.3.2	TN1498	0.477014
Zhongganzao	Xiangaizao7hao	0.477035
R8117	Quanhui131	0.477044
Aihong11hao	IR26.2	0.477063
R88.1	Pinghui2hao	0.477101
R88.1	IR31851.63.1.2.3.2	0.477117
Xihui18hao	Quanhui131	0.477146
ChuanzheA	Zhong98.15	0.477148
FengyuanA	T2.59	0.47716
XinIIA	AofuA	0.47718
Jiayu164	Anyuzao1hao	0.4772
BCN851	IR31775.30.3.2.2.2	0.477215
Mianhui9937	R5128	0.47726
Fuhui9801	Minghui100	0.477271
R187	R93.11	0.477286
Minghui2155	Shuhui527	0.477287
T78A	Lunanzao1hao	0.477303
Xiangzaoxian17hao	Aifu9hao	0.47731
Mianhui9937	Minghui2155	0.47732
R107	Mianhui662	0.477321
Yihui3551	Yihui2292	0.477344
Zhenqian1hao	Xiangaizao8hao	0.477348
Shu8A	Gangxiang1A	0.477417
Nanhui183	Quanhui039	0.477424
Gang46A	Xiangaizao4hao	0.477458
Taihui5845	Fuhui5138	0.477521
IR29708.113.3.2.2	IR31851.63.1.2.3.2	0.477534
Luhongzao1hao	Lunanzao1hao	0.47754
Yihui2292	Changhui117	0.477558
Nanhui183	CDR22	0.47756
Yuekang102	Yu266	0.477617
IR15795.232.3.3.3.2	TN1498	0.477621
HongA	V20A	0.477621
Yuelizhan	Yu266	0.477625
T51	IR19225.289.3.1.4	0.477649
Yongxian69	Zhongzao31	0.477666
Neihui2539	Nanhui183	0.477689
Peiai64	TN1364	0.477691
R8387	Yihui2292	0.477691
R117	R987	0.47771
Zhuxi26	7055	0.477762
TN1456	TN1510	0.477835
R8387	Quanhui131	0.477846
R88.1	IR9828.91.2.3	0.477864
R88.1	BCN851	0.477884
R88.2	BCN851	0.477899
WW003	Yuejingsimiao2hao	0.477901
IR19674.146.1.1.3.2	IR15975.232.3.3.3.2	0.477932
AoR69	Zhehui7954	0.47794
Shu21A	Chuannong3A	0.477948
Minghui77	Yahui627	0.477954
Zhenhui42	Neihui94.11	0.477966
Taihui973	Fuhui5138	0.477972
Zhonghui8012	Mianhui146	0.478009
Duoxi1hao	R191	0.478022
Zhehui7954	Zhehui0506	0.478055
Minghui82	Zhongxian898	0.47807
WW001	WW003	0.478089
Xihui18hao	R1141	0.478098
Fuhui9303	Chenghui177	0.478109
R191	Duoxiyihao	0.47811
HB569	IR26.2	0.47813
6044	Xiangaizao4hao	0.478138
IR27300.124.2	IR25621.135.1.1	0.478141
AlianyuanzaoA	Erjiunan1haoA	0.478147
Kezhen145	IR25572.87.3.3	0.478162
IR24.1	Miyang23	0.478162
Duoxi1hao	CDR22	0.478168
Yuxiangyouzhan	Fengmeizhan	0.47819
IR19674.146.1.1.3.2	IR15795.232.3.3.3.2	0.478242
Xihui18hao	R1148	0.478257
R991	Chenghui727	0.478264
Minghui100	Chenghui727	0.478268
7017A	Guiluai3hao	0.478297
IR34631.6.1.3	IR29670.15.2.3	0.478302
Qhui28	Qhui108	0.478311
HuangxiuzHan	Yu266	0.478323
Duoxiyihao	CDR22	0.478346
R362	Quanhui131	0.478353
R298	Fuhui5138	0.478373
Xihui952	Quanhui131	0.478386
Xiangaizao4hao	7055	0.478395
Shuhui202	Yahui2115	0.478418
Fuhui5138	Chenghui727	0.478448
IR25572.87.3.3	Pinghui2hao	0.478469
Zhonghui8012	Mianhui662	0.478593
AnnongS.1	C815S	0.478633
Shen97A	QuanfengA	0.478661
Guichao13	Erjiunan1hao	0.478663
Erjiufeng	Jiayu948	0.478724
Fuhui673	Dehui3485	0.478742
Zhongxian898	CDR22	0.478756
Yuefengzhan	Huanghuazhan.1	0.478762
Jiaxing8hao	Anyuzao1hao	0.478788
Wanhui88	Mianhui725	0.478839
R273	Shuhui137	0.478852
Neihui2539	Jinhangsimiao	0.478871
14HS049	Yan220S	0.478883
R158	Chuanhanghui907	0.478885
R117	R3248	0.478891
Zhenqian1hao	AlianyuanzaoA	0.478906
Fuhui9802	Mianhui725	0.478922
R88.2	IR31805.20.1.3.3	0.478929
Qianhui489	Zhehui0506	0.478944
II.32A	NanzaoA	0.478965
KejinA	FengyuanA	0.478974
438	IR30	0.478978
Zhong9A	Lu98A	0.478978
Baohongxuan	IR26.2	0.478983
Xihui952	Nanhui511	0.479003
R980	Xiangwanxian10hao	0.479026
Xiangfeng70A	Jin304A	0.479028
Henongsimiao	Yu266	0.479077
Neihui94.11	Minghui86	0.4791
HuanglizHan	Liyuanzhan1hao	0.479111
Dxiang286A	V20A	0.479163
Yihui2308	Fuhui673	0.47917
T64S	C815S	0.479172
Xihui952	Duoxi1hao	0.479183
Q2A	II.32A	0.47925
Duoxi1hao	Zhonghui8012	0.479263
Yu266	Huazhan	0.479284
Ke958BS	MengS.2	0.479332
Q1A	Q2A	0.479338
HengfengA	GuangheA	0.479365
Shuhui202	Minghui2155	0.479387
WW002	Guangyuanzhan5hao	0.479392
R8117	R210	0.479399
Nanhui183	LuhuiH103	0.479429
R107	Zhongxian898	0.479451
HuangxiuzHan	R.3	0.479454
Changfei22A	Kefuhong2hao	0.479536
Q4A	Bing1A	0.47955
Zhonghui8012	Duoxiyihao	0.479552
Shennong2A.Q2A	Jin319A	0.479596
Xihui952	Duoxiyihao	0.479687
H175S	N118S	0.479692
Shuhui203	Minghui100	0.4797
Qianhui489	R05.1	0.479708
IR19674.146.1.1.3.2	TN1456	0.479719
Zhongganzao	Xiangaizao4hao	0.479721
Neihui94.11	Dehui381	0.47976
Yihui3003	Fuhui5138	0.479811
R508	Qianhui489	0.479831
Yihui3003	Luhui615	0.479859
F32A	Jin304A	0.479865
IR34681.107.3.3.3	IR50	0.479895
885S	Peiai64S	0.479918
IR25572.87.3.3	IR58	0.479935
Yihui2292	Chuanhanghui1618	0.47995
Chuanxiang29A	T78A	0.479954
Q3A	Yun109A	0.479954
Yu266	LT21	0.47997
R991	Mianhui9939	0.479988
R107	Yihui1313	0.480022
H78	IR36	0.480045
Q4A	Changfei22A	0.480056
Hua1A	YouIA	0.480068
Neihui94.11	Hang1hao	0.480121
N111S	MengS.1	0.480152
AlianyuanzaoA	Guangchangai	0.480155
Luhui615	Zhonghui8006	0.480166
Minghui77	R210	0.480171
R117	Nanhui115	0.480261
IR21817.50.2	TN1448	0.480262
IR25621.135.1.1	IR32307.45.2.3.2	0.480266
Shen97A	T98A	0.48028
Nanhui511	Nanhui115	0.480286
H175S	N111S	0.480287
Yuefengzhan	Huanghuazhan.2	0.480307
Quanhui039	Fuhui838	0.480309
Nanhui125	Minghui77	0.48032
Mianhui2009	Nanhui445	0.480368
G2480A	803A	0.480373
NanzaoA	79106	0.4804
Mianhui9937	Dehui3485	0.480412
T98A	Lu98A	0.480449
R8387	Fuhui5138	0.480456
Aizhan43S	Kang201S	0.480462
Taihui187	Shuhui707	0.480468
Xiangaizao4hao	Basiai63	0.480488
JifengA	Ganzaoxian49hao	0.480509
Minghui2155	R687	0.480626
GufengA	V20A	0.48065
Yuekang102	R10	0.480725
Neihui94.11	Feihui6hao	0.480734
Shuhui707	Minghui2155	0.480771
Yahui627	Zhehui0506	0.480782
Ji2A	Lu98A	0.480788
Zhong2A	Jiayu293	0.480791
WW002	R225	0.480792
R8117	Shuhui202	0.480802
Xihui952	Qianhui489	0.48082
IR25924.92.1.3	Kezhen145	0.480859
Gang48A	Yangxian2A	0.480867
IR24.1	Jianzhen2hao	0.480884
Dehui3485	Minghui86	0.480894
Quanhui131	Luhui602	0.480976
NanzaoA	Lunanzao1hao	0.480989
R6	R501	0.481007
Jiaxing8hao	Zhongzao35	0.481008
IR31775.30.3.2.2.2	IR32876.54.2.2.2	0.481077
R991	Qianhui489	0.481086
QuanfengA	II.32A	0.481105
Q3A	Jian645B	0.481141
Zhe106	Jiayu948	0.481143
Chuanhanghui907	Minghui2155	0.481162
1312A	Zhenshan97A	0.481178
Zhonglianhui950	Yangdao8hao	0.481206
MingnuoS.1	SE21S	0.481209
R527	Yihui2292	0.481217
Qianhui489	Yihui2308	0.481223
IR25926.14.3.2	IR29692.65.2.3.3	0.481274
Luhui17	Zhonghui8006	0.481294
Zhong3A	Yu266	0.481363
Zhenqian1hao	XiangaiA	0.481379
5350	Guangchang13	0.481384
Yihui2308	Jinhangsimiao	0.481387
R608	R947	0.481404
Yihui2308	Zhonghui8006	0.481411
IR34681.107.3.3.3	IR27300.124.2	0.481429
R117	Qianhui1385	0.481431
Nanhui183	Yahui627	0.481458
IR25898.60.2.3	IR31775.30.3.2.2.2	0.481521
R687	Mianhui9939	0.481536
Neihui94.11	Mianhui2040	0.481551
Dxiang286A	T78A	0.481569
Nanhui180	Yihui1577	0.481573
Chang.6	Chang.7	0.481669
R158	Nanhui445	0.481686
Guiluai8hao	Lunanzao1hao	0.481718
R158	Fuhui2098	0.481742
NanzaoA	Guangchang13	0.481759
AlianyuanzaoA	Xiangzaoxian17hao	0.481767
Minghui77	Nanhuifu819	0.48178
WR002	Yuelizhan	0.481781
Tai1S	MengS.2	0.48182
N118S	JianS.2	0.48183
Changhui117	R987	0.481842
IR31802.48.2.2.2	IR31851.63.1.2.3.2	0.48187
Yihui1313	Nanhui183	0.481877
Hang1hao	Dehui3485	0.48192
Minghui1273	R115	0.48195
R143	Shuhui203	0.48205
TN1510	To463.1	0.48207
Gang901A	QuanfengA	0.482076
Hua1903	Hua3234	0.482081
XinIIA	GufengA	0.4821
H282	Mianhui146	0.482121
R66	Shuhui203	0.482127
Yihui2292	R5240	0.482165
XinIIA	Guifeng105A	0.48225
Chenghui177	Luhui602	0.482251
R158	Mianhui9937	0.482276
H282	R687	0.482277
Jinfeng1hao	Baohongxuan	0.482309
BoIIIA	Liuye97A	0.482369
R9918	IR64	0.482394
Yihui1313	Chenghui448	0.482422
Jingfu2A	QuanfengA	0.482442
IR25621.135.1.1	IR31805.20.1.3.3	0.482567
Hua1A	II.32A	0.482593
Taihui5845	R1148	0.48264
XinIIA	Shen97A	0.482663
Liantangzao	Lunanzao1hao	0.482672
Lucaihao	Luhongzao1hao	0.482726
Luhui615	Minghui77	0.482764
Minghui2155	Zhehui7954	0.482784
Shennong2A.Q2A	II.32A	0.482799
Xiangfeng70A	KejinA	0.482802
R991	Nanhui511	0.482814
Duoxi1hao	Minghui1273	0.482827
G2480A	Guangdong223A	0.482834
Xihui18hao	R618	0.482843
Yihui2292	Shuhui527	0.482852
AnfengA	LongyangA	0.482865
R363	N175	0.482878
IR24609.4.2.3.1	IR29692.65.2.3.3	0.48291
R527	R987	0.482969
Minghui82	Chenghui448	0.482982
XinIIA	Luhongzao1hao	0.48305
Duoxi1hao	Wanhui88	0.483059
Changhui117	R3248	0.483092
T78A	FengyuanA	0.483102
Quanhui131	Minghui1273	0.483105
BoIIA	NanzaoA	0.483122
H282	Mianhui662	0.483152
Zhenqian1hao	Aituogu151	0.483262
Zhefu802	Jinzao47	0.483285
Nanhui511	Shuhui362	0.483326
T78A	WAxingfengzhenA	0.483369
H282	Fuhui5138	0.483399
Minghui1273	Duoxiyihao	0.483463
Nanhui183	Jinhangsimiao	0.483506
R107	R8117	0.483513
Chuangfeng1hao	Xiangzaoxian19hao	0.483541
IR21931.78.2.2	TN1456	0.483577
Nanhui125	Chenghui448	0.483627
XinIIA	AnfengA	0.48363
Yahui627	Zhonghui8015	0.48365
Feihui6hao	R115	0.483655
Nanhui115	Zhehui7954	0.483658
Yongxian15	H611	0.483658
Wanhui88	Duoxiyihao	0.483669
R158	Chuanhanghui1618	0.483676
N118S	Shen08S	0.48368
Q1A	Shennong2A.Q2A	0.483692
Xihui18hao	R608	0.483724
Feihui6hao	Dehui3485	0.483739
R117	R8117	0.483745
Chuanxiang29A	Mian2A	0.483749
Ainanzao1hao	Luhongzao1hao	0.483777
WR002	Henongsimiao	0.483796
Yan582S	FulongS2	0.483849
Fuhui2098	Chuanhui907	0.483865
C815S	191S	0.483891
Taihui973	R1148	0.483913
Nanhui180	R05.1	0.483939
Q4A	WanjinA	0.484008
LT7	IR50	0.484038
Zhenqian1hao	Qingxiaojinzao	0.48408
WR002	Guangyuanzhan5hao	0.484088
HengfengA	RongfengA	0.484101
Chaoyang1hao	Xiangaizao8hao	0.484186
Luhui1345	R687	0.484199
Taihui5845	IR64	0.484199
R527	R3248	0.484238
Aifu9hao	Luhongzao1hao	0.484268
R298	R1148	0.484285
Yongxian15	Jiayu948	0.484322
Yanhui888	Lvdao24	0.484378
Jinhangsimiao	Mianhui9939	0.484403
Gang46A	Shen97A	0.484416
R117	Yahui2115	0.484418
T78A	Guifeng105A	0.48444
Duoxi1hao	R05.1	0.48444
Minghui82	Chenghui177	0.484478
Nanhui115	Changhui117	0.484505
R207	R2122	0.484541
Tai1S	Hua1015S	0.484578
R88.1	IR31805.20.1.3.3	0.484598
HongA	LongyangA	0.484616
R8117	HR1128	0.484628
IR29670.15.2.3	IR31775.30.3.2.2.2	0.484646
Aijiaonante	Guichao13	0.484655
Shuhui202	Minghui100	0.484672
IR27300.124.2	IR25840.83.3.2	0.484673
Yun9S	Guangxiang24S	0.484692
Yun9S	Y58S	0.484723
GuanglugenA	Xiangaizao4hao	0.48473
Peiai64	TN1396	0.484815
R191	Chenghui177	0.484829
Nanbaozao	Luhongzao1hao	0.484877
Quanhui131	Zhonghui8012	0.48488
Xiangzaoxian17hao	Xiangaizao7hao	0.484883
R361	Guanghui998	0.484884
GuanglugenA	Guiluai8hao	0.484887
Nanhui115	Minghui100	0.484888
Ling30A	Guangdong223A	0.484893
IR29708.113.3.2.2	IR32307.45.2.3.2	0.484948
R573	Chenghui177	0.484963
Luhui1345	Mianhui146	0.485017
Fuhui9303	Nanhui125	0.485031
Ce49.1	To463.1	0.485055
S2876.S1.39.1.3	IR50	0.485077
803A	Ke113A	0.485095
TN1498	IR36	0.485107
H78	IR29670.15.2.3	0.48511
Guangchang13	Guichao13	0.485156
IR25840.83.3.2	IR25898.60.2.3	0.485166
R05.1	Duoxiyihao	0.485178
Yuefengzhan	LT21	0.485188
Zhenqian1hao	Guiluai8hao	0.485188
R363	Mianhui3724	0.485238
Taihui973	IR64	0.485245
Nanhui115	Mianhui146	0.485247
R363	Nanhui1659	0.485271
G2480A	Jin319A	0.485313
Neihui2539	Nanhui125	0.485325
R5240	R987	0.485348
Shuhui203	Dehui3485	0.485365
R298	IR64	0.485381
Taihui5845	Nanhui511	0.485416
Ce49	To463.1	0.485425
Qianhui1385	Changhui117	0.485445
1312A	Mian7A	0.48548
IR13149.19.1	R88.2	0.485534
Q2A	Zhenshan97A	0.485543
Mian7A	Shen97A	0.485599
Duoxi1hao	Minghui86	0.485641
Zhefu802	Guiluai3hao	0.485679
XieqingzaoA	Luhongzao1hao	0.485705
Gang48A	Guangdong223A	0.485716
Qianhui489	R1141	0.485765
R273	Neihui94.11	0.485774
IR34638.57.1.2	IR50	0.485781
T78A	BoIIIA	0.485793
Nanhui511	Luhui1345	0.485825
Yihui3003	Minghui78	0.485844
Neihui2539	Nanhuifu819	0.485867
XiangaiA	Aituogu151	0.485893
FuyiA	GufengA	0.485898
Quanzhen10hao	Jiahezaozhan	0.485902
IR32876.54.2.2.2	233	0.485907
XinIIA	Yangxian2A	0.485912
IR24.2	E164	0.485916
Zhong3A	Yuefengzhan	0.485928
XinIIA	JifengA	0.485942
Nanhui115	Mianhui662	0.485943
Minghui100	LuhuiH103	0.485983
Shuhui137	Minghui1273	0.48599
Shuhui707	R1148	0.486023
Fuhui9303	Nanhuifu819	0.486041
Dehui381	R210	0.486048
Luhui1345	Mianhui662	0.486064
R8387	R1148	0.486107
Chuannong1A	Changfei22A	0.486128
Jingfu2A	AnfengA	0.486141
Zhenshan97A	Jin23A	0.486177
Qianhui489	IR64	0.486202
GuanglugenA	Guangjie9hao	0.486205
Qianhui489	Minghui82	0.486213
Duoxiyihao	Minghui86	0.486228
Nanhuifu819	Chenghui448	0.486277
Erjiuqing	Xiangzaoxian17hao	0.486284
Jinfeng1hao	IR28.1	0.486411
Gang901A	Liuye97A	0.486413
R518	Minghui82	0.486416
Jiayu948	Xiangzaoxian42hao	0.486426
IR34681.107.3.3.3	IR31805.20.1.3.3	0.486441
LvyongA	V20A	0.486484
IR25924.92.1.3	TN1364	0.486493
WanjinA	Guangdong223A	0.486513
F32A	LongyangA	0.486543
T2.59	QingmazaoA	0.486568
R508	Fuhui2098	0.48659
R5240	R3248	0.486637
Duoxi1hao	R198	0.486656
Xihui18hao	Dehui381	0.48668
625	C815S	0.486687
Liantangzao	Xiangaizao7hao	0.486688
Duoxi1hao	Hang1hao	0.486689
IR9828.91.2.3	IR50	0.486705
Taihui973	Nanhui511	0.486773
IR29725.109.1.2.l	IR50	0.486779
R527	Qianhui1385	0.486809
Guangdong223A	Taizhongyu29A	0.48681
R143	Shuhui202	0.486813
R987	Shuhui527	0.486818
R66	Shuhui202	0.486832
Gangxiang1A	803A	0.486843
R361	Huazhan	0.486857
Xiangzaoxian18hao	HD9802S	0.48691
R298	Nanhui511	0.486919
Shuhui204	Yihui2292	0.48692
R527	Nanhui115	0.486923
R682	Yihui1577	0.486929
FengqingzaoA	Lucaihao	0.486946
Q4A	T78A	0.486947
Gang46A	GufengA	0.486947
Chuanhanghui1618	Minghui2155	0.486951
R362	Shuhui203	0.486981
Chaoyang1hao	Yuanfengzao	0.487025
IR2153.43.2.5.4	7055	0.487054
Qianhui785	Yihui2292	0.487102
Minghui1273	Dehui3485	0.48711
Colomlia	Ke958BS	0.487113
FuzhenA	Guangchangai	0.487145
Luhui615	Nanhui125	0.48715
7017A	Xiangaizao8hao	0.487182
IR2153.43.2.5.4	Guiluai3hao	0.487207
IR13149.19.1	IR32876.54.2.2.2	0.487245
Hang1hao	Duoxiyihao	0.487259
R273	R115	0.487263
R198	Duoxiyihao	0.487305
TianfengA	ZaofengB	0.487334
R8387	IR64	0.487363
Shuhui203	Dehui923	0.487378
Erjiunan1haoA	Guangchang13	0.4874
Chenghui149	Chenghui177	0.48741
Zaohui1hao	IR26.1	0.487442
Minghui100	Fuhui838	0.487446
N118S	Basimati370	0.487466
R682	Fuhui2098	0.487466
N111S	Hua1037S	0.487468
Taihui187	Neihui94.11	0.487471
Zhenshan97A	Zhuxi26	0.487475
Xianfeng1hao	Guichao13	0.487498
Zhenhui129	R.3	0.487501
Zhongzao25	Yuanfengzao	0.487528
Xiangfeng70A	Q3A	0.487564
R8117	Changhui117	0.487614
Shuhui203	R1586	0.487616
Yihui1313	Zhonghui8012	0.487636
Guichao13	Xiangaizao7hao	0.487644
IR13535.64.6.2.3.2	IR36	0.48768
XieqingzaoA	JifengA	0.487714
FengqingzaoA	Ainanzao1hao	0.48772
Neihui2539	Fuhui673	0.487753
Duoxi1hao	Luhui602	0.487777
Taihui187	Shuhui538	0.487787
Shuhui203	R987	0.487794
Guichao2hao	Shuanggui1hao	0.487801
Fengsizhan	Basiai63	0.487804
V20A	Guang23A	0.487808
IR35286.18.3.3.2.3	Lian24	0.487826
Jin23A	FuzhenA	0.487882
Duoxi1hao	Zhenhui084	0.487904
Zhefu802	H947	0.487942
Duoxiyihao	Luhui602	0.487973
Chang.3	Guanghui368	0.488034
Baohongxuan	IR24.2	0.488041
R3248	Shuhui527	0.48808
[truncated: 5,378 more rows]
