# Supplementary material for: Resequencing of 1,143 indica rice accessions reveals important genetic variations and different heterosis patterns
Source: Nat Commun. 2020 Sep 22;11:4778. doi: 10.1038/s41467-020-18608-0 (PMC7508829; doi:10.1038/s41467-020-18608-0)
Supplement: Supplementary file 8 — Supplementary Dataset 4 [file 41467_2020_18608_MOESM8_ESM.xlsx]

## Sheet: crosses
Supplementary Data 4 List of superior indica crosses whose parents were resequenced in this study. Source: www.ricedata.cn
cross name in English	cross name in Chinese	male parent name in English	male parent name in Chinese	male parent type	female parent name in English	female parent name in Chinese	female parent type
Aoliangyou200	奥两优200	AoR200	奥R200	2-line restorer	Aolong1S	奥龙1S	2-line genic male sterile
Aoliangyou28	奥两优28	R28	R28	2-line restorer	Aolong1S	奥龙1S	2-line genic male sterile
Aolongyou282	奥龙优282	H282	H282	2-line restorer	Aolong1S	奥龙1S	2-line genic male sterile
Baliangyou63	八两优63	Minghui63	明恢63	3-line restorer	810S	810S	2-line genic male sterile
Baliangyou96	八两优96	Huai96-1	怀96-1	2-line restorer	810S	810S	2-line genic male sterile
Chuangliangyou518	创两优518	R518	R518	2-line restorer	Chuang5S	创5S	2-line genic male sterile
Chuangliangyou608	创两优608	R608	R608	3-line restorer	Chuang5S	创5S	2-line genic male sterile
Chuangliangyouhuazhan	创两优华占	Huazhan	华占	3-line restorer	Chuang5S	创5S	2-line genic male sterile
Chuanjiangyou2hao	川江优2号	Shuhui527	蜀恢527	3-line restorer	Jiangyu1S	江育1S	2-line genic male sterile
Cliangyou343	C两优343	Yuehui9113	岳恢9113	3-line restorer	C815S	C815S	2-line genic male sterile
Cliangyou608	C两优608	R608	R608	3-line restorer	C815S	C815S	2-line genic male sterile
Cliangyou727	C两优727	Chenghui727	成恢727	3-line restorer	C815S	C815S	2-line genic male sterile
Cliangyou87	C两优87	Shuhui527	蜀恢527	3-line restorer	C815S	C815S	2-line genic male sterile
Cliangyouhuazhan	C两优华占	Huazhan	华占	3-line restorer	C815S	C815S	2-line genic male sterile
Cliangyousimiao	C两优丝苗	Wushansimiao	五山丝苗	3-line restorer	C815S	C815S	2-line genic male sterile
Deliangyouhuazhan	德两优华占	Huazhan	华占	3-line restorer	DeS	德S	2-line genic male sterile
Guangliangyou2010	广两优2010	R2010	R2010	2-line restorer	Guangzhan63-4S	广占63-4S	2-line genic male sterile
Guangliangyou476	广两优476	R476	R476	2-line restorer	Guangzhan63-4S	广占63-4S	2-line genic male sterile
Guangliangyou676	广两优676	Fuhui676	福恢676	3-line restorer	Guangzhan63-4S	广占63-4S	2-line genic male sterile
Hliangyou991	H两优991	R991	R991	2-line restorer	HD9802S	HD9802S	2-line genic male sterile
Hualiangyou128	华两优128	Guanghui128	广恢128	3-line restorer	Hua68S	华68S	2-line genic male sterile
Hualiangyou6hao	华两优6号	Yangdao6hao	扬稻6号	2-line restorer	Hua1201S	华1201S	2-line genic male sterile
Huiliangyou114	徽两优114	Bing4114	丙4114	2-line restorer	1892S	1892S	2-line genic male sterile
Huiliangyou1813	徽两优1813	R1813	R1813	2-line restorer	1892S	1892S	2-line genic male sterile
Huiliangyou996	徽两优996	R996	R996	2-line restorer	1892S	1892S	2-line genic male sterile
Huiliangyouhuazhan	徽两优华占	Huazhan	华占	3-line restorer	1892S	1892S	2-line genic male sterile
Huiliangyousimiao	徽两优丝苗	Wushansimiao	五山丝苗	3-line restorer	1892S	1892S	2-line genic male sterile
Jianliangyou117	建两优117	Changhui117	常恢117	3-line restorer	JianS-1	建S	2-line genic male sterile
Jianliangyouhuanglizhan	简两优黄莉占	HuanglizHan	黄莉占	2-line restorer	JianS-2	简S	2-line genic male sterile
Jianliangyouhuazhan	建两优华占	Huazhan	华占	3-line restorer	JianS-1	建S	2-line genic male sterile
Jingliangyou1468	晶两优1468	R1468	R1468	3-line restorer	Jing4155S	晶4155S	2-line genic male sterile
Jingliangyou510	晶两优510	R10	R10	2-line restorer	Jing4155S	晶4155S	2-line genic male sterile
Jingliangyouhuanglizhan	晶两优黄莉占	HuanglizHan	黄莉占	2-line restorer	Jing4155S	晶4155S	2-line genic male sterile
Jingliangyouhuazhan	晶两优华占	Huazhan	华占	3-line restorer	Jing4155S	晶4155S	2-line genic male sterile
Jinliangyouhuazhan	锦两优华占	Huazhan	华占	3-line restorer	Jin4128S	锦4128S	2-line genic male sterile
Jiuliangyou10	玖两优10	R10	R10	2-line restorer	33S	33S	2-line genic male sterile
Jiuliangyou3hao	玖两优3号	Xianhui207	先恢207	3-line restorer	33S	33S	2-line genic male sterile
Jiuliangyouhuanghuazhan	玖两优黄华占	Huanghuazhan-1	黄华占	3-line restorer	33S	33S	2-line genic male sterile
Jiuliangyouhuanglizhan	玖两优黄莉占	Huanglizhan	黄莉占	2-line restorer	33S	33S	2-line genic male sterile
Jiuliangyouhuazhan	玖两优华占	Huazhan	华占	3-line restorer	33S	33S	2-line genic male sterile
Jiuliangyoujiafuzhan	玖两优佳辐占	Jiafuzhan	佳辐占	2-line restorer	33S	33S	2-line genic male sterile
Juliangyou673	聚两优673	Fuhui673	福恢673	3-line restorer	RGD-7S	RGD-7S	2-line genic male sterile
Juliangyou676	聚两优676	Fuhui676	福恢676	3-line restorer	RGD-7S	RGD-7S	2-line genic male sterile
Liangyou1128	两优1128	HR1128	HR1128	2-line restorer	P88S	P88S	2-line genic male sterile
Liangyou1259	两优1259	Minghui1259	明恢1259	3-line restorer	SE21S	SE21S	2-line genic male sterile
Liangyou15	两优15	Dalixiang15	大粒香15	3-line restorer	SE21S	SE21S	2-line genic male sterile
Liangyou2163	两优2163	Minghui63	明恢63	3-line restorer	SE21S	SE21S	2-line genic male sterile
Liangyou2167	两优2167	Minghui67	明恢67	3-line restorer	SE21S	SE21S	2-line genic male sterile
Liangyou2186	两优2186	Minghui86	明恢86	3-line restorer	SE21S	SE21S	2-line genic male sterile
Liangyou3313	两优3313	R13	R13	2-line restorer	033S	033S	2-line genic male sterile
Liangyou3325	两优3325	R225	R225	3-line restorer	033S	033S	2-line genic male sterile
Liangyou363	两优363	Minghui63	明恢63	3-line restorer	360S	360S	2-line genic male sterile
Liangyou527	两优527	Shuhui527	蜀恢527	3-line restorer	1161S	1161S	2-line genic male sterile
Liangyou608	两优608	R608	R608	3-line restorer	1161S	1161S	2-line genic male sterile
Liangyou6785	两优6785	Qianhui785	黔恢785	3-line restorer	885S	885S	2-line genic male sterile
Liangyou932	两优932	Shengyou2hao	胜优2号	2-line restorer	W9593S	W9593S	2-line genic male sterile
Liangyouduoxi1hao	两优多系1号	Duoxi1hao	多系1号	3-line restorer	SE21S	SE21S	2-line genic male sterile
Liangyoupeite	两优培特	Teqing	特青	2-line restorer	Peiai64S	培矮64S	2-line genic male sterile
Lingliangyou22	陵两优22	Zhongzao22	中早22	2-line restorer	Xiangling628S	湘陵628S	2-line genic male sterile
Lingliangyou32	陵两优32	Zhongjiazao32	中嘉早32	2-line restorer	Xiangling628S	湘陵628S	2-line genic male sterile
Longliangyou1813	隆两优1813	R1813	R1813	2-line restorer	Longke638S	隆科638S	2-line genic male sterile
Longliangyou2010	隆两优2010	R2010	R2010	2-line restorer	Longke638S	隆科638S	2-line genic male sterile
Longliangyou3248	隆两优3248	R3248	R3248	2-line restorer	Longke638S	隆科638S	2-line genic male sterile
Longliangyou608	隆两优608	R608	R608	3-line restorer	Longke638S	隆科638S	2-line genic male sterile
Longliangyou618	隆两优618	R618	R618	3-line restorer	Longke638S	隆科638S	2-line genic male sterile
Longliangyou8387	隆两优8387	R8387	R8387	2-line restorer	Longke638S	隆科638S	2-line genic male sterile
Longliangyou947	隆两优947	R947	R947	2-line restorer	Longke638S	隆科638S	2-line genic male sterile
Longliangyou987	隆两优987	R987	R987	2-line restorer	Longke638S	隆科638S	2-line genic male sterile
Longliangyouhuanglizhan	隆两优黄莉占	HuanglizHan	黄莉占	2-line restorer	Longke638S	隆科638S	2-line genic male sterile
Longliangyouhuazhan	隆两优华占	Huazhan	华占	3-line restorer	Longke638S	隆科638S	2-line genic male sterile
Luliangyou35	陆两优35	Zhongzao35	中早35	2-line restorer	Lu18S	陆18S	2-line genic male sterile
Luliangyou63	陆两优63	Minghui63	明恢63	3-line restorer	Lu18S	陆18S	2-line genic male sterile
Mengliangyou838	孟两优838	Fuhui838	辐恢838	3-line restorer	MengS-1	孟S	2-line genic male sterile
Mengliangyouhuanglizhan	梦两优黄莉占	HuanglizHan	黄莉占	2-line restorer	MengS-2	梦S	2-line genic male sterile
Mengliangyouhuazhan	梦两优华占	Huazhan	华占	3-line restorer	MengS-2	梦S	2-line genic male sterile
Mingliangyou527	明两优527	Shuhui527	蜀恢527	3-line restorer	Mingxiang10S	明香10S	2-line genic male sterile
Nliangyou581	N两优581	Bing4114	丙4114	2-line restorer	N111S	N111S	2-line genic male sterile
Nliangyou8hao	N两优8号	Huazhan	华占	3-line restorer	N111S	N111S	2-line genic male sterile
Nliangyouhuazhan	N两优华占	Huazhan	华占	3-line restorer	N118S	N118S	2-line genic male sterile
Peiliangyou1025	培两优1025	Gui1025	桂1025	3-line restorer	Peiai64S	培矮64S	2-line genic male sterile
Peiliangyou288	培两优288	R288	R288	3-line restorer	Peiai64S	培矮64S	2-line genic male sterile
Peiliangyou537	培两优537	Ezhong5hao	鄂中5号	2-line restorer	Peiai64S	培矮64S	2-line genic male sterile
Peiliangyou93	培两优93	Yuehui9113	岳恢9113	3-line restorer	Peiai64S	培矮64S	2-line genic male sterile
Peiliangyou99	培两优99	Gui99	桂99	3-line restorer	Peiai64S	培矮64S	2-line genic male sterile
Peiza266	培杂266	Yu266	玉266	2-line restorer	Peiai64S	培矮64S	2-line genic male sterile
Qiliangyou676	齐两优676	Fuhui676	福恢676	3-line restorer	033S	033S	2-line genic male sterile
Sanliangyou1813	叁两优1813	R1813	R1813	2-line restorer	03S	03S	2-line genic male sterile
Shenliangyou0858	深两优0858	Taihui5845	泰恢5845	2-line restorer	Shen08S	深08S	2-line genic male sterile
Shenliangyou1813	深两优1813	R1813	R1813	2-line restorer	Shen08S	深08S	2-line genic male sterile
Shenliangyou31	深两优31	Huahang31	华航31	2-line restorer	Shen08S	深08S	2-line genic male sterile
Shenliangyou5814	深两优5814	Bing4114	丙4114	2-line restorer	Y58S	Y58S	2-line genic male sterile
Shenliangyou58xiangyouzhan	深两优58香油占	Yuxiangyouzhan	玉香油占	2-line restorer	Y58S	Y58S	2-line genic male sterile
Shenliangyou8012	深两优8012	Zhonghui8012	中恢8012	3-line restorer	Shen08S	深08S	2-line genic male sterile
Shenliangyou814	深两优814	Bing4114	丙4114	2-line restorer	Shen08S	深08S	2-line genic male sterile
Tailiangyouhuazhan	泰两优华占	Huazhan	华占	3-line restorer	Tai1S	泰1S	2-line genic male sterile
Wangliangyou581	望两优581	Bing4114	丙4114	2-line restorer	WangS	望S	2-line genic male sterile
Wangliangyouhuazhan	望两优华占	Huazhan	华占	3-line restorer	WangS	望S	2-line genic male sterile
Xiangliangyou1hao	湘两优1号	R05-1	R05-1	2-line restorer	Guangxiang24S	广湘24S	2-line genic male sterile
Xiangliangyou2hao	湘两优2号	Yuanhui2hao	远恢2号	2-line restorer	Guangxiang24S	广湘24S	2-line genic male sterile
Xiangliangyou900	湘两优900	R900	R900	2-line restorer	Guangxiang24S	广湘24S	2-line genic male sterile
Xiangliangyouhuazhan	湘两优华占	Huazhan	华占	3-line restorer	Guangxiang24S	广湘24S	2-line genic male sterile
Xinliangyou1813	新两优1813	R1813	R1813	2-line restorer	XinanS	新安S	2-line genic male sterile
Xuanliangyou2010	宣两优2010	R2010	R2010	2-line restorer	Xuan69S	宣69S	2-line genic male sterile
Yanliangyou2208	盐两优2208	Yanhui888	盐恢888	2-line restorer	Yan220S	盐220S	2-line genic male sterile
Yanliangyou888	盐两优888	Yanhui888	盐恢888	2-line restorer	Yan582S	盐582S	2-line genic male sterile
Yliangyou1964	Y两优1964	R1964	R1964	2-line restorer	Y58S	Y58S	2-line genic male sterile
Yliangyou199	Y两优199	R344	R344	2-line restorer	Y58S	Y58S	2-line genic male sterile
Yliangyou2hao	Y两优2号	Yuanhui2hao	远恢2号	2-line restorer	Y58S	Y58S	2-line genic male sterile
Yliangyou527	Y两优527	Shuhui527	蜀恢527	3-line restorer	Y58S	Y58S	2-line genic male sterile
Yliangyou5845	Y两优5845	Taihui5845	泰恢5845	2-line restorer	Y58S	Y58S	2-line genic male sterile
Yliangyou676	Y两优676	Fuhui676	福恢676	3-line restorer	Y58S	Y58S	2-line genic male sterile
Yliangyou689	Y两优689	Wenhui689	温恢689	2-line restorer	Y58S	Y58S	2-line genic male sterile
Yliangyou7hao	Y两优7号	R163	R163	2-line restorer	Y58S	Y58S	2-line genic male sterile
Yliangyou86	Y两优86	Minghui86	明恢86	3-line restorer	Y58S	Y58S	2-line genic male sterile
Yliangyou865	Y两优865	R865	R865	2-line restorer	Y58S	Y58S	2-line genic male sterile
Yliangyou876	Y两优876	R476	R476	2-line restorer	Y58S	Y58S	2-line genic male sterile
Yliangyou8hao	Y两优8号	Minghui63	明恢63	3-line restorer	Y58S	Y58S	2-line genic male sterile
Yliangyou900	Y两优900	R900	R900	2-line restorer	Y58S	Y58S	2-line genic male sterile
Yliangyou973	Y两优973	Taihui973	泰恢973	2-line restorer	Y58S	Y58S	2-line genic male sterile
Yliangyounongzhan	Y两优农占	Guinongzhan	桂农占	2-line restorer	Y58S	Y58S	2-line genic male sterile
Yueza122	粤杂122	Guanghui122	广恢122	3-line restorer	GD-1S	GD-1S	2-line genic male sterile
Yueza922	粤杂922	Guanghui128	广恢128	3-line restorer	GD-1S	GD-1S	2-line genic male sterile
Yuliangyou22	煜两优22	Zhongzao22	中早22	2-line restorer	Huayu4127S	华煜4127S	2-line genic male sterile
Zhaoliangyou7213	兆两优7213	R13	R13	2-line restorer	272S	272S	2-line genic male sterile
Zhuliangyou02	株两优02	ZR03	ZR02	2-line restorer	Zhu1S	株1S	2-line genic male sterile
Zhuliangyou100	株两优100	Zhongjian100	中鉴100	2-line restorer	Zhu1S	株1S	2-line genic male sterile
Zhuliangyou22	株两优22	Zhongzao22	中早22	2-line restorer	Zhu1S	株1S	2-line genic male sterile
Zhuliangyou35	株两优35	Zhongzao35	中早35	2-line restorer	Zhu1S	株1S	2-line genic male sterile
Zhuliangyou39	株两优39	Zhongzao39	中早39	2-line restorer	Zhu1S	株1S	2-line genic male sterile
Zhuliangyou706	株两优706	R706	R706	3-line restorer	Zhu1S	株1S	2-line genic male sterile
Zhunliangyou1141	准两优1141	R1141	R1141	3-line restorer	ZhunS	准S	2-line genic male sterile
Zhunliangyou1202	准两优1202	R1202	R1202	3-line restorer	ZhunS	准S	2-line genic male sterile
Zhunliangyou2hao	准两优2号	R402	R402	3-line restorer	ZhunS	准S	2-line genic male sterile
Zhunliangyou527	准两优527	Shuhui527	蜀恢527	3-line restorer	ZhunS	准S	2-line genic male sterile
Zhunliangyou608	准两优608	R608	R608	3-line restorer	ZhunS	准S	2-line genic male sterile
Zhunliangyouxiangyouzhan	准两优香油占	Yuxiangyouzhan	玉香油占	2-line restorer	ZhunS	准S	2-line genic male sterile
Anfengyou3301	安丰优3301	Minhui3301	闽恢3301	3-line restorer	AnfengA	安丰A	cytoplasm male sterility
Anfengyouhuazhan/anyouhuazhan	安丰优华占/安优华占	Huazhan	华占	3-line restorer	AnfengA	安丰A	cytoplasm male sterility
Anyou225	安优225	R225	R225	3-line restorer	AnfengA	安丰A	cytoplasm male sterility
Bingyou900	炳优900	Taihui900	泰恢900	3-line restorer	Bing1A	炳1A	cytoplasm male sterility
Bingyouhuazhan	炳优华占	Huazhan	华占	3-line restorer	Bing1A	炳1A	cytoplasm male sterility
BoⅡyou128	博Ⅱ优128	Guanghui128	广恢128	3-line restorer	BoIIA	博ⅡA	cytoplasm male sterility
BoⅡyou1586	博Ⅱ优1586	R1586	R1586	3-line restorer	BoIIA	博ⅡA	cytoplasm male sterility
BoⅡyou177	博Ⅱ优177	Chenghui177	成恢177	3-line restorer	BoIIA	博ⅡA	cytoplasm male sterility
BoⅡyou235	博Ⅱ优235	Ce235	测235	3-line restorer	BoIIA	博ⅡA	cytoplasm male sterility
BoⅡyou312	博Ⅱ优312	Guanghui312	广恢312	3-line restorer	BoIIA	博ⅡA	cytoplasm male sterility
BoⅡyou3550	博Ⅱ优3550	Guanghui3550	广恢3550	3-line restorer	BoIIA	博ⅡA	cytoplasm male sterility
BoⅡyouhuazhan	博Ⅱ优华占	Huazhan	华占	3-line restorer	BoIIA	博ⅡA	cytoplasm male sterility
BoⅢyou273	博Ⅲ优273	R273	R273	3-line restorer	BoIIIA	博ⅢA	cytoplasm male sterility
BoⅢyou9802	博Ⅲ优9802	Yuehui9802	粤恢9802	3-line restorer	BoIIIA	博ⅢA	cytoplasm male sterility
Boyou1025	博优1025	Gui1025	桂1025	3-line restorer	BoA	博A	cytoplasm male sterility
Boyou122	博优122	Guanghui122	广恢122	3-line restorer	BoA	博A	cytoplasm male sterility
Boyou128	博优128	Guanghui128	广恢128	3-line restorer	BoA	博A	cytoplasm male sterility
Boyou141	博优141	Pinghui141	萍恢141	3-line restorer	BoA	博A	cytoplasm male sterility
Boyou210	博优210	R210	R210	3-line restorer	BoA	博A	cytoplasm male sterility
Boyou2155	博优2155	Minghui2155	明恢2155	3-line restorer	BoA	博A	cytoplasm male sterility
Boyou225	博优225	R225	R225	3-line restorer	BoA	博A	cytoplasm male sterility
Boyou228	博优228	R228	R228	3-line restorer	BoA	博A	cytoplasm male sterility
Boyou253	博优253	Ce253	测253	3-line restorer	BoA	博A	cytoplasm male sterility
Boyou258	博优258	Ce258	测258	3-line restorer	BoA	博A	cytoplasm male sterility
Boyou315	博优315	T315	T315	3-line restorer	BoA	博A	cytoplasm male sterility
Boyou3550	博优3550	Guanghui3550	广恢3550	3-line restorer	BoA	博A	cytoplasm male sterility
Boyou368	博优368	Guanghui368	广恢368	3-line restorer	BoA	博A	cytoplasm male sterility
Boyou9802	博优9802	Yuehui9802	粤恢9802	3-line restorer	BoA	博A	cytoplasm male sterility
Boyou998	博优998	Guanghui998	广恢998	3-line restorer	BoA	博A	cytoplasm male sterility
Boyougui99	博优桂99	Gui99	桂99	3-line restorer	BoA	博A	cytoplasm male sterility
Boyouhuazhan	博优华占	Huazhan	华占	3-line restorer	BoA	博A	cytoplasm male sterility
Byou817	B优817	Luhui17	泸恢17	3-line restorer	803A	803A	cytoplasm male sterility
Byou827	B优827	Shuhui527	蜀恢527	3-line restorer	803A	803A	cytoplasm male sterility
Byou838	B优838	Fuhui838	辐恢838	3-line restorer	803A	803A	cytoplasm male sterility
Byou840	B优840	Mianhui2040	绵恢2040	3-line restorer	803A	803A	cytoplasm male sterility
Changyou10hao	昌优10号	Changhui121	昌恢121	3-line restorer	WufengA	五丰A	cytoplasm male sterility
Chuanfeng6hao	川丰6号	Jianghui151	江恢151	3-line restorer	Zhong9A	中9A	cytoplasm male sterility
Chuanguyou202	川谷优202	Shuhui202	蜀恢202	3-line restorer	ChuanguA	川谷A	cytoplasm male sterility
Chuanguyou203	川谷优203	Shuhui203	蜀恢203	3-line restorer	ChuanguA	川谷A	cytoplasm male sterility
Chuanguyou204	川谷优204	Shuhui204	蜀恢204	3-line restorer	ChuanguA	川谷A	cytoplasm male sterility
Chuanguyou425	川谷优425	Chenghui425	成恢425	3-line restorer	ChuanguA	川谷A	cytoplasm male sterility
Chuanguyou538	川谷优538	Shuhui538	蜀恢538	3-line restorer	ChuanguA	川谷A	cytoplasm male sterility
Chuanguyou600	川谷优600	Shuhui600	蜀恢600	3-line restorer	ChuanguA	川谷A	cytoplasm male sterility
Chuannong1hao	川农1号	Shuhui204	蜀恢204	3-line restorer	D62A	D62A	cytoplasm male sterility
Chuannong2you498/chuannongyou298	川农2优498/川农优298	Shuhui498	蜀恢498	3-line restorer	Chuannong2A	川农2A	cytoplasm male sterility
Chuannongyou177	川农优177	Chenghui177	成恢177	3-line restorer	Chuannong1A	川农1A	cytoplasm male sterility
Chuannongyou445	川农优445	Nanhui445	南恢445	3-line restorer	Chuannong1A	川农1A	cytoplasm male sterility
Chuannongyou498	川农优498	Shuhui498	蜀恢498	3-line restorer	Chuannong1A	川农1A	cytoplasm male sterility
Chuannongyou527	川农优527	Shuhui527	蜀恢527	3-line restorer	Chuannong1A	川农1A	cytoplasm male sterility
Chuannongyouhuazhan	川农优华占	Huazhan	华占	3-line restorer	Chuannong1A	川农1A	cytoplasm male sterility
Chuanxiang858	川香858	Luhui8258	泸恢8258	3-line restorer	Chuanxiang29A	川香29A	cytoplasm male sterility
Chuanxiang9838/yunjin98	川香9838/云锦98	Fuhui838	辐恢838	3-line restorer	Chuanxiang29A	川香29A	cytoplasm male sterility
Chuanxiang9hao	川香9号	Chenghui425	成恢425	3-line restorer	Chuanxiang29A	川香29A	cytoplasm male sterility
Chuanxiangyou2hao	川香优2号	Chenghui177	成恢177	3-line restorer	Chuanxiang29A	川香29A	cytoplasm male sterility
Chuanxiangyou3hao	川香优3号	Chenghui448	成恢448	3-line restorer	Chuanxiang29A	川香29A	cytoplasm male sterility
Chuanxiangyou510	川香优510	Zhonglianhui510	中莲恢510	3-line restorer	Chuanxiang29A	川香29A	cytoplasm male sterility
Chuanxiangyou727	川香优727	Chenghui727	成恢727	3-line restorer	Chuanxiang29A	川香29A	cytoplasm male sterility
Chuanyou1727	川优1727	Chenghui727	成恢727	3-line restorer	Chuanzuo891A	川作891A	cytoplasm male sterility
Chuanyou673	川优673	Fuhui673	福恢673	3-line restorer	Chuanxiang29A	川香29A	cytoplasm male sterility
Chuanyouhuazhan	川优华占	Huazhan	华占	3-line restorer	Chuanxiang29A	川香29A	cytoplasm male sterility
Chuanzuo6you177	川作6优177	Chenghui177	成恢177	3-line restorer	Chuanzuo6A	川作6A	cytoplasm male sterility
Chuanzuoyou619	川作优619	Chenghui19	成恢19	3-line restorer	Chuanzuo6A	川作6A	cytoplasm male sterility
Dexiang4103	德香4103	LuhuiH103	泸恢H103	3-line restorer	Dexiang074A	德香074A	cytoplasm male sterility
Dexiangyou146	德香优146	Mianhui146	绵恢146	3-line restorer	Dexiang074A	德香074A	cytoplasm male sterility
Deyou4727	德优4727	Chenghui727	成恢727	3-line restorer	Dexiang074A	德香074A	cytoplasm male sterility
Deyou8258	德优8258	Luhui8258	泸恢8258	3-line restorer	Dexiang074A	德香074A	cytoplasm male sterility
Dyou128	D优128	Guanghui128	广恢128	3-line restorer	D62A	D62A	cytoplasm male sterility
Dyou151	D优151	Jianghui151	江恢151	3-line restorer	D62A	D62A	cytoplasm male sterility
Dyou177	D优177	Chenghui177	成恢177	3-line restorer	D62A	D62A	cytoplasm male sterility
Dyou202	D优202	Shuhui202	蜀恢202	3-line restorer	D62A	D62A	cytoplasm male sterility
Dyou203	D优203	Shuhui203	蜀恢203	3-line restorer	D62A	D62A	cytoplasm male sterility
Dyou448	D优448	Chenghui448	成恢448	3-line restorer	D62A	D62A	cytoplasm male sterility
Dyou527	D优527	Shuhui527	蜀恢527	3-line restorer	D62A	D62A	cytoplasm male sterility
Dyou618	D优618	R618	R618	3-line restorer	D62A	D62A	cytoplasm male sterility
Dyou6511	D优6511	Nanhui511	南恢511	3-line restorer	D62A	D62A	cytoplasm male sterility
Dyou68	D优68	Duoxi1hao	多系1号	3-line restorer	D62A	D62A	cytoplasm male sterility
Dyou6hao	D优6号	Feihui6hao	菲恢6号	3-line restorer	D62A	D62A	cytoplasm male sterility
Dyou725	D优725	Mianhui725	绵恢725	3-line restorer	D62A	D62A	cytoplasm male sterility
Fengtianyou9802	丰田优9802	Yuehui9802	粤恢9802	3-line restorer	Fengtian1A	丰田1A	cytoplasm male sterility
Fengyou207	丰优207	Xianhui207	先恢207	3-line restorer	FengyuanA	丰源A	cytoplasm male sterility
Fengyou210	丰优210	R210	R210	3-line restorer	FengyuanA	丰源A	cytoplasm male sterility
Fengyou527	丰优527	Shuhui527	蜀恢527	3-line restorer	FengyuanA	丰源A	cytoplasm male sterility
Fengyou63	丰优63	Minghui63	明恢63	3-line restorer	FengyuanA	丰源A	cytoplasm male sterility
Fengyou838/longping601	丰优838/隆平601	Fuhui838	辐恢838	3-line restorer	FengyuanA	丰源A	cytoplasm male sterility
Fengyou86	丰优86	Minghui86	明恢86	3-line restorer	FengyuanA	丰源A	cytoplasm male sterility
Fengyougui99	丰优桂99	Gui99	桂99	3-line restorer	FengyuanA	丰源A	cytoplasm male sterility
Fengyuanyou227	丰源优227	Xianghui227	湘恢227	3-line restorer	FengyuanA	丰源A	cytoplasm male sterility
Fengyuanyou299	丰源优299	Xianghui299	湘恢299	3-line restorer	FengyuanA	丰源A	cytoplasm male sterility
Fengyuanyou6135	丰源优6135	R6135	R6135	3-line restorer	FengyuanA	丰源A	cytoplasm male sterility
Fengyuanyouhuazhan	丰源优华占	Huazhan	华占	3-line restorer	FengyuanA	丰源A	cytoplasm male sterility
Fuyiyou188	福伊优188	Lehui188	乐恢188	3-line restorer	FuyiA	福伊A	cytoplasm male sterility
Fuyou402	福优402	R402	R402	3-line restorer	FuyiA	福伊A	cytoplasm male sterility
Fuyou527	福优527	Shuhui527	蜀恢527	3-line restorer	FuyiA	福伊A	cytoplasm male sterility
Fuyou58	福优58	Enhui58	恩恢58	3-line restorer	FuyiA	福伊A	cytoplasm male sterility
Fuyou86	福优86	Minghui86	明恢86	3-line restorer	FuyiA	福伊A	cytoplasm male sterility
Fuyou964	福优964	Fuhui964	福恢964	3-line restorer	FuyiA	福伊A	cytoplasm male sterility
Gang8you361	冈8优361	Shuhui361	蜀恢361	3-line restorer	Gang48A	冈48A	cytoplasm male sterility
Gangxiang707	冈香707	Shuhui707	蜀恢707	3-line restorer	Gangxiang1A	冈香1A	cytoplasm male sterility
Gangyou12	冈优12	Minghui63	明恢63	3-line restorer	Gang46A	冈46A	cytoplasm male sterility
Gangyou151	冈优151	Jianghui151	江恢151	3-line restorer	Gang46A	冈46A	cytoplasm male sterility
Gangyou1577	冈优1577	Yihui1577	宜恢1577	3-line restorer	Gang46A	冈46A	cytoplasm male sterility
Gangyou177	冈优177	Chenghui177	成恢177	3-line restorer	Gang46A	冈46A	cytoplasm male sterility
Gangyou188	冈优188	Lehui188	乐恢188	3-line restorer	Gang46A	冈46A	cytoplasm male sterility
Gangyou22	冈优22	CDR22	CDR22	3-line restorer	Gang46A	冈46A	cytoplasm male sterility
Gangyou3551	冈优3551	Yihui3551	宜恢3551	3-line restorer	Gang46A	冈46A	cytoplasm male sterility
Gangyou361	冈优361	Shuhui361	蜀恢361	3-line restorer	Gang46A	冈46A	cytoplasm male sterility
Gangyou527	冈优527	Shuhui527	蜀恢527	3-line restorer	Gang46A	冈46A	cytoplasm male sterility
Gangyou615	冈优615	Luhui615	泸恢615	3-line restorer	Gang46A	冈46A	cytoplasm male sterility
Gangyou618	冈优618	R618	R618	3-line restorer	Gang46A	冈46A	cytoplasm male sterility
Gangyou725	冈优725	Mianhui725	绵恢725	3-line restorer	Gang46A	冈46A	cytoplasm male sterility
Gangyou7954	冈优7954	Zhehui7954	浙恢7954	3-line restorer	Gang46A	冈46A	cytoplasm male sterility
Gangyou8258	冈优8258	Luhui8258	泸恢8258	3-line restorer	Gang46A	冈46A	cytoplasm male sterility
Gangyou827	冈优827	Shuhui527	蜀恢527	3-line restorer	G2480A	G2480A	cytoplasm male sterility
Gangyou88	冈优88	Wanhui88	万恢88	3-line restorer	Gang46A	冈46A	cytoplasm male sterility
Gangyou906	冈优906	Ronghui906	蓉恢906	3-line restorer	Gang46A	冈46A	cytoplasm male sterility
Gangyou94-11	冈优94-11	Neihui94-11	内恢94-11	3-line restorer	Gang46A	冈46A	cytoplasm male sterility
Gangyou952	冈优952	Xihui952	西恢952	3-line restorer	Gang46A	冈46A	cytoplasm male sterility
Ganxin688	淦鑫688	Changhui121	昌恢121	3-line restorer	TianfengA	天丰A	cytoplasm male sterility
Ganxin699/wufengyou998	淦鑫699/五丰优998	Guanghui998	广恢998	3-line restorer	WufengA	五丰A	cytoplasm male sterility
Guangheyou618	广和优618	R618	R618	3-line restorer	GuangheA	广和A	cytoplasm male sterility
Guangheyouhuazhan	广和优华占	Huazhan	华占	3-line restorer	GuangheA	广和A	cytoplasm male sterility
Guangyou498	广优498	Shuhui498	蜀恢498	3-line restorer	Guangkang13A	广抗13A	cytoplasm male sterility
Guangyou673	广优673	Fuhui673	福恢673	3-line restorer	Guangkang13A	广抗13A	cytoplasm male sterility
Guangyou9939	广优9939	Mianhui9939	绵恢9939	3-line restorer	Guangkang13A	广抗13A	cytoplasm male sterility
Guifengyou785	贵丰优785	Qianhui785	黔恢785	3-line restorer	Guifeng105A	贵丰105A	cytoplasm male sterility
Guodao1hao	国稻1号	Zhonghui8006	中恢8006	3-line restorer	Zhong9A	中9A	cytoplasm male sterility
Guodao6hao	国稻6号	Zhonghui8006	中恢8006	3-line restorer	Neixiang2A	内香2A	cytoplasm male sterility
Guohaoguoxiang8hao	国豪国香8号	Mianhui725	绵恢725	3-line restorer	Mianxiang1A	绵香1A	cytoplasm male sterility
Guyou3301	谷优3301	Minhui3301	闽恢3301	3-line restorer	GufengA	谷丰A	cytoplasm male sterility
Guyou5138	谷优5138	Fuhui5138	福恢5138	3-line restorer	GufengA	谷丰A	cytoplasm male sterility
Guyou527	谷优527	Shuhui527	蜀恢527	3-line restorer	GufengA	谷丰A	cytoplasm male sterility
Guyou627	谷优627	Yahui627	亚恢627	3-line restorer	GufengA	谷丰A	cytoplasm male sterility
Guyou644	谷优644	R644	R644	3-line restorer	GufengA	谷丰A	cytoplasm male sterility
Guyou676	谷优676	Fuhui676	福恢676	3-line restorer	GufengA	谷丰A	cytoplasm male sterility
Guyou964	谷优964	Fuhui964	福恢964	3-line restorer	GufengA	谷丰A	cytoplasm male sterility
Guyouhang1hao	谷优航1号	Hang1hao	航1号	3-line restorer	GufengA	谷丰A	cytoplasm male sterility
Gyou217	G优217	Shuhui527	蜀恢527	3-line restorer	G201A	G201A	cytoplasm male sterility
Gyou802	G优802	Shuhui202	蜀恢202	3-line restorer	G2480A	G2480A	cytoplasm male sterility
Hanyou3hao	旱优3号	Hanhui3hao	旱恢3号	3-line restorer	Huhan1A	沪旱1A	cytoplasm male sterility
Hengfengyou9802	恒丰优9802	Yuehui9802	粤恢9802	3-line restorer	HengfengA	恒丰A	cytoplasm male sterility
Hengfengyouhuazhan	恒丰优华占	Huazhan	华占	3-line restorer	HengfengA	恒丰A	cytoplasm male sterility
Hongyouhuazhan	洪优华占	Huazhan	华占	3-line restorer	HongA	洪A	cytoplasm male sterility
Hua2you3301	花2优3301	Minhui3301	闽恢3301	3-line restorer	Hua2A	花2A	cytoplasm male sterility
Hua2you86	花2优86	Minghui86	明恢86	3-line restorer	Hua2A	花2A	cytoplasm male sterility
Huaxiang7hao	花香7号	Chuanhui907	川恢907	3-line restorer	HuaxiangA	花香A	cytoplasm male sterility
Huayou107	华优107	R107	R107	3-line restorer	YhuanongA	Y华农A	cytoplasm male sterility
Huayou122	华优122	Guanghui122	广恢122	3-line restorer	YhuanongA	Y华农A	cytoplasm male sterility
Huayou63	华优63	Minghui63	明恢63	3-line restorer	YhuanongA	Y华农A	cytoplasm male sterility
Huayou838	华优838	Fuhui838	辐恢838	3-line restorer	YhuanongA	Y华农A	cytoplasm male sterility
Huayou86	华优86	Minghui86	明恢86	3-line restorer	YhuanongA	Y华农A	cytoplasm male sterility
Huayou998	华优998	Guanghui998	广恢998	3-line restorer	YhuanongA	Y华农A	cytoplasm male sterility
Huayougui99	华优桂99	Gui99	桂99	3-line restorer	YhuanongA	Y华农A	cytoplasm male sterility
Jifengyou3301	吉丰优3301	Minhui3301	闽恢3301	3-line restorer	JifengA	吉丰A	cytoplasm male sterility
Jifengyou3550	吉丰优3550	Guanghui3550	广恢3550	3-line restorer	JifengA	吉丰A	cytoplasm male sterility
Jing3you177	旌3优177	Chenghui177	成恢177	3-line restorer	Jing3A	旌3A	cytoplasm male sterility
Jing3you808	旌3优808	Taihui808	泰恢808	3-line restorer	Jing3A	旌3A	cytoplasm male sterility
Jingfu1you128	京福1优128	Guanghui128	广恢128	3-line restorer	Jingfu1A	京福1A	cytoplasm male sterility
Jingfu1you527	京福1优527	Shuhui527	蜀恢527	3-line restorer	Jingfu1A	京福1A	cytoplasm male sterility
Jingfu1you673	京福1优673	Fuhui673	福恢673	3-line restorer	Jingfu1A	京福1A	cytoplasm male sterility
Jingfu1youming86	京福1优明86	Minghui86	明恢86	3-line restorer	Jingfu1A	京福1A	cytoplasm male sterility
Jingfu2you70	京福2优70	Minghui70	明恢70	3-line restorer	Jingfu2A	京福2A	cytoplasm male sterility
Jingfuyou299	京福优299	Gui99	桂99	3-line restorer	Jingfu2A	京福2A	cytoplasm male sterility
Jingu202	金谷202	Shuhui202	蜀恢202	3-line restorer	JinguA	金谷A	cytoplasm male sterility
Jingu203	金谷203	Shuhui203	蜀恢203	3-line restorer	JinguA	金谷A	cytoplasm male sterility
Jinguyou3301	金谷优3301	Minhui3301	闽恢3301	3-line restorer	JinguA	金谷A	cytoplasm male sterility
Jingyou127	旌优127	Chenghui727	成恢727	3-line restorer	Jingxiang1A	旌香1A	cytoplasm male sterility
Jingyou781	旌优781	Dehui381	德恢381	3-line restorer	Jing7A	旌7A	cytoplasm male sterility
Jinjiayuan1hao/jinyou188	金稼原1号/金优188	Lehui188	乐恢188	3-line restorer	Jin23A	金23A	cytoplasm male sterility
Jinshanyou3182	金山优3182	Minghui82	明恢82	3-line restorer	T31A	T31A	cytoplasm male sterility
Jinyou07	金优07	Minghui07	明恢07	3-line restorer	Jin23A	金23A	cytoplasm male sterility
Jinyou117	金优117	Changhui117	常恢117	3-line restorer	Jin23A	金23A	cytoplasm male sterility
Jinyou1202	金优1202	R1202	R1202	3-line restorer	Jin23A	金23A	cytoplasm male sterility
Jinyou191	金优191	R191	R191	3-line restorer	Jin23A	金23A	cytoplasm male sterility
Jinyou207	金优207	Xianhui207	先恢207	3-line restorer	Jin23A	金23A	cytoplasm male sterility
Jinyou212	金优212	R2122	R2122	3-line restorer	Jin23A	金23A	cytoplasm male sterility
Jinyou2155	金优2155	Minghui2155	明恢2155	3-line restorer	Jin23A	金23A	cytoplasm male sterility
Jinyou253	金优253	Ce253	测253	3-line restorer	Jin23A	金23A	cytoplasm male sterility
Jinyou299	金优299	Xianghui299	湘恢299	3-line restorer	Jin23A	金23A	cytoplasm male sterility
Jinyou315	金优315	T315	T315	3-line restorer	Jin23A	金23A	cytoplasm male sterility
Jinyou402	金优402	R402	R402	3-line restorer	Jin23A	金23A	cytoplasm male sterility
Jinyou431	金优431	Q431	Q431	3-line restorer	Jin23A	金23A	cytoplasm male sterility
Jinyou448	金优448	Chenghui448	成恢448	3-line restorer	Jin23A	金23A	cytoplasm male sterility
Jinyou463	金优463	To463-2	To463	3-line restorer	Jin23A	金23A	cytoplasm male sterility
Jinyou527	金优527	Shuhui527	蜀恢527	3-line restorer	Jin23A	金23A	cytoplasm male sterility
Jinyou58	金优58	Enhui58	恩恢58	3-line restorer	Jin23A	金23A	cytoplasm male sterility
Jinyou63	金优63	Minghui63	明恢63	3-line restorer	Jin23A	金23A	cytoplasm male sterility
Jinyou66	金优66	R66	R66	3-line restorer	Jin23A	金23A	cytoplasm male sterility
Jinyou706	金优706	R706	R706	3-line restorer	Jin23A	金23A	cytoplasm male sterility
Jinyou725	金优725	Mianhui725	绵恢725	3-line restorer	Jin23A	金23A	cytoplasm male sterility
Jinyou77	金优77	Minghui77	明恢77	3-line restorer	Jin23A	金23A	cytoplasm male sterility
Jinyou785	金优785	Qianhui785	黔恢785	3-line restorer	Jin23A	金23A	cytoplasm male sterility
Jinyou82	金优82	Minghui82	明恢82	3-line restorer	Jin23A	金23A	cytoplasm male sterility
Jinyou898	金优898	R898	R898	3-line restorer	Jin23A	金23A	cytoplasm male sterility
Jinyou90	金优90	R90	R90	3-line restorer	Jin23A	金23A	cytoplasm male sterility
Jinyougui99	金优桂99	Gui99	桂99	3-line restorer	Jin23A	金23A	cytoplasm male sterility
Jinyouming100	金优明100	Minghui100	明恢100	3-line restorer	Jin23A	金23A	cytoplasm male sterility
Jiyou225	吉优225	R225	R225	3-line restorer	JifengA	吉丰A	cytoplasm male sterility
Jiyouhuazhan	吉优华占	Huazhan	华占	3-line restorer	JifengA	吉丰A	cytoplasm male sterility
Jiyout025	吉优T025	ChanghuiT025	昌恢T025	3-line restorer	JifengA	吉丰A	cytoplasm male sterility
Kedao3hao	科稻3号	Shuhui362	蜀恢362	3-line restorer	Gang46A	冈46A	cytoplasm male sterility
Keyou527	科优527	Shuhui527	蜀恢527	3-line restorer	KejinA	科金A	cytoplasm male sterility
Leyou3301	乐优3301	Minhui3301	闽恢3301	3-line restorer	LefengA	乐丰A	cytoplasm male sterility
Longping006	隆平006	R402	R402	3-line restorer	T98A	T98A	cytoplasm male sterility
Luxiang658	泸香658	Luhui8258	泸恢8258	3-line restorer	Luxiang618A-1	泸香618A	cytoplasm male sterility
Luyou137	泸优137	Shuhui137	蜀恢137	3-line restorer	Lu98A	泸98A	cytoplasm male sterility
Luyou2155	泸优2155	Minghui2155	明恢2155	3-line restorer	Luxiang618A-2	泸香618A	cytoplasm male sterility
Luyou257	泸优257	Shuhui257	蜀恢257	3-line restorer	Lu98A	泸98A	cytoplasm male sterility
Luyou8258	泸优8258	Luhui8258	泸恢8258	3-line restorer	Lu98A	泸98A	cytoplasm male sterility
Luyou9803	泸优9803	LuhuiH103	泸恢H103	3-line restorer	Lu98A	泸98A	cytoplasm male sterility
Meiyou1025	美优1025	Gui1025	桂1025	3-line restorer	MeiA	美A	cytoplasm male sterility
Meiyou198	美优198	R198	R198	3-line restorer	MeiA	美A	cytoplasm male sterility
Meiyou9802	美优9802	Yuehui9802	粤恢9802	3-line restorer	MeiA	美A	cytoplasm male sterility
Meiyou998	美优998	Guanghui998	广恢998	3-line restorer	MeiA	美A	cytoplasm male sterility
Meiyougui99	美优桂99	Gui99	桂99	3-line restorer	MeiA	美A	cytoplasm male sterility
Mian2you151	绵2优151	Jianghui151	江恢151	3-line restorer	Mian2A	绵2A	cytoplasm male sterility
Mian2you838	绵2优838	Fuhui838	辐恢838	3-line restorer	Mian2A	绵2A	cytoplasm male sterility
Mian5you128	绵5优128	Guanghui128	广恢128	3-line restorer	Mian5A	绵5A	cytoplasm male sterility
Mian5you151	绵5优151	Jianghui151	江恢151	3-line restorer	Mian5A	绵5A	cytoplasm male sterility
Mian5you3551	绵5优3551	Yihui3551	宜恢3551	3-line restorer	Mian5A	绵5A	cytoplasm male sterility
Mian5you527	绵5优527	Shuhui527	蜀恢527	3-line restorer	Mian5A	绵5A	cytoplasm male sterility
Mian5you838	绵5优838	Fuhui838	辐恢838	3-line restorer	Mian5A	绵5A	cytoplasm male sterility
Mianyou725	绵优725	Mianhui725	绵恢725	3-line restorer	Mian7A	绵7A	cytoplasm male sterility
Mingyou09	明优09	Minghui1259	明恢1259	3-line restorer	XieqingzaoA	协青早A	cytoplasm male sterility
Mingyou6hao	明优6号	Minghui2155	明恢2155	3-line restorer	T98A	T98A	cytoplasm male sterility
Nei5you39	内5优39	Neihui2539	内恢2539	3-line restorer	Neixiang5A	内香5A	cytoplasm male sterility
Nei5you8012	内5优8012	Zhonghui8012	中恢8012	3-line restorer	Neixiang5A	内香5A	cytoplasm male sterility
Nei5you8015	内5优8015	Zhonghui8015	中恢8015	3-line restorer	Neixiang5A	内香5A	cytoplasm male sterility
Nei5you907	内5优907	Chuanhui907	川恢907	3-line restorer	Neixiang5A	内香5A	cytoplasm male sterility
Nei7you39	内7优39	Neihui2539	内恢2539	3-line restorer	Neixiang7A	内香7A	cytoplasm male sterility
Neixiang10hao	内香10号	Neihui2539	内恢2539	3-line restorer	Neixiang3A	内香3A	cytoplasm male sterility
Q6you28	Q6优28	Qhui28	Q恢28	3-line restorer	Q6A	Q6A	cytoplasm male sterility
Qianyou785	黔优785	Qianhui785	黔恢785	3-line restorer	Qian209A	黔209A	cytoplasm male sterility
Qingyou108	庆优108	Qhui108	Q恢108	3-line restorer	Q3A	Q3A	cytoplasm male sterility
Qingyou998	青优998	Guanghui998	广恢998	3-line restorer	QingA	青A	cytoplasm male sterility
Quanfengyou2155	全丰优2155	Minghui2155	明恢2155	3-line restorer	QuanfengA	全丰A	cytoplasm male sterility
Quanyou1hao	全优1号	R402	R402	3-line restorer	QuanfengA	全丰A	cytoplasm male sterility
Quanyou3301	荃优3301	Minhui3301	闽恢3301	3-line restorer	Quan9311A	荃9311A	cytoplasm male sterility
Quanyou3301	全优3301	Minhui3301	闽恢3301	3-line restorer	QuanfengA	全丰A	cytoplasm male sterility
Quanyou5138	全优5138	Fuhui5138	福恢5138	3-line restorer	QuanfengA	全丰A	cytoplasm male sterility
Quanyou527	荃优527	Shuhui527	蜀恢527	3-line restorer	Quan9311A	荃9311A	cytoplasm male sterility
Quanyou527	全优527	Shuhui527	蜀恢527	3-line restorer	QuanfengA	全丰A	cytoplasm male sterility
Quanyou727	荃优727	Chenghui727	成恢727	3-line restorer	Quan9311A	荃9311A	cytoplasm male sterility
Quanyou77	全优77	Minghui77	明恢77	3-line restorer	QuanfengA	全丰A	cytoplasm male sterility
Quanyouhuazhan	荃优华占	Huazhan	华占	3-line restorer	Quan9311A	荃9311A	cytoplasm male sterility
Quanyousimiao	荃优丝苗	Wushansimiao	五山丝苗	3-line restorer	Quan9311A	荃9311A	cytoplasm male sterility
Quanyouyuenongsimiao	荃优粤农丝苗	Yuenongsimiao	粤农丝苗	3-line restorer	Quan9311A	荃9311A	cytoplasm male sterility
Qyou108	Q优108	Qhui108	Q恢108	3-line restorer	Q1A	Q1A	cytoplasm male sterility
Qyou12	Q优12	R1222	R1222	3-line restorer	Q4A	Q4A	cytoplasm male sterility
Qyou28	Q优28	Qhui28	Q恢28	3-line restorer	Q4A	Q4A	cytoplasm male sterility
Qyou4108	Q优4108	Qhui108	Q恢108	3-line restorer	Q4A	Q4A	cytoplasm male sterility
Qyou6hao	Q优6号	R1005	R1005	3-line restorer	Q2A	Q2A	cytoplasm male sterility
Qyou8hao	Q优8号	R78	R78	3-line restorer	Q3A	Q3A	cytoplasm male sterility
Rong18you188	蓉18优188	Lehui188	乐恢188	3-line restorer	Rong18A	蓉18A	cytoplasm male sterility
Rong18you662	蓉18优662	Mianhui662	绵恢662	3-line restorer	Rong18A	蓉18A	cytoplasm male sterility
Rongyou225	荣优225	R225	R225	3-line restorer	RongfengA	荣丰A	cytoplasm male sterility
Rongyou28	蓉优28	Qhui28	Q恢28	3-line restorer	Rong18A	蓉18A	cytoplasm male sterility
Rongyou368	荣优368	Guanghui368	广恢368	3-line restorer	RongfengA	荣丰A	cytoplasm male sterility
Rongyou463	荣优463	To463-1	To463	3-line restorer	RongfengA	荣丰A	cytoplasm male sterility
Rongyouhuazhan	荣优华占	Huazhan	华占	3-line restorer	RongfengA	荣丰A	cytoplasm male sterility
Shen9you28	神9优28	Qhui28	Q恢28	3-line restorer	Shen9A	神9A	cytoplasm male sterility
Shennongyou228	神农优228	Qhui28	Q恢28	3-line restorer	Shennong2A	神农2A	cytoplasm male sterility
Shenyou9725	深优9725	Mianhui725	绵恢725	3-line restorer	Shen97A	深97A	cytoplasm male sterility
Shuyou217	蜀优217	Chenghui727	成恢727	3-line restorer	Shu21A	蜀21A	cytoplasm male sterility
Shuyou727	蜀优727	Chenghui727	成恢727	3-line restorer	Shu8A	蜀8A	cytoplasm male sterility
T55you627	T55优627	Yahui627	亚恢627	3-line restorer	T55A	T55A	cytoplasm male sterility
T78you07	T78优07	Minghui07	明恢07	3-line restorer	T78A	T78A	cytoplasm male sterility
T78you2155	T78优2155	Minghui2155	明恢2155	3-line restorer	T78A	T78A	cytoplasm male sterility
Taifengyou128	泰丰优128	Guanghui128	广恢128	3-line restorer	TaifengA	泰丰A	cytoplasm male sterility
Taifengyou2098	泰丰优2098	Fuhui2098	福恢2098	3-line restorer	TaifengA	泰丰A	cytoplasm male sterility
Taifengyou3301	泰丰优3301	Minhui3301	闽恢3301	3-line restorer	TaifengA	泰丰A	cytoplasm male sterility
Taiyou187	泰优187	Taihui187	泰恢187	3-line restorer	Tai3A	泰3A	cytoplasm male sterility
Taiyou676	泰优676	Fuhui676	福恢676	3-line restorer	TaifengA	泰丰A	cytoplasm male sterility
Taiyou871	泰优871	Changhui871	昌恢871	3-line restorer	TaifengA	泰丰A	cytoplasm male sterility
Taiyou99	泰优99	Luhui1345	泸恢1345	3-line restorer	D62A	D62A	cytoplasm male sterility
Teyou608	特优608	R608	R608	3-line restorer	LongtepuA	龙特浦A	cytoplasm male sterility
Tianfengyou084	天丰优084	Zhenhui084	镇恢084	3-line restorer	TianfengA	天丰A	cytoplasm male sterility
Tianfengyou3550	天丰优3550	Guanghui3550	广恢3550	3-line restorer	TianfengA	天丰A	cytoplasm male sterility
Tianfengyout025	天丰优T025	ChanghuiT025	昌恢T025	3-line restorer	TianfengA	天丰A	cytoplasm male sterility
Tianyou122	天优122	Guanghui122	广恢122	3-line restorer	TianfengA	天丰A	cytoplasm male sterility
Tianyou128	天优128	Guanghui128	广恢128	3-line restorer	TianfengA	天丰A	cytoplasm male sterility
Tianyou2155	天优2155	Minghui2155	明恢2155	3-line restorer	TianfengA	天丰A	cytoplasm male sterility
Tianyou312	天优312	Guanghui312	广恢312	3-line restorer	TianfengA	天丰A	cytoplasm male sterility
Tianyou3301	天优3301	Minhui3301	闽恢3301	3-line restorer	TianfengA	天丰A	cytoplasm male sterility
Tianyou368	天优368	Guanghui368	广恢368	3-line restorer	TianfengA	天丰A	cytoplasm male sterility
Tianyou673	天优673	Fuhui673	福恢673	3-line restorer	TianfengA	天丰A	cytoplasm male sterility
Tianyou6hao	天优6号	Zhonghui8006	中恢8006	3-line restorer	TianfengA	天丰A	cytoplasm male sterility
Tianyou8012	天优8012	Zhonghui8012	中恢8012	3-line restorer	TianfengA	天丰A	cytoplasm male sterility
Tianyou838	天优838	Fuhui838	辐恢838	3-line restorer	TianfengA	天丰A	cytoplasm male sterility
Tianyou9802	天优9802	Yuehui9802	粤恢9802	3-line restorer	TianfengA	天丰A	cytoplasm male sterility
Tianyou998	天优998	Guanghui998	广恢998	3-line restorer	TianfengA	天丰A	cytoplasm male sterility
Tianyouhuazhan	天优华占	Huazhan	华占	3-line restorer	TianfengA	天丰A	cytoplasm male sterility
Tyou115	T优115	R115	R115	3-line restorer	T98A	T98A	cytoplasm male sterility
Tyou1202	T优1202	R1202	R1202	3-line restorer	T98A	T98A	cytoplasm male sterility
Tyou207	T优207	Xianhui207	先恢207	3-line restorer	T98A	T98A	cytoplasm male sterility
Tyou227	T优227	Xianghui227	湘恢227	3-line restorer	T98A	T98A	cytoplasm male sterility
Tyou463	T优463	To463-1	To463	3-line restorer	T98A	T98A	cytoplasm male sterility
Tyou5128	T优5128	R5128	R5128	3-line restorer	T98A	T98A	cytoplasm male sterility
Tyou5570	T优5570	Minghui70	明恢70	3-line restorer	T55A	T55A	cytoplasm male sterility
Tyou608	T优608	R608	R608	3-line restorer	T98A	T98A	cytoplasm male sterility
Tyou6135	T优6135	R6135	R6135	3-line restorer	T98A	T98A	cytoplasm male sterility
Tyou706	T优706	R706	R706	3-line restorer	T98A	T98A	cytoplasm male sterility
Tyou7882	T优7882	Minghui82	明恢82	3-line restorer	T78A	T78A	cytoplasm male sterility
Tyou82	T优82	Minghui82	明恢82	3-line restorer	T98A	T98A	cytoplasm male sterility
Tyou898	T优898	R898	R898	3-line restorer	T98A	T98A	cytoplasm male sterility
Wandao177	皖稻177	R207	R207	3-line restorer	Zhong9A	中9A	cytoplasm male sterility
Wanxiangyou1hao	万香优1号	Wanhui88	万恢88	3-line restorer	Yixiang1A	宜香1A	cytoplasm male sterility
Wufengyou128	五丰优128	Guanghui128	广恢128	3-line restorer	WufengA	五丰A	cytoplasm male sterility
Wufengyou9802	五丰优9802	Yuehui9802	粤恢9802	3-line restorer	WufengA	五丰A	cytoplasm male sterility
Wufengyout025	五丰优T025	ChanghuiT025	昌恢T025	3-line restorer	WufengA	五丰A	cytoplasm male sterility
Wuyou325	五优325	R325	R325	3-line restorer	WufengA	五丰A	cytoplasm male sterility
Wuyou3301	五优3301	Minhui3301	闽恢3301	3-line restorer	WufengA	五丰A	cytoplasm male sterility
Wuyou463	五优463	To463-1	To463	3-line restorer	WufengA	五丰A	cytoplasm male sterility
Wuyouhuazhan	五优华占	Huazhan	华占	3-line restorer	WufengA	五丰A	cytoplasm male sterility
Xiangfengyou402	湘丰优402	R402	R402	3-line restorer	Xiangfeng70A	湘丰70A	cytoplasm male sterility
Xiangyouhuazhan	湘优华占	Huazhan	华占	3-line restorer	Xiangfeng70A	湘丰70A	cytoplasm male sterility
Xianyou016	汕优016	Fuhui016	福恢016	3-line restorer	Zhenshan97A	珍汕97A	cytoplasm male sterility
Xianyou084	汕优084	Zhenhui084	镇恢084	3-line restorer	Zhenshan97A	珍汕97A	cytoplasm male sterility
Xianyou10hao	汕优10号	Miyang46	密阳46	3-line restorer	Zhenshan97A	珍汕97A	cytoplasm male sterility
Xianyou122	汕优122	Guanghui122	广恢122	3-line restorer	Zhenshan97A	珍汕97A	cytoplasm male sterility
Xianyou149	汕优149	Chenghui149	成恢149	3-line restorer	Zhenshan97A	珍汕97A	cytoplasm male sterility
Xianyou207	汕优207	Xianhui207	先恢207	3-line restorer	Zhenshan97A	珍汕97A	cytoplasm male sterility
Xianyou253	汕优253	Ce253	测253	3-line restorer	Zhenshan97A	珍汕97A	cytoplasm male sterility
Xianyou2hao	汕优2号	IR24-2	IR24	3-line restorer	Zhenshan97A	珍汕97A	cytoplasm male sterility
Xianyou306	汕优306	R306	R306	3-line restorer	Zhenshan97A	珍汕97A	cytoplasm male sterility
Xianyou3550	汕优3550	Guanghui3550	广恢3550	3-line restorer	Zhenshan97A	珍汕97A	cytoplasm male sterility
Xianyou36	汕优36	IR36	IR36	3-line restorer	Zhenshan97A	珍汕97A	cytoplasm male sterility
Xianyou402	汕优402	R402	R402	3-line restorer	Zhenshan97A	珍汕97A	cytoplasm male sterility
Xianyou448	汕优448	Chenghui448	成恢448	3-line restorer	Zhenshan97A	珍汕97A	cytoplasm male sterility
Xianyou527	汕优527	Shuhui527	蜀恢527	3-line restorer	Zhenshan97A	珍汕97A	cytoplasm male sterility
Xianyou58	汕优58	Enhui58	恩恢58	3-line restorer	Zhenshan97A	珍汕97A	cytoplasm male sterility
Xianyou63	汕优63	Minghui63	明恢63	3-line restorer	Zhenshan97A	珍汕97A	cytoplasm male sterility
Xianyou70	汕优70	Minghui70	明恢70	3-line restorer	Zhenshan97A	珍汕97A	cytoplasm male sterility
Xianyou77	汕优77	Minghui77	明恢77	3-line restorer	Zhenshan97A	珍汕97A	cytoplasm male sterility
Xianyou82	汕优82	Minghui82	明恢82	3-line restorer	Zhenshan97A	珍汕97A	cytoplasm male sterility
Xianyou8hao	汕优8号	IR28-2	IR28	3-line restorer	Zhenshan97A	珍汕97A	cytoplasm male sterility
Xianyou94-11	汕优94-11	Neihui94-11	内恢94-11	3-line restorer	Zhenshan97A	珍汕97A	cytoplasm male sterility
Xianyou998	汕优998	Guanghui998	广恢998	3-line restorer	Zhenshan97A	珍汕97A	cytoplasm male sterility
Xianyouduoxi1hao	汕优多系1号	Duoxi1hao	多系1号	3-line restorer	Zhenshan97A	珍汕97A	cytoplasm male sterility
Xianyougui44	汕优桂44	Gui44	桂44	3-line restorer	Zhenshan97A	珍汕97A	cytoplasm male sterility
Xianyougui99	汕优桂99	Gui99	桂99	3-line restorer	Zhenshan97A	珍汕97A	cytoplasm male sterility
Xianyouming100	汕优明100	Minghui100	明恢100	3-line restorer	Zhenshan97A	珍汕97A	cytoplasm male sterility
Xianzhai8hao	汕窄8号	Zhaiyeqing8hao	窄叶青8号	3-line restorer	Zhenshan97A	珍汕97A	cytoplasm male sterility
Xieyou084	协优084	Zhenhui084	镇恢084	3-line restorer	XieqingzaoA	协青早A	cytoplasm male sterility
Xieyou117	协优117	Luhui17	泸恢17	3-line restorer	XieqingzaoA	协青早A	cytoplasm male sterility
Xieyou129	协优129	Zhenhui129	镇恢129	3-line restorer	XieqingzaoA	协青早A	cytoplasm male sterility
Xieyou207	协优207	R207	R207	3-line restorer	XieqingzaoA	协青早A	cytoplasm male sterility
Xieyou332	协优332	Yanghui332	扬恢332	3-line restorer	XieqingzaoA	协青早A	cytoplasm male sterility
Xieyou336	协优336	Yanghui336	扬恢336	3-line restorer	XieqingzaoA	协青早A	cytoplasm male sterility
Xieyou3550	协优3550	Guanghui3550	广恢3550	3-line restorer	XieqingzaoA	协青早A	cytoplasm male sterility
Xieyou385	协优385	Qianhui1385	黔恢1385	3-line restorer	XieqingzaoA	协青早A	cytoplasm male sterility
Xieyou413	协优413	Zhong413	中413	3-line restorer	XieqingzaoA	协青早A	cytoplasm male sterility
Xieyou46	协优46	Miyang46	密阳46	3-line restorer	XieqingzaoA	协青早A	cytoplasm male sterility
Xieyou527	协优527	Shuhui527	蜀恢527	3-line restorer	XieqingzaoA	协青早A	cytoplasm male sterility
Xieyou559	协优559	Yanhui559	盐恢559	3-line restorer	XieqingzaoA	协青早A	cytoplasm male sterility
Xieyou63	协优63	Minghui63	明恢63	3-line restorer	XieqingzaoA	协青早A	cytoplasm male sterility
Xieyou728	协优728	Suhui728	苏恢728	3-line restorer	XieqingzaoA	协青早A	cytoplasm male sterility
Xieyou77	协优77	Minghui77	明恢77	3-line restorer	XieqingzaoA	协青早A	cytoplasm male sterility
Xieyou7954	协优7954	Zhehui7954	浙恢7954	3-line restorer	XieqingzaoA	协青早A	cytoplasm male sterility
Xieyou9516	协优9516	R9516	R9516	3-line restorer	XieqingzaoA	协青早A	cytoplasm male sterility
Xieyou963	协优963	R963	R963	3-line restorer	XieqingzaoA	协青早A	cytoplasm male sterility
Xinrongyouhuazhan	欣荣优华占	Huazhan	华占	3-line restorer	XinrongA	欣荣A	cytoplasm male sterility
Xinrongyouyuenongsimiao	欣荣优粤农丝苗	Yuenongsimiao	粤农丝苗	3-line restorer	XinrongA	欣荣A	cytoplasm male sterility
Yangxianyou30	扬籼优30	Yanghui542	扬恢542	3-line restorer	Yangxian2A	扬籼2A	cytoplasm male sterility
Yixiang10hao	宜香10号	Yihui10hao	宜恢10号	3-line restorer	Yixiang1A	宜香1A	cytoplasm male sterility
Yixiang1313	宜香1313	Yihui1313	宜恢1313	3-line restorer	Yixiang1A	宜香1A	cytoplasm male sterility
Yixiang2084	宜香2084	Yihui2084	宜恢2084	3-line restorer	Yixiang1A	宜香1A	cytoplasm male sterility
Yixiang2292	宜香2292	Yihui2292	宜恢2292	3-line restorer	Yixiang1A	宜香1A	cytoplasm male sterility
Yixiang2308	宜香2308	Yihui2308	宜恢2308	3-line restorer	Yixiang1A	宜香1A	cytoplasm male sterility
Yixiang3003	宜香3003	Yihui3003	宜恢3003	3-line restorer	Yixiang1A	宜香1A	cytoplasm male sterility
Yixiang3551	宜香3551	Yihui3551	宜恢3551	3-line restorer	Yixiang1A	宜香1A	cytoplasm male sterility
Yixiang3724	宜香3724	Mianhui3724	绵恢3724	3-line restorer	Yixiang1A	宜香1A	cytoplasm male sterility
Yixiang527	宜香527	Shuhui527	蜀恢527	3-line restorer	Yixiang1A	宜香1A	cytoplasm male sterility
Yixiang707	宜香707	Shuhui707	蜀恢707	3-line restorer	Yixiang1A	宜香1A	cytoplasm male sterility
Yixiang725	宜香725	Mianhui725	绵恢725	3-line restorer	Yixiang1A	宜香1A	cytoplasm male sterility
Yixiang907	宜香907	Chuanhui907	川恢907	3-line restorer	Yixiang1A	宜香1A	cytoplasm male sterility
Yixiang9303	宜香9303	Fuhui9303	涪恢9303	3-line restorer	Yixiang1A	宜香1A	cytoplasm male sterility
Yixiang937	宜香937	Mianhui9937	绵恢9937	3-line restorer	Yixiang1A	宜香1A	cytoplasm male sterility
Yixiang9hao	宜香9号	Yihui9hao	宜恢9号	3-line restorer	Yixiang1A	宜香1A	cytoplasm male sterility
Yixiangyou1577	宜香优1577	Yihui1577	宜恢1577	3-line restorer	Yixiang1A	宜香1A	cytoplasm male sterility
Yixiangyou2115	宜香优2115	Yahui2115	雅恢2115	3-line restorer	Yixiang1A	宜香1A	cytoplasm male sterility
Yixiangyou618	宜香优618	R618	R618	3-line restorer	Yixiang1A	宜香1A	cytoplasm male sterility
Yiyou115	宜优115	Nanhui115	南恢115	3-line restorer	Yixiang1A	宜香1A	cytoplasm male sterility
Yiyou1259	宜优1259	Minghui1259	明恢1259	3-line restorer	Yixiang1A	宜香1A	cytoplasm male sterility
Yiyou1659	宜优1659	Nanhui1659	南恢1659	3-line restorer	Yixiang1A	宜香1A	cytoplasm male sterility
Yiyou673	宜优673	Fuhui673	福恢673	3-line restorer	Yixiang1A	宜香1A	cytoplasm male sterility
Yuanfengyou86	元丰优86	Minghui86	明恢86	3-line restorer	YuanfengA	元丰A	cytoplasm male sterility
Yuanfengyou998	元丰优998	Guanghui998	广恢998	3-line restorer	YuanfengA	元丰A	cytoplasm male sterility
Yueyou3700	岳优3700	R3700	R3700	3-line restorer	Yue4A	岳4A	cytoplasm male sterility
Yueyou6135	岳优6135	R6135	R6135	3-line restorer	Yue4A	岳4A	cytoplasm male sterility
Yueyou9113	岳优9113	Yuehui9113	岳恢9113	3-line restorer	Yue4A	岳4A	cytoplasm male sterility
Yueyouhuazhan	岳优华占	Huazhan	华占	3-line restorer	Yue4A	岳4A	cytoplasm male sterility
Yuyouzhan	裕优占	Xinxiangzhan	新香占	3-line restorer	YuA	裕A	cytoplasm male sterility
Zhong9you115	中9优115	R115	R115	3-line restorer	Zhong9A	中9A	cytoplasm male sterility
Zhong9you207	中9优207	Xianhui207	先恢207	3-line restorer	Zhong9A	中9A	cytoplasm male sterility
Zhong9you288	中9优288	R288	R288	3-line restorer	Zhong9A	中9A	cytoplasm male sterility
Zhong9you8012	中9优8012	Zhonghui8012	中恢8012	3-line restorer	Zhong9A	中9A	cytoplasm male sterility
Zhonglianyou950	中莲优950	Zhonglianhui950	中莲恢950	3-line restorer	Zhonglian1A	中莲1A	cytoplasm male sterility
Zhongyou117	中优117	Changhui117	常恢117	3-line restorer	Zhong9A	中9A	cytoplasm male sterility
Zhongyou1259	中优1259	Minghui1259	明恢1259	3-line restorer	Zhong9A	中9A	cytoplasm male sterility
Zhongyou141	中优141	Pinghui141	萍恢141	3-line restorer	Zhong9A	中9A	cytoplasm male sterility
Zhongyou177	中优177	Chenghui177	成恢177	3-line restorer	Zhong9A	中9A	cytoplasm male sterility
Zhongyou2155	中优2155	Minghui2155	明恢2155	3-line restorer	Zhong9A	中9A	cytoplasm male sterility
Zhongyou253	中优253	Ce253	测253	3-line restorer	Zhong9A	中9A	cytoplasm male sterility
Zhongyou258	中优258	Ce258	测258	3-line restorer	Zhong9A	中9A	cytoplasm male sterility
Zhongyou315	中优315	T315	T315	3-line restorer	Zhong9A	中9A	cytoplasm male sterility
Zhongyou402	中优402	R402	R402	3-line restorer	Zhong9A	中9A	cytoplasm male sterility
Zhongyou445	中优445	Nanhui445	南恢445	3-line restorer	Zhong9A	中9A	cytoplasm male sterility
Zhongyou448	中优448	Chenghui448	成恢448	3-line restorer	Zhong9A	中9A	cytoplasm male sterility
Zhongyou463	中优463	To463-2	To463	3-line restorer	Zhong9A	中9A	cytoplasm male sterility
Zhongyou63	中优63	Minghui63	明恢63	3-line restorer	Zhong9A	中9A	cytoplasm male sterility
Zhongyou66	中优66	R66	R66	3-line restorer	Zhong9A	中9A	cytoplasm male sterility
Zhongyou82	中优82	Minghui82	明恢82	3-line restorer	Zhong9A	中9A	cytoplasm male sterility
Zhongyou9801	中优9801	Fuhui9801	涪恢9801	3-line restorer	Zhong9A	中9A	cytoplasm male sterility
Zhongyou9918	中优9918	R9918	R9918	3-line restorer	Zhong9A	中9A	cytoplasm male sterility
Zhongyougui99	中优桂99	Gui99	桂99	3-line restorer	Zhong9A	中9A	cytoplasm male sterility
