# Supplementary material for: Resequencing of 1,143 indica rice accessions reveals important genetic variations and different heterosis patterns
Source: Nat Commun. 2020 Sep 22;11:4778. doi: 10.1038/s41467-020-18608-0 (PMC7508829; doi:10.1038/s41467-020-18608-0)
Supplement: Supplementary file 9 — Supplementary Dataset 5 [file 41467_2020_18608_MOESM9_ESM.xlsx]

## Sheet: 3-line loci genes
Supplementary Data 5 Loci and genes associated with heterosis identified based on an FPVD cut-off value of 0.9 in superior 3-line hybrids. The locus borders were determined as the 50 kb flanking regions on both sides of the SNPs/indels. The annotation data are from http://qtaro.abr.affrc.go.jp/, http://www.mbkbase.org/R498/, https://rapdb.dna.affrc.go.jp/, and http://rice.plantbiology.msu.edu/.
FPVD locus				R498 gene			MSU gene			description	gene name	gene symbol
chr id	start	end	length	ID	start	end	ID	start	end
Chr1	437375	955960	518585	OsR498G0100027900.01	437545	446529	LOC_Os01g01800	422462	431692	expressed protein
Chr1	437375	955960	518585	OsR498G0100028100.01	451355	462279	LOC_Os01g01830	437613	449137	OsPOP1 - Putative Prolyl Oligopeptidase homologue, expressed
Chr1	437375	955960	518585	OsR498G0100028700.01	468882	471128	LOC_Os01g01840	455512	460716	helix-loop-helix DNA-binding domain containing protein, expressed
Chr1	437375	955960	518585	OsR498G0100029100.01	477930	478576	.	.	.	.
Chr1	437375	955960	518585	OsR498G0100029700.01	482644	485461	LOC_Os01g01870	478325	481166	helix-loop-helix DNA-binding domain containing protein, expressed
Chr1	437375	955960	518585	OsR498G0100029900.01	486574	487163	LOC_Os01g01880	482332	482956	expressed protein
Chr1	437375	955960	518585	OsR498G0100030100.01	488122	490747	LOC_Os01g01890	483885	486492	expressed protein
Chr1	437375	955960	518585	OsR498G0100031000.01	500465	501988	LOC_Os01g01910	496066	497368	expressed protein
Chr1	437375	955960	518585	OsR498G0100031100.01	503247	510979	LOC_Os01g01920	498454	506264	HD domain containing protein 2, putative, expressed
Chr1	437375	955960	518585	OsR498G0100031400.01	512010	513203	LOC_Os01g01930	509387	510112	expressed protein
Chr1	437375	955960	518585	OsR498G0100031500.01	512590	515573	LOC_Os01g01940	510752	512159	expressed protein
Chr1	437375	955960	518585	OsR498G0100031800.01	515959	526749	LOC_Os01g01960	513890	522448	transcriptional repressor, putative, expressed
Chr1	437375	955960	518585	OsR498G0100032000.01	528047	531565	LOC_Os01g01970	524579	528002	expressed protein
Chr1	437375	955960	518585	OsR498G0100032200.01	532694	533061	LOC_Os01g01980	529367	530008	expressed protein
Chr1	437375	955960	518585	OsR498G0100033300.01	542388	548763	LOC_Os01g02000	537710	543355	phosphate transporter 1, putative, expressed
Chr1	437375	955960	518585	OsR498G0100033600.01	548035	549119	LOC_Os01g02010	542987	544510	expressed protein
Chr1	437375	955960	518585	OsR498G0100033900.01	579652	583224	LOC_Os01g02020	549108	553287	acetyl-CoA acetyltransferase, cytosolic, putative, expressed
Chr1	437375	955960	518585	OsR498G0100034200.01	584559	588549	LOC_Os01g02040	554022	558015	retrotransposon protein, putative, unclassified, expressed
Chr1	437375	955960	518585	OsR498G0100034600.01	592587	602663	LOC_Os01g02050	562056	572138	phosphoenolpyruvate carboxylase, putative, expressed
Chr1	437375	955960	518585	OsR498G0100035200.01	606938	610065	LOC_Os01g02060	576443	579569	TOO MANY MOUTHS precursor, putative, expressed
Chr1	437375	955960	518585	OsR498G0100035400.01	611515	614385	.	.	.	.
Chr1	437375	955960	518585	OsR498G0100035600.01	616540	617923	LOC_Os01g02080	586414	587780	peptidyl-prolyl cis-trans isomerase, putative, expressed
Chr1	437375	955960	518585	OsR498G0100035700.01	619001	623874	LOC_Os01g02090	588863	593759	expressed protein
Chr1	437375	955960	518585	OsR498G0100035900.01	625978	627944	.	.	.	.
Chr1	437375	955960	518585	OsR498G0100036600.01	633812	635800	LOC_Os01g02110	603643	605643	helix-loop-helix DNA-binding domain containing protein, expressed
Chr1	437375	955960	518585	OsR498G0100037100.01	642842	646000	LOC_Os01g02120	612564	615650	osMFT2 MFT-Like2 homologous to Mother of FT and TFL1 gene; contains Pfam profile PF01161%3A Phosphatidylethanolamine-binding protein, expressed
Chr1	437375	955960	518585	OsR498G0100037600.01	650635	651936	LOC_Os01g02130	620572	621516	expressed protein
Chr1	437375	955960	518585	OsR498G0100038000.01	653115	654833	LOC_Os01g02139	624087	624613	expressed protein
Chr1	437375	955960	518585	OsR498G0100038100.01	654159	654690	LOC_Os01g02139	624087	624613	expressed protein
Chr1	437375	955960	518585	OsR498G0100038300.01	656030	657094	LOC_Os01g02150	625976	627024	sulfated surface glycoprotein 185 precursor, putative, expressed
Chr1	437375	955960	518585	OsR498G0100038900.01	662078	662851	LOC_Os01g02160	632093	632913	hydroxyproline-rich glycoprotein family protein, putative, expressed
Chr1	437375	955960	518585	OsR498G0100039200.01	664004	668947	LOC_Os01g02170	634011	639309	expressed protein
Chr1	437375	955960	518585	OsR498G0100039500.01	667460	669000	LOC_Os01g02170	634011	639309	expressed protein
Chr1	437375	955960	518585	OsR498G0100040000.01	670511	674195	LOC_Os01g02180	640588	644269	expressed protein
Chr1	437375	955960	518585	OsR498G0100040400.01	675455	676642	LOC_Os01g02190	645574	646723	aquaporin protein, putative, expressed
Chr1	437375	955960	518585	OsR498G0100040600.01	678111	681770	LOC_Os01g02200	648128	651881	armadillo%2Fbeta-catenin repeat family protein, putative, expressed
Chr1	437375	955960	518585	OsR498G0100042300.01	704397	707918	LOC_Os01g02250	689792	694013	RGA-1, putative, expressed
Chr1	437375	955960	518585	OsR498G0100043400.01	714136	717851	LOC_Os01g02290	720629	723317	Ser%2FThr receptor-like kinase, putative, expressed
Chr1	437375	955960	518585	OsR498G0100043500.01	714136	717838	LOC_Os01g02290	720629	723317	Ser%2FThr receptor-like kinase, putative, expressed
Chr1	437375	955960	518585	OsR498G0100043700.01	718218	720622	LOC_Os01g02300	723693	726321	receptor kinase ORK10, putative, expressed
Chr1	437375	955960	518585	OsR498G0100044000.01	718218	719137	LOC_Os01g02300	723693	726321	receptor kinase ORK10, putative, expressed
Chr1	437375	955960	518585	OsR498G0100044500.01	722763	725059	LOC_Os01g02310	728977	730930	expressed protein
Chr1	437375	955960	518585	OsR498G0100045000.01	723774	736127	LOC_Os01g02320	731149	738020	protein kinase domain containing protein, expressed
Chr1	437375	955960	518585	OsR498G0100045100.01	728195	731710	LOC_Os01g02360	745452	748945	resistance-related receptor-like kinase, putative, expressed
Chr1	437375	955960	518585	OsR498G0100045600.01	736577	740211	LOC_Os01g02350	742272	745156	receptor-like kinase ARK1AS, putative, expressed
Chr1	437375	955960	518585	OsR498G0100045700.01	739757	743237	LOC_Os01g02360	745452	748945	resistance-related receptor-like kinase, putative, expressed
Chr1	437375	955960	518585	OsR498G0100046400.01	747607	757626	LOC_Os01g02400	770332	773851	protein kinase domain containing protein, expressed
Chr1	437375	955960	518585	OsR498G0100046500.01	747608	748961	LOC_Os01g02390	767169	769681	protein kinase domain containing protein, expressed
Chr1	437375	955960	518585	OsR498G0100046700.01	750438	754877	LOC_Os01g02400	770332	773851	protein kinase domain containing protein, expressed
Chr1	437375	955960	518585	OsR498G0100047200.01	759630	763908	LOC_Os01g02460	794499	795413	receptor kinase LRK10, putative, expressed
Chr1	437375	955960	518585	OsR498G0100047300.01	760459	762926	LOC_Os01g02420	781442	784424	protein kinase domain containing protein, expressed
Chr1	437375	955960	518585	OsR498G0100047600.01	764512	766519	LOC_Os01g02430	786171	788619	TAK14, putative, expressed
Chr1	437375	955960	518585	OsR498G0100047800.01	766178	766960	LOC_Os01g02430	786171	788619	TAK14, putative, expressed
Chr1	437375	955960	518585	OsR498G0100047900.01	768077	771262	LOC_Os01g02440	789967	792411	Ser%2FThr receptor-like kinase, putative, expressed
Chr1	437375	955960	518585	OsR498G0100048500.01	781317	782772	LOC_Os01g02470	796842	797533	expressed protein
Chr1	437375	955960	518585	OsR498G0100049000.01	801979	803356	LOC_Os01g02490	804084	806932	expressed protein
Chr1	437375	955960	518585	OsR498G0100049100.01	804577	807412	LOC_Os01g02500	807850	809721	glutamyl-tRNA amidotransferase, putative, expressed
Chr1	437375	955960	518585	OsR498G0100049600.01	809800	814415	.	.	.	.
Chr1	437375	955960	518585	OsR498G0100050400.01	820100	820964	LOC_Os01g02550	839809	842757	protein kinase domain containing protein, expressed
Chr1	437375	955960	518585	OsR498G0100050600.01	821826	823048	LOC_Os01g02550	839809	842757	protein kinase domain containing protein, expressed
Chr1	437375	955960	518585	OsR498G0100050900.01	823825	827786	LOC_Os01g02560	843530	847454	Ser%2FThr receptor-like kinase, putative, expressed
Chr1	437375	955960	518585	OsR498G0100051200.01	832285	833690	LOC_Os01g02570	852249	854568	protein kinase domain containing protein, expressed
Chr1	437375	955960	518585	OsR498G0100051400.01	833700	834681	LOC_Os01g02570	852249	854568	protein kinase domain containing protein, expressed
Chr1	437375	955960	518585	OsR498G0100051800.01	837199	839931	LOC_Os01g02580	857957	860583	protein kinase domain containing protein, expressed
Chr1	437375	955960	518585	OsR498G0100052000.01	841442	845491	LOC_Os01g02610	870318	874817	protein kinase domain containing protein, expressed
Chr1	437375	955960	518585	OsR498G0100052100.01	845140	848352	LOC_Os01g02560	843530	847454	Ser%2FThr receptor-like kinase, putative, expressed
Chr1	437375	955960	518585	OsR498G0100052800.01	851170	854486	LOC_Os01g02610	870318	874817	protein kinase domain containing protein, expressed
Chr1	437375	955960	518585	OsR498G0100053000.01	855149	857528	LOC_Os01g02680	911735	914246	protein kinase domain containing protein, expressed
Chr1	437375	955960	518585	OsR498G0100053600.01	864951	868916	LOC_Os01g02700	920992	923630	protein kinase domain containing protein, expressed
Chr1	437375	955960	518585	OsR498G0100054000.01	870188	872976	LOC_Os01g02700	920992	923630	protein kinase domain containing protein, expressed
Chr1	437375	955960	518585	OsR498G0100054400.01	874355	879977	LOC_Os01g02720	929883	934914	elongation factor Tu, putative, expressed
Chr1	437375	955960	518585	OsR498G0100054600.01	883037	884304	LOC_Os01g02700	920992	923630	protein kinase domain containing protein, expressed
Chr1	437375	955960	518585	OsR498G0100054700.01	884364	888207	LOC_Os01g02690	915639	919674	resistance-related receptor-like kinase, putative, expressed
Chr1	437375	955960	518585	OsR498G0100055200.01	887589	889214	.	.	.	.
Chr1	437375	955960	518585	OsR498G0100056000.01	897893	901838	LOC_Os01g02730	935574	938367	TAK14, putative, expressed
Chr1	437375	955960	518585	OsR498G0100056100.01	900639	904598	LOC_Os01g02770	961681	965151	resistance-related receptor-like kinase, putative, expressed
Chr1	437375	955960	518585	OsR498G0100056400.01	904040	905074	.	.	.	.
Chr1	437375	955960	518585	OsR498G0100056600.01	905463	907897	LOC_Os01g02800	984301	986760	receptor-like kinase ARK1AS, putative, expressed
Chr1	437375	955960	518585	OsR498G0100056700.01	909528	913660	LOC_Os01g02770	961681	965151	resistance-related receptor-like kinase, putative, expressed
Chr1	437375	955960	518585	OsR498G0100057000.01	911931	919835	LOC_Os01g02860	1002459	1007068	expressed protein
Chr1	437375	955960	518585	OsR498G0100057100.01	920191	925223	LOC_Os01g02870	1010259	1012410	auxin-induced protein 5NG4, putative, expressed
Chr1	437375	955960	518585	OsR498G0100057500.01	928885	931044	LOC_Os01g02880	1016065	1019545	fructose-bisphospate aldolase isozyme, putative, expressed
Chr1	437375	955960	518585	OsR498G0100057700.01	933119	943089	LOC_Os01g02884	1024184	1030112	ATP-dependent RNA helicase DHX36, putative, expressed
Chr1	1151690	1587212	435522	OsR498G0100071700.01	1150464	1152331	LOC_Os01g03170	1238623	1242351	seven in absentia protein family protein, expressed
Chr1	1151690	1587212	435522	OsR498G0100071900.01	1153195	1154897	LOC_Os01g03170	1238623	1242351	seven in absentia protein family protein, expressed
Chr1	1151690	1587212	435522	OsR498G0100072600.01	1160203	1160488	.	.	.	.
Chr1	1151690	1587212	435522	OsR498G0100072700.01	1162133	1163683	LOC_Os01g03180	1249881	1251448	retrotransposon protein, putative, unclassified, expressed
Chr1	1151690	1587212	435522	OsR498G0100073300.01	1166264	1167871	LOC_Os01g03190	1254028	1255635	expressed protein
Chr1	1151690	1587212	435522	OsR498G0100073600.01	1168234	1169108	.	.	.	.
Chr1	1151690	1587212	435522	OsR498G0100074200.01	1173088	1176111	LOC_Os01g03200	1260851	1262083	retrotransposon protein, putative, Ty1-copia subclass, expressed
Chr1	1151690	1587212	435522	OsR498G0100074300.01	1176619	1177509	LOC_Os01g03210	1264356	1265273	expressed protein
Chr1	1151690	1587212	435522	OsR498G0100074500.01	1179705	1181046	.	.	.	.
Chr1	1151690	1587212	435522	OsR498G0100075100.01	1187908	1188632	.	.	.	.
Chr1	1151690	1587212	435522	OsR498G0100075400.01	1189092	1189403	.	.	.	.
Chr1	1151690	1587212	435522	OsR498G0100078800.01	1229881	1232241	LOC_Os01g03260	1315823	1319863	expressed protein
Chr1	1151690	1587212	435522	OsR498G0100078900.01	1240393	1241527	LOC_Os01g03270	1328172	1329169	expressed protein
Chr1	1151690	1587212	435522	OsR498G0100080000.01	1246110	1247325	LOC_Os01g03290	1333752	1334739	seven in absentia protein family domain containing protein, expressed
Chr1	1151690	1587212	435522	OsR498G0100080200.01	1248521	1252447	LOC_Os01g03310	1338229	1339139	BBTI1 - Bowman-Birk type bran trypsin inhibitor precursor, expressed
Chr1	1151690	1587212	435522	OsR498G0100080600.01	1253678	1254636	LOC_Os01g03320	1341319	1342277	BBTI2 - Bowman-Birk type bran trypsin inhibitor precursor, expressed
Chr1	1151690	1587212	435522	OsR498G0100081000.01	1256916	1258778	LOC_Os01g03330	1344557	1346419	BBTI3 - Bowman-Birk type bran trypsin inhibitor precursor, expressed
Chr1	1151690	1587212	435522	OsR498G0100081600.01	1259892	1261111	LOC_Os01g03340	1347567	1348786	BBTI4 - Bowman-Birk type bran trypsin inhibitor precursor, expressed
Chr1	1151690	1587212	435522	OsR498G0100081800.01	1265983	1267125	LOC_Os01g03360	1353629	1354802	BBTI5 - Bowman-Birk type bran trypsin inhibitor precursor, expressed
Chr1	1151690	1587212	435522	OsR498G0100081900.01	1266011	1266998	LOC_Os01g03360	1353629	1354802	BBTI5 - Bowman-Birk type bran trypsin inhibitor precursor, expressed
Chr1	1151690	1587212	435522	OsR498G0100082200.01	1268951	1273762	LOC_Os01g03370	1356601	1361257	senescence-induced receptor-like serine%2Fthreonine-protein kinase precursor, putative, expressed
Chr1	1151690	1587212	435522	OsR498G0100082600.01	1275995	1276782	LOC_Os01g03380	1363516	1364303	BBTI6 - Bowman-Birk type bran trypsin inhibitor precursor, putative, expressed
Chr1	1151690	1587212	435522	OsR498G0100082800.01	1277981	1278976	LOC_Os01g03390	1365508	1366503	BBTI7 - Bowman-Birk type bran trypsin inhibitor precursor, expressed
Chr1	1151690	1587212	435522	OsR498G0100082900.01	1281616	1282801	LOC_Os01g03410	1372963	1374138	ubiquitin, putative, expressed
Chr1	1151690	1587212	435522	OsR498G0100083100.01	1283843	1284962	LOC_Os01g03420	1375169	1377242	seven in absentia protein family protein, putative, expressed
Chr1	1151690	1587212	435522	OsR498G0100083900.01	1288211	1289326	LOC_Os01g03429	1379691	1382143	expressed protein
Chr1	1151690	1587212	435522	OsR498G0100084100.01	1288853	1289326	LOC_Os01g03429	1379691	1382143	expressed protein
Chr1	1151690	1587212	435522	OsR498G0100084400.01	1295663	1296176	LOC_Os01g03452	1386408	1394476	transposon protein, putative, unclassified, expressed
Chr1	1151690	1587212	435522	OsR498G0100084600.01	1302122	1306192	LOC_Os01g03480	1401504	1403598	expressed protein
Chr1	1151690	1587212	435522	OsR498G0100084700.01	1305366	1307912	LOC_Os01g03490	1404155	1407187	heavy-metal-associated domain-containing protein, putative, expressed
Chr1	1151690	1587212	435522	OsR498G0100085200.01	1310711	1313895	LOC_Os01g03500	1410987	1413093	expressed protein
Chr1	1151690	1587212	435522	OsR498G0100085300.01	1314642	1319836	LOC_Os01g03510	1413839	1419043	WD domain, G-beta repeat domain containing protein, expressed	Actin-interacting protein 1	AIP1
Chr1	1151690	1587212	435522	OsR498G0100085500.01	1325546	1331889	LOC_Os01g03520	1421693	1428049	ubiquitin conjugating enzyme protein, putative, expressed
Chr1	1151690	1587212	435522	OsR498G0100086500.01	1336875	1340668	LOC_Os01g03530	1433033	1436811	multicopper oxidase domain containing protein, expressed
Chr1	1151690	1587212	435522	OsR498G0100086800.01	1337594	1338794	LOC_Os01g03530	1433033	1436811	multicopper oxidase domain containing protein, expressed
Chr1	1151690	1587212	435522	OsR498G0100086900.01	1341016	1350648	LOC_Os01g03549	1437163	1445689	multi-copper oxidase type I family protein, putative, expressed
Chr1	1151690	1587212	435522	OsR498G0100087200.01	1345793	1349676	LOC_Os01g03570	1446849	1450473	transcription factor X1, putative, expressed
Chr1	1151690	1587212	435522	OsR498G0100087500.01	1353897	1356713	LOC_Os01g03620	1486400	1488897	multicopper oxidase domain containing protein, expressed
Chr1	1151690	1587212	435522	OsR498G0100088000.01	1357964	1359714	LOC_Os01g03630	1490473	1492684	multicopper oxidase domain containing protein, expressed
Chr1	1151690	1587212	435522	OsR498G0100088600.01	1388071	1391013	LOC_Os01g03630	1490473	1492684	multicopper oxidase domain containing protein, expressed
Chr1	1151690	1587212	435522	OsR498G0100089400.01	1394851	1398196	LOC_Os01g03640	1497240	1500609	multicopper oxidase domain containing protein, expressed
Chr1	1151690	1587212	435522	OsR498G0100089600.01	1401605	1405822	LOC_Os01g03650	1503993	1508057	sufB%2FsufD domain containing protein, putative, expressed
Chr1	1151690	1587212	435522	OsR498G0100089700.01	1405946	1410524	LOC_Os01g03660	1508235	1512752	MYB family transcription factor, putative, expressed
Chr1	1151690	1587212	435522	OsR498G0100089900.01	1410793	1412241	LOC_Os01g03670	1513136	1514467	dihydroflavonol-4-reductase, putative, expressed
Chr1	1151690	1587212	435522	OsR498G0100090900.01	1418197	1418573	.	.	.	.
Chr1	1151690	1587212	435522	OsR498G0100091100.01	1418708	1419308	.	.	.	.
Chr1	1151690	1587212	435522	OsR498G0100091300.01	1420877	1421797	LOC_Os01g03680	1515837	1516832	BBTI8 - Bowman-Birk type bran trypsin inhibitor precursor, expressed
Chr1	1151690	1587212	435522	OsR498G0100091500.01	1423433	1426680	LOC_Os01g03690	1518245	1521644	TKL_IRAK_DUF26-lg.1 - DUF26 kinases have homology to DUF26 containing loci, expressed
Chr1	1151690	1587212	435522	OsR498G0100091900.01	1432343	1437813	LOC_Os01g03710	1534135	1539627	mannose-6-phosphate isomerase, putative, expressed
Chr1	1151690	1587212	435522	OsR498G0100093200.01	1447377	1449163	LOC_Os01g03720	1549229	1551011	MYB family transcription factor, putative, expressed
Chr1	1151690	1587212	435522	OsR498G0100094400.01	1460682	1464648	LOC_Os01g03740	1562612	1566554	nuclease PA3, putative, expressed
Chr1	1151690	1587212	435522	OsR498G0100094500.01	1464221	1467574	LOC_Os01g03730	1566138	1569472	nuclease PA3, putative, expressed
Chr1	1151690	1587212	435522	OsR498G0100094800.01	1467549	1469365	LOC_Os01g03750	1569585	1570939	expressed protein
Chr1	1151690	1587212	435522	OsR498G0100095000.01	1469520	1474803	LOC_Os01g03760	1571420	1576753	expressed protein
Chr1	1151690	1587212	435522	OsR498G0100095800.01	1494603	1496609	LOC_Os01g03790	1592575	1592979	retrotransposon protein, putative, unclassified
Chr1	1151690	1587212	435522	OsR498G0100095900.01	1495585	1503837	LOC_Os01g03820	1597486	1604610	C2 domain containing protein, putative, expressed
Chr1	1151690	1587212	435522	OsR498G0100096500.01	1507056	1507937	LOC_Os01g03830	1608984	1617905	retrotransposon protein, putative, unclassified, expressed
Chr1	1151690	1587212	435522	OsR498G0100097300.01	1514253	1515224	LOC_Os01g03830	1608984	1617905	retrotransposon protein, putative, unclassified, expressed
Chr1	1151690	1587212	435522	OsR498G0100098300.01	1522392	1524882	LOC_Os01g03840	1625159	1626771	ZOS1-02 - C2H2 zinc finger protein, expressed	open beak	opb
Chr1	1151690	1587212	435522	OsR498G0100099600.01	1539343	1542499	LOC_Os01g03870	1641234	1644237	expressed protein
Chr1	1151690	1587212	435522	OsR498G0100101300.01	1555396	1556519	LOC_Os01g03890	1657315	1658388	DUF260 domain containing protein, putative, expressed
Chr1	1151690	1587212	435522	OsR498G0100101900.01	1567103	1569368	LOC_Os01g03900	1670322	1670997	expressed protein
Chr1	1151690	1587212	435522	OsR498G0100102600.01	1571126	1578668	LOC_Os01g03914	1673010	1680632	cation efflux family protein, putative, expressed
Chr1	1151690	1587212	435522	OsR498G0100103600.01	1582722	1583935	LOC_Os01g03940	1684741	1685880	expressed protein
Chr1	2271172	2858075	586903	OsR498G0100151500.01	2270081	2272782	LOC_Os01g04910	2271163	2273757	TP53RK-binding protein, putative, expressed
Chr1	2271172	2858075	586903	OsR498G0100151700.01	2274038	2277834	LOC_Os01g04920	2275067	2278872	glycosyl transferase, group 1 domain containing protein, expressed
Chr1	2271172	2858075	586903	OsR498G0100152200.01	2280335	2283848	LOC_Os01g04930	2281534	2285053	MYB family transcription factor, putative, expressed
Chr1	2271172	2858075	586903	OsR498G0100152900.01	2290951	2297267	LOC_Os01g04950	2292111	2298407	peptide transporter PTR2, putative, expressed
Chr1	2271172	2858075	586903	OsR498G0100157800.01	2335629	2338203	.	.	.	.
Chr1	2271172	2858075	586903	OsR498G0100159200.01	2347425	2350972	LOC_Os01g04990	2349919	2353502	mitochondrial carrier protein, putative, expressed
Chr1	2271172	2858075	586903	OsR498G0100159600.01	2354879	2357567	LOC_Os01g05010	2357769	2360444	mitochondrial glycoprotein, putative, expressed
Chr1	2271172	2858075	586903	OsR498G0100160000.01	2358922	2359356	LOC_Os01g05020	2361799	2363814	expressed protein
Chr1	2271172	2858075	586903	OsR498G0100160200.01	2359411	2360574	LOC_Os01g05020	2361799	2363814	expressed protein
Chr1	2271172	2858075	586903	OsR498G0100161400.01	2370413	2371382	LOC_Os01g05020	2361799	2363814	expressed protein
Chr1	2271172	2858075	586903	OsR498G0100161600.01	2373307	2374003	LOC_Os01g05050	2372323	2374066	mitochondrial glycoprotein, putative, expressed
Chr1	2271172	2858075	586903	OsR498G0100162200.01	2375542	2377855	LOC_Os01g05060	2374472	2376768	mitochondrial glycoprotein, putative, expressed
Chr1	2271172	2858075	586903	OsR498G0100162600.01	2379873	2383748	LOC_Os01g05070	2378810	2382690	expressed protein
Chr1	2271172	2858075	586903	OsR498G0100162800.01	2384183	2387002	LOC_Os01g05080	2383530	2385638	thylakoid lumenal protein, putative, expressed
Chr1	2271172	2858075	586903	OsR498G0100162900.01	2386890	2389486	LOC_Os01g05090	2386373	2388611	expressed protein
Chr1	2271172	2858075	586903	OsR498G0100163200.01	2389686	2391448	LOC_Os01g05100	2388208	2390483	expressed protein
Chr1	2271172	2858075	586903	OsR498G0100163300.01	2389946	2391448	LOC_Os01g05100	2388208	2390483	expressed protein
Chr1	2271172	2858075	586903	OsR498G0100163600.01	2392229	2398135	LOC_Os01g05105	2393480	2398292	expressed protein
Chr1	2271172	2858075	586903	OsR498G0100163700.01	2394356	2399151	LOC_Os01g05105	2393480	2398292	expressed protein
Chr1	2271172	2858075	586903	OsR498G0100163900.01	2401472	2402331	LOC_Os01g05120	2400945	2402884	ubiquitin fusion degradation protein, putative, expressed
Chr1	2271172	2858075	586903	OsR498G0100164200.01	2401837	2403943	LOC_Os01g05120	2400945	2402884	ubiquitin fusion degradation protein, putative, expressed
Chr1	2271172	2858075	586903	OsR498G0100164300.01	2404163	2406924	LOC_Os01g05130	2403270	2405982	expressed protein
Chr1	2271172	2858075	586903	OsR498G0100166400.01	2423041	2423530	LOC_Os01g05170	2422242	2422914	expressed protein
Chr1	2271172	2858075	586903	OsR498G0100167300.01	2436379	2440207	LOC_Os01g05180	2434793	2438774	expressed protein
Chr1	2271172	2858075	586903	OsR498G0100167700.01	2456053	2456782	LOC_Os01g05250	2474556	2475156	expressed protein
Chr1	2271172	2858075	586903	OsR498G0100167900.01	2458951	2459268	LOC_Os01g05310	2500280	2501249	expressed protein
Chr1	2271172	2858075	586903	OsR498G0100168400.01	2468159	2468536	LOC_Os01g05310	2500280	2501249	expressed protein
Chr1	2271172	2858075	586903	OsR498G0100169000.01	2488096	2488799	LOC_Os01g05370	2535825	2540763	retrotransposon protein, putative, unclassified, expressed
Chr1	2271172	2858075	586903	OsR498G0100169700.01	2493477	2494164	LOC_Os01g05390	2547915	2548298	hypothetical protein
Chr1	2271172	2858075	586903	OsR498G0100170300.01	2496661	2497321	LOC_Os01g05400	2550946	2552121	expressed protein
Chr1	2271172	2858075	586903	OsR498G0100170700.01	2499217	2499878	LOC_Os01g05410	2553620	2554021	expressed protein
Chr1	2271172	2858075	586903	OsR498G0100171300.01	2506694	2511238	LOC_Os01g05420	2560858	2565373	IWS1 C-terminus family protein, putative, expressed
Chr1	2271172	2858075	586903	OsR498G0100171500.01	2512924	2515938	LOC_Os01g05430	2568051	2570029	OsRhmbd1 - Putative Rhomboid homologue, expressed
Chr1	2271172	2858075	586903	OsR498G0100171800.01	2513436	2517413	LOC_Os01g05440	2570072	2571997	XH domain containing protein, expressed
Chr1	2271172	2858075	586903	OsR498G0100172000.01	2517368	2518015	LOC_Os01g05440	2570072	2571997	XH domain containing protein, expressed
Chr1	2271172	2858075	586903	OsR498G0100172200.01	2518358	2520761	LOC_Os01g05450	2573049	2574201	expressed protein
Chr1	2271172	2858075	586903	OsR498G0100172400.01	2521746	2524860	LOC_Os01g05460	2575583	2578210	expressed protein
Chr1	2271172	2858075	586903	OsR498G0100172600.01	2526160	2529021	LOC_Os01g05470	2579552	2583575	transcription factor X1, putative, expressed
Chr1	2271172	2858075	586903	OsR498G0100172800.01	2532221	2536239	LOC_Os01g05470	2579552	2583575	transcription factor X1, putative, expressed
Chr1	2271172	2858075	586903	OsR498G0100173000.01	2537787	2541877	LOC_Os01g05480	2584986	2589023	expressed protein
Chr1	2271172	2858075	586903	OsR498G0100173200.01	2542619	2546453	LOC_Os01g05490	2589537	2593641	triosephosphate isomerase, cytosolic, putative, expressed
Chr1	2271172	2858075	586903	OsR498G0100173600.01	2551751	2552453	.	.	.	.
Chr1	2271172	2858075	586903	OsR498G0100173700.01	2552464	2565685	LOC_Os01g05500	2599850	2612865	zinc finger protein, putative, expressed
Chr1	2271172	2858075	586903	OsR498G0100174000.01	2566375	2575925	LOC_Os01g05510	2613656	2623196	expressed protein
Chr1	2271172	2858075	586903	OsR498G0100174700.01	2585265	2590583	LOC_Os01g05530	2632554	2638081	expressed protein
Chr1	2271172	2858075	586903	OsR498G0100175200.01	2593752	2597479	LOC_Os01g05540	2640937	2644665	expressed protein
Chr1	2271172	2858075	586903	OsR498G0100175700.01	2604790	2607807	LOC_Os01g05560	2652648	2655639	expressed protein
Chr1	2271172	2858075	586903	OsR498G0100176600.01	2615706	2616954	LOC_Os01g05580	2663539	2664072	Exo70 exocyst complex subunit family, putative, expressed
Chr1	2271172	2858075	586903	OsR498G0100176800.01	2617230	2621125	LOC_Os01g05650	2693134	2695085	metallothionein, putative, expressed
Chr1	2271172	2858075	586903	OsR498G0100177000.01	2621409	2626216	LOC_Os01g05600	2669952	2672924	NBS-LRR disease resistance protein, putative, expressed
Chr1	2271172	2858075	586903	OsR498G0100177500.01	2630447	2631419	LOC_Os01g05610	2674400	2675373	Core histone H2A%2FH2B%2FH3%2FH4 domain containing protein, putative, expressed
Chr1	2271172	2858075	586903	OsR498G0100178200.01	2637746	2646337	LOC_Os01g05620	2682019	2684988	NBS-LRR disease resistance protein, putative, expressed
Chr1	2271172	2858075	586903	OsR498G0100178400.01	2646459	2650183	LOC_Os01g05640	2688623	2692186	receptor-like protein kinase 5 precursor, putative, expressed
Chr1	2271172	2858075	586903	OsR498G0100178800.01	2651062	2653152	LOC_Os01g05650	2693134	2695085	metallothionein, putative, expressed
Chr1	2271172	2858075	586903	OsR498G0100179000.01	2657612	2663443	LOC_Os01g05660	2698928	2704553	expressed protein
Chr1	2271172	2858075	586903	OsR498G0100179800.01	2666299	2670233	LOC_Os01g05670	2707498	2711428	3-oxo-5-alpha-steroid 4-dehydrogenase, putative, expressed
Chr1	2271172	2858075	586903	OsR498G0100179900.01	2680558	2684329	.	.	.	.
Chr1	2271172	2858075	586903	OsR498G0100180100.01	2684987	2689250	LOC_Os01g05680	2713412	2716075	geranylgeranyl transferase type-1 subunit beta, putative, expressed
Chr1	2271172	2858075	586903	OsR498G0100180300.01	2689488	2692942	LOC_Os01g05744	2742507	2747439	expressed protein
Chr1	2271172	2858075	586903	OsR498G0100180500.01	2693214	2696951	LOC_Os01g05744	2742507	2747439	expressed protein
Chr1	2271172	2858075	586903	OsR498G0100180900.01	2699818	2702869	LOC_Os01g05744	2742507	2747439	expressed protein
Chr1	2271172	2858075	586903	OsR498G0100181100.01	2703118	2704678	LOC_Os01g05730	2735509	2737830	retrotransposon protein, putative, unclassified, expressed
Chr1	2271172	2858075	586903	OsR498G0100181300.01	2706119	2712111	LOC_Os01g05744	2742507	2747439	expressed protein
Chr1	2271172	2858075	586903	OsR498G0100182100.01	2719912	2727264	LOC_Os01g05744	2742507	2747439	expressed protein
Chr1	2271172	2858075	586903	OsR498G0100182800.01	2731459	2733566	.	.	.	.
Chr1	2271172	2858075	586903	OsR498G0100183100.01	2738585	2741956	LOC_Os01g05790	2765773	2768644	SLT1 protein, putative, expressed
Chr1	2271172	2858075	586903	OsR498G0100183300.01	2743044	2747511	LOC_Os01g05800	2770140	2774609	inner membrane protein, putative, expressed
Chr1	2271172	2858075	586903	OsR498G0100183500.01	2748504	2753255	LOC_Os01g05810	2776973	2781775	gamma-glutamyltranspeptidase 1 precursor, putative, expressed
Chr1	2271172	2858075	586903	OsR498G0100183700.01	2754762	2762104	LOC_Os01g05810	2776973	2781775	gamma-glutamyltranspeptidase 1 precursor, putative, expressed
Chr1	2271172	2858075	586903	OsR498G0100183900.01	2762695	2767318	LOC_Os01g05830	2791224	2795865	expressed protein
Chr1	2271172	2858075	586903	OsR498G0100184500.01	2771733	2775226	LOC_Os01g05840	2800436	2803742	oxidoreductase, short chain dehydrogenase%2Freductase family domain containing family, expressed
Chr1	2271172	2858075	586903	OsR498G0100184700.01	2777058	2779640	LOC_Os01g05860	2805584	2808152	PPR repeat domain containing protein, putative, expressed
Chr1	2271172	2858075	586903	OsR498G0100185300.01	2781819	2786224	LOC_Os01g05870	2810313	2815017	receptor kinase, putative, expressed
Chr1	2271172	2858075	586903	OsR498G0100185800.01	2787061	2787986	LOC_Os01g05880	2815175	2816401	OsFBX1 - F-box domain containing protein, expressed
Chr1	2271172	2858075	586903	OsR498G0100186200.01	2789536	2790526	LOC_Os01g05890	2817650	2818897	OsFBX2 - F-box domain containing protein, expressed
Chr1	2271172	2858075	586903	OsR498G0100186600.01	2792062	2792785	LOC_Os01g05870	2810313	2815017	receptor kinase, putative, expressed
Chr1	2271172	2858075	586903	OsR498G0100186800.01	2793244	2793915	LOC_Os01g05900	2820036	2838580	Core histone H2A%2FH2B%2FH3%2FH4 domain containing protein, putative, expressed
Chr1	2271172	2858075	586903	OsR498G0100187100.01	2803557	2806878	LOC_Os01g05940	2830325	2836425	receptor kinase, putative, expressed
Chr1	2271172	2858075	586903	OsR498G0100187400.01	2804830	2809630	LOC_Os01g05940	2830325	2836425	receptor kinase, putative, expressed
Chr1	2271172	2858075	586903	OsR498G0100187800.01	2811460	2812155	.	.	.	.
Chr1	2271172	2858075	586903	OsR498G0100188200.01	2813741	2814689	LOC_Os01g05970	2844429	2858134	OsFBO1 - F-box and other domain containing protein, expressed
Chr1	2271172	2858075	586903	OsR498G0100188800.01	2834834	2835322	.	.	.	.
Chr1	2271172	2858075	586903	OsR498G0100188900.01	2844718	2847989	LOC_Os01g05960	2839934	2843514	receptor kinase, putative, expressed
Chr1	2271172	2858075	586903	OsR498G0100189200.01	2844633	2847157	LOC_Os01g05960	2839934	2843514	receptor kinase, putative, expressed
Chr1	2271172	2858075	586903	OsR498G0100189400.01	2848323	2850069	LOC_Os01g05900	2820036	2838580	Core histone H2A%2FH2B%2FH3%2FH4 domain containing protein, putative, expressed
Chr1	2271172	2858075	586903	OsR498G0100189500.01	2851136	2854654	LOC_Os01g05960	2839934	2843514	receptor kinase, putative, expressed
Chr1	3405340	3679775	274435	OsR498G0100222500.01	3420217	3422229	LOC_Os01g07300	3445159	3446607	uncharacterized 50.6 kDa protein in the 5region of gyrA and gyrB, putative, expressed
Chr1	3405340	3679775	274435	OsR498G0100222800.01	3422558	3425901	LOC_Os01g07310	3446936	3450222	transporter-related, putative, expressed
Chr1	3405340	3679775	274435	OsR498G0100223300.01	3430903	3432066	LOC_Os01g07320	3455254	3456059	expressed protein
Chr1	3405340	3679775	274435	OsR498G0100223800.01	3432503	3440350	LOC_Os01g07330	3456200	3464954	expressed protein
Chr1	3405340	3679775	274435	OsR498G0100224200.01	3441306	3447836	LOC_Os01g07350	3467858	3472117	transposon protein, putative, unclassified, expressed
Chr1	3405340	3679775	274435	OsR498G0100224600.01	3449758	3453935	LOC_Os01g07360	3473760	3477924	KIP1, putative, expressed
Chr1	3405340	3679775	274435	OsR498G0100225000.01	3455355	3460661	LOC_Os01g07370	3479338	3484579	KIP1, putative, expressed
Chr1	3405340	3679775	274435	OsR498G0100225200.01	3465707	3469115	LOC_Os01g07376	3489310	3491991	thioredoxin, putative, expressed
Chr1	3405340	3679775	274435	OsR498G0100225600.01	3470354	3473717	LOC_Os01g07382	3493219	3496598	expressed protein
Chr1	3405340	3679775	274435	OsR498G0100226300.01	3478367	3482110	LOC_Os01g07390	3501094	3504833	zinc finger, C3HC4 type family protein, expressed
Chr1	3405340	3679775	274435	OsR498G0100226500.01	3482943	3487806	LOC_Os01g07400	3505665	3510531	WD40-like domain containing protein, putative, expressed
Chr1	3405340	3679775	274435	OsR498G0100226700.01	3489090	3492947	LOC_Os01g07410	3511835	3515902	growth regulator related protein, putative, expressed
Chr1	3405340	3679775	274435	OsR498G0100227000.01	3493936	3496506	LOC_Os01g07420	3516658	3519175	hydrolase, alpha%2Fbeta fold family protein, putative, expressed
Chr1	3405340	3679775	274435	OsR498G0100227100.01	3495633	3496436	LOC_Os01g07420	3516658	3519175	hydrolase, alpha%2Fbeta fold family protein, putative, expressed
Chr1	3405340	3679775	274435	OsR498G0100227600.01	3498030	3499195	LOC_Os01g07430	3520778	3521976	myb-like DNA-binding domain containing protein, putative, expressed
Chr1	3405340	3679775	274435	OsR498G0100229500.01	3516601	3517523	LOC_Os01g07450	3532859	3533749	MYB family transcription factor, putative, expressed
Chr1	3405340	3679775	274435	OsR498G0100232000.01	3534805	3536978	LOC_Os01g07480	3551044	3553146	DUF260 domain containing protein, putative, expressed
Chr1	3405340	3679775	274435	OsR498G0100232800.01	3541717	3558209	LOC_Os01g07490	3559732	3574280	RST1, putative, expressed
Chr1	3405340	3679775	274435	OsR498G0100233200.01	3561349	3566187	LOC_Os01g07500	3577466	3581859	alliin lyase precursor, putative, expressed	fish bone	FIB
Chr1	3405340	3679775	274435	OsR498G0100234400.01	3579990	3584364	LOC_Os01g07520	3591811	3596154	proline-rich family protein, putative, expressed
Chr1	3405340	3679775	274435	OsR498G0100234800.01	3586549	3587126	.	.	.	.
Chr1	3405340	3679775	274435	OsR498G0100235000.01	3594558	3598320	LOC_Os01g07530	3598418	3602211	uncharacterized glycosyltransferase, putative, expressed
Chr1	3405340	3679775	274435	OsR498G0100235700.01	3605690	3611974	LOC_Os01g07540	3610392	3615764	G-patch domain containing protein, expressed
Chr1	3405340	3679775	274435	OsR498G0100236300.01	3616931	3621763	LOC_Os01g07560	3621211	3625356	receptor-like protein kinase 2 precursor, putative, expressed
Chr1	3405340	3679775	274435	OsR498G0100236600.01	3626139	3632732	LOC_Os01g07570	3633275	3639164	carboxyl-terminal proteinase, putative, expressed
Chr1	3405340	3679775	274435	OsR498G0100237300.01	3637986	3643188	LOC_Os01g07590	3645587	3650362	universal stress protein domain containing protein, putative, expressed
Chr1	3405340	3679775	274435	OsR498G0100237500.01	3643995	3648201	LOC_Os01g07600	3652273	3656479	expressed protein
Chr1	3405340	3679775	274435	OsR498G0100237900.01	3652817	3656327	LOC_Os01g07610	3661688	3664319	PPR repeat domain containing protein, putative, expressed
Chr1	3405340	3679775	274435	OsR498G0100238200.01	3657057	3657395	LOC_Os01g07620	3665042	3666046	expressed protein
Chr1	3405340	3679775	274435	OsR498G0100238400.01	3659120	3664745	LOC_Os01g07630	3667439	3673065	BRASSINOSTEROID INSENSITIVE 1-associated receptor kinase 1 precursor, putative, expressed
Chr1	3405340	3679775	274435	OsR498G0100238600.01	3665053	3672173	LOC_Os01g07640	3676303	3680660	ankyrin, putative, expressed
Chr1	3405340	3679775	274435	OsR498G0100238800.01	3672412	3672893	.	.	.	.
Chr1	3405340	3679775	274435	OsR498G0100239400.01	3674601	3679173	LOC_Os01g07660	3682943	3687407	expressed protein
Chr1	4423977	6043177	1619200	OsR498G0100284500.01	4421122	4424935	LOC_Os01g08830	4434089	4437971	OsFBDUF1 - F-box and DUF domain containing protein, expressed
Chr1	4423977	6043177	1619200	OsR498G0100285000.01	4428540	4428943	.	.	.	.
Chr1	4423977	6043177	1619200	OsR498G0100285700.01	4431806	4435240	LOC_Os01g08850	4444670	4448386	expressed protein
Chr1	4423977	6043177	1619200	OsR498G0100286000.01	4435908	4436800	LOC_Os01g08860	4449032	4449876	hsp20%2Falpha crystallin family protein, putative, expressed
Chr1	4423977	6043177	1619200	OsR498G0100286200.01	4438681	4443003	LOC_Os01g08930	4485747	4490158	DEAD-box ATP-dependent RNA helicase, putative, expressed
Chr1	4423977	6043177	1619200	OsR498G0100286300.01	4447687	4448404	LOC_Os01g08950	4493365	4495153	expressed protein
Chr1	4423977	6043177	1619200	OsR498G0100286600.01	4448515	4451777	LOC_Os01g08960	4494598	4497627	phosducin-like protein 3, putative, expressed
Chr1	4423977	6043177	1619200	OsR498G0100286700.01	4451869	4458650	LOC_Os01g08970	4497719	4504407	SSRP1-like FACT complex subunit, putative, expressed
Chr1	4423977	6043177	1619200	OsR498G0100286900.01	4460702	4465083	LOC_Os01g08990	4509225	4513098	expressed protein
Chr1	4423977	6043177	1619200	OsR498G0100287200.01	4466089	4472390	LOC_Os01g09000	4514298	4520613	glutaminyl-tRNA synthetase, putative, expressed
Chr1	4423977	6043177	1619200	OsR498G0100287700.01	4480040	4484672	LOC_Os01g09010	4527986	4532893	transferase family protein, putative, expressed	Arabinoxylan feruloyl transferase	AFT
Chr1	4423977	6043177	1619200	OsR498G0100287900.01	4485791	4491998	LOC_Os01g09020	4534021	4540216	WD domain, G-beta repeat domain containing protein, expressed
Chr1	4423977	6043177	1619200	OsR498G0100288300.01	4494091	4498324	LOC_Os01g09030	4542296	4546560	2-aminoethanethiol dioxygenase, putative, expressed
Chr1	4423977	6043177	1619200	OsR498G0100288900.01	4507152	4509500	LOC_Os01g09080	4566304	4568617	WRKY107, expressed
Chr1	4423977	6043177	1619200	OsR498G0100289600.01	4513342	4514297	LOC_Os01g09100	4572448	4573409	WRKY10, expressed
Chr1	4423977	6043177	1619200	OsR498G0100290000.01	4526007	4529457	LOC_Os01g09120	4581148	4584690	Twin LOV 1, putative, expressed
Chr1	4423977	6043177	1619200	OsR498G0100291700.01	4546501	4547452	LOC_Os01g09190	4614882	4615827	expressed protein
Chr1	4423977	6043177	1619200	OsR498G0100292200.01	4553300	4562990	LOC_Os01g09200	4621677	4631365	AGC_AGC_other_NDRh_TRCd.1 - ACG kinases include homologs to PKA, PKG and PKC, expressed
Chr1	4423977	6043177	1619200	OsR498G0100294100.01	4575914	4577451	LOC_Os01g09230	4650095	4651961	expressed protein
Chr1	4423977	6043177	1619200	OsR498G0100296100.01	4598894	4610291	LOC_Os01g09246	4673400	4684865	glycine-rich protein, putative, expressed
Chr1	4423977	6043177	1619200	OsR498G0100296500.01	4613641	4618686	LOC_Os01g09252	4688108	4693114	WD domain, G-beta repeat domain containing protein, expressed
Chr1	4423977	6043177	1619200	OsR498G0100297400.01	4622771	4625325	LOC_Os01g09260	4697314	4699792	cytokinin dehydrogenase precursor, putative, expressed
Chr1	4423977	6043177	1619200	OsR498G0100298600.01	4637540	4644280	LOC_Os01g09280	4714468	4718746	myb-related transcription activator, putative, expressed
Chr1	4423977	6043177	1619200	OsR498G0100299500.01	4649715	4650294	LOC_Os01g09290	4724181	4724759	transposon protein, putative, unclassified, expressed
Chr1	4423977	6043177	1619200	OsR498G0100299700.01	4652151	4656795	LOC_Os01g09300	4726659	4731243	oxidoreductase, putative, expressed
Chr1	4423977	6043177	1619200	OsR498G0100300000.01	4657581	4663174	LOC_Os01g09310	4734012	4737606	EMB1895, putative, expressed
Chr1	4423977	6043177	1619200	OsR498G0100300100.01	4663905	4664546	.	.	.	.
Chr1	4423977	6043177	1619200	OsR498G0100300400.01	4664742	4670118	LOC_Os01g09320	4738905	4744591	NADP-dependent malic enzyme, chloroplast precursor, putative, expressed
Chr1	4423977	6043177	1619200	OsR498G0100300900.01	4673956	4674460	LOC_Os01g09330	4747121	4748910	expressed protein
Chr1	4423977	6043177	1619200	OsR498G0100302800.01	4680468	4682105	LOC_Os01g09340	4753606	4756578	expressed protein
Chr1	4423977	6043177	1619200	OsR498G0100303400.01	4686788	4693116	LOC_Os01g09384	4768735	4782706	ankyrin repeat domain containing protein, putative, expressed
Chr1	4423977	6043177	1619200	OsR498G0100303800.01	4694247	4708258	LOC_Os01g09384	4768735	4782706	ankyrin repeat domain containing protein, putative, expressed
Chr1	4423977	6043177	1619200	OsR498G0100304000.01	4702055	4702477	.	.	.	.
Chr1	4423977	6043177	1619200	OsR498G0100304400.01	4711580	4712846	LOC_Os01g09400	4786478	4787242	retrotransposon protein, putative, Ty3-gypsy subclass, expressed
Chr1	4423977	6043177	1619200	OsR498G0100304700.01	4715183	4720875	LOC_Os01g09384	4768735	4782706	ankyrin repeat domain containing protein, putative, expressed
Chr1	4423977	6043177	1619200	OsR498G0100305000.01	4721596	4724006	LOC_Os01g09420	4796155	4798479	expressed protein
Chr1	4423977	6043177	1619200	OsR498G0100305100.01	4725760	4727706	LOC_Os01g09430	4800247	4802179	expressed protein
Chr1	4423977	6043177	1619200	OsR498G0100306900.01	4742425	4744564	LOC_Os01g09450	4816845	4818962	OsIAA2 - Auxin-responsive Aux%2FIAA gene family member, expressed
Chr1	4423977	6043177	1619200	OsR498G0100307200.01	4745751	4748725	LOC_Os01g09460	4820104	4823129	hexokinase, putative, expressed
Chr1	4423977	6043177	1619200	OsR498G0100307700.01	4752185	4754329	LOC_Os01g09470	4826590	4828735	IQ calmodulin-binding motif family protein, expressed
Chr1	4423977	6043177	1619200	OsR498G0100309100.01	4769807	4770658	LOC_Os01g09490	4840354	4845339	transposon protein, putative, unclassified, expressed
Chr1	4423977	6043177	1619200	OsR498G0100309400.01	4774373	4777586	LOC_Os01g09500	4849901	4852193	expressed protein
Chr1	4423977	6043177	1619200	OsR498G0100309500.01	4777997	4780161	LOC_Os01g09510	4852430	4854566	60S acidic ribosomal protein, putative, expressed
Chr1	4423977	6043177	1619200	OsR498G0100310200.01	4797694	4799401	LOC_Os01g09540	4872119	4873806	HAD superfamily phosphatase, putative, expressed
Chr1	4423977	6043177	1619200	OsR498G0100311400.01	4804802	4815367	LOC_Os01g09550	4879207	4885949	no apical meristem protein, putative, expressed
Chr1	4423977	6043177	1619200	OsR498G0100311700.01	4817111	4823118	LOC_Os01g09560	4891516	4896876	mitochondrial-processing peptidase subunit alpha, mitochondrial precursor, putative, expressed
Chr1	4423977	6043177	1619200	OsR498G0100312900.01	4831054	4835107	LOC_Os01g09570	4905501	4909514	6-phosphofructokinase, putative, expressed
Chr1	4423977	6043177	1619200	OsR498G0100313200.01	4835483	4839963	LOC_Os01g09580	4909890	4914370	CAMK_CAMK_like_Aur_like.1 - CAMK includes calcium%2Fcalmodulin depedent protein kinases, expressed
Chr1	4423977	6043177	1619200	OsR498G0100313800.01	4843477	4844831	LOC_Os01g09590	4917884	4919224	myb-like DNA-binding domain containing protein, putative, expressed
Chr1	4423977	6043177	1619200	OsR498G0100313900.01	4844128	4844601	LOC_Os01g09590	4917884	4919224	myb-like DNA-binding domain containing protein, putative, expressed
Chr1	4423977	6043177	1619200	OsR498G0100316400.01	4874724	4876718	LOC_Os01g09620	4949047	4951126	zinc finger%2FCCCH transcription factor, putative, expressed	delay of the onset of senescence	OsDOS
Chr1	4423977	6043177	1619200	OsR498G0100319400.01	4896765	4899149	LOC_Os01g09640	4971171	4973555	Myb transcription factor, putative, expressed
Chr1	4423977	6043177	1619200	OsR498G0100319600.01	4901126	4903077	LOC_Os01g09650	4976091	4976585	expressed protein
Chr1	4423977	6043177	1619200	OsR498G0100320400.01	4907736	4910734	LOC_Os01g09670	4982142	4985143	pollen-specific protein SF21, putative, expressed
Chr1	4423977	6043177	1619200	OsR498G0100322800.01	4927709	4929831	LOC_Os01g09700	5002118	5005727	aminotransferase, classes I and II, domain containing protein, expressed
Chr1	4423977	6043177	1619200	OsR498G0100323000.01	4931197	4931997	.	.	.	.
Chr1	4423977	6043177	1619200	OsR498G0100324300.01	4940201	4940848	LOC_Os01g09720	5014609	5015256	dof zinc finger domain containing protein, putative, expressed
Chr1	4423977	6043177	1619200	OsR498G0100324500.01	4941879	4943481	LOC_Os01g09730	5016279	5018652	expressed protein
Chr1	4423977	6043177	1619200	OsR498G0100324700.01	4943485	4945742	LOC_Os01g09740	5017893	5020150	F-box%2FLRR-repeat protein, putative, expressed
Chr1	4423977	6043177	1619200	OsR498G0100325000.01	4943811	4945356	LOC_Os01g09740	5017893	5020150	F-box%2FLRR-repeat protein, putative, expressed
Chr1	4423977	6043177	1619200	OsR498G0100325200.01	4946696	4951296	LOC_Os01g09750	5021088	5025720	RNA methyltransferase protein, putative, expressed
Chr1	4423977	6043177	1619200	OsR498G0100325700.01	4953881	4964074	LOC_Os01g09760	5028289	5037189	DIRP family protein, putative, expressed
Chr1	4423977	6043177	1619200	OsR498G0100326000.01	4962830	4966509	LOC_Os01g09770	5037238	5040698	expressed protein
Chr1	4423977	6043177	1619200	OsR498G0100328000.01	4978585	4981511	LOC_Os01g09790	5052993	5055753	IQ calmodulin-binding motif domain containing protein, expressed
Chr1	4423977	6043177	1619200	OsR498G0100328800.01	4986008	4990825	LOC_Os01g09800	5060416	5065236	BTBA1 - Bric-a-Brac,Tramtrack, Broad Complex BTB domain with Ankyrin repeat region, expressed	NPR1 homologue1	NH1
Chr1	4423977	6043177	1619200	OsR498G0100331100.01	5011424	5012720	LOC_Os01g09830	5085833	5086559	OsGrx_A2 - glutaredoxin subgroup III, expressed
Chr1	4423977	6043177	1619200	OsR498G0100334000.01	5035627	5042864	LOC_Os01g09860	5109949	5117013	retrotransposon protein, putative, unclassified, expressed
Chr1	4423977	6043177	1619200	OsR498G0100335400.01	5055340	5056302	LOC_Os01g09870	5128149	5128667	expressed protein
Chr1	4423977	6043177	1619200	OsR498G0100335600.01	5059044	5060373	LOC_Os01g09880	5131471	5132918	harpin-induced protein 1 domain containing protein, expressed
Chr1	4423977	6043177	1619200	OsR498G0100335800.01	5065893	5068491	LOC_Os01g09890	5138463	5140925	translation initiation factor SUI1, putative, expressed
Chr1	4423977	6043177	1619200	OsR498G0100335900.01	5074432	5076227	LOC_Os01g09900	5148694	5150648	helix-loop-helix DNA-binding domain containing protein, expressed
Chr1	4423977	6043177	1619200	OsR498G0100336600.01	5084503	5084917	.	.	.	.
Chr1	4423977	6043177	1619200	OsR498G0100336900.01	5094501	5099590	LOC_Os01g09930	5163291	5168424	helix-loop-helix DNA-binding domain containing protein, expressed
Chr1	4423977	6043177	1619200	OsR498G0100337900.01	5127505	5130608	LOC_Os01g09980	5195718	5196952	expressed protein
Chr1	4423977	6043177	1619200	OsR498G0100339300.01	5136850	5139046	LOC_Os01g09990	5201862	5204046	helix-loop-helix DNA-binding domain containing protein, expressed
Chr1	4423977	6043177	1619200	OsR498G0100339600.01	5138363	5148258	LOC_Os01g10000	5210468	5213292	expressed protein
Chr1	4423977	6043177	1619200	OsR498G0100339800.01	5148855	5151620	LOC_Os01g10010	5213932	5216703	prenylated rab acceptor, putative, expressed
Chr1	4423977	6043177	1619200	OsR498G0100340100.01	5153458	5155310	LOC_Os01g10020	5218542	5220398	ectonucleotide pyrophosphatase%2Fphosphodiesterase family member 1, putative, expressed
Chr1	4423977	6043177	1619200	OsR498G0100340900.01	5168404	5169080	.	.	.	.
Chr1	4423977	6043177	1619200	OsR498G0100341300.01	5171687	5179489	LOC_Os01g10040	5236623	5244520	cytochrome P450, putative, expressed	dwarf2	d2
Chr1	4423977	6043177	1619200	OsR498G0100341800.01	5181554	5186252	LOC_Os01g10050	5246503	5251192	DEAD-box ATP-dependent RNA helicase, putative, expressed
Chr1	4423977	6043177	1619200	OsR498G0100341900.01	5191390	5193399	.	.	.	.
Chr1	4423977	6043177	1619200	OsR498G0100342800.01	5195921	5196721	.	.	.	.
Chr1	4423977	6043177	1619200	OsR498G0100343000.01	5199379	5199650	.	.	.	.
Chr1	4423977	6043177	1619200	OsR498G0100343100.01	5199838	5200821	.	.	.	.
Chr1	4423977	6043177	1619200	OsR498G0100343500.01	5204138	5208675	LOC_Os01g10080	5258256	5261017	expressed protein
Chr1	4423977	6043177	1619200	OsR498G0100343800.01	5208825	5210684	LOC_Os01g10090	5261189	5262898	pentatricopeptide, putative, expressed
Chr1	4423977	6043177	1619200	OsR498G0100344000.01	5211013	5213792	LOC_Os01g10100	5263422	5266102	expressed protein
Chr1	4423977	6043177	1619200	OsR498G0100344200.01	5217905	5222931	LOC_Os01g10110	5270103	5275678	cytokinin dehydrogenase precursor, putative, expressed	Grain number 1a	Gn1a
Chr1	4423977	6043177	1619200	OsR498G0100345000.01	5232694	5247018	.	.	.	.
Chr1	4423977	6043177	1619200	OsR498G0100345200.01	5252256	5269503	LOC_Os01g10140	5307412	5318623	RNA-dependent RNA polymerase, putative, expressed
Chr1	4423977	6043177	1619200	OsR498G0100345600.01	5274879	5281641	LOC_Os01g10150	5328818	5335518	CK1_CaseinKinase_1a.1 - CK1 includes the casein kinase 1 kinases, expressed
Chr1	4423977	6043177	1619200	OsR498G0100345700.01	5284317	5285031	.	.	.	.
Chr1	4423977	6043177	1619200	OsR498G0100346400.01	5299739	5300982	LOC_Os01g10180	5352369	5353612	avr9%2FCf-9 rapidly elicited protein 146, putative, expressed
Chr1	4423977	6043177	1619200	OsR498G0100346600.01	5300070	5301311	LOC_Os01g10180	5352369	5353612	avr9%2FCf-9 rapidly elicited protein 146, putative, expressed
Chr1	4423977	6043177	1619200	OsR498G0100347200.01	5308810	5310047	LOC_Os01g10195	5361440	5362677	expressed protein
Chr1	4423977	6043177	1619200	OsR498G0100347500.01	5321226	5322368	LOC_Os01g10210	5373582	5374794	lachrymatory factor synthase, putative, expressed
Chr1	4423977	6043177	1619200	OsR498G0100348300.01	5331793	5332685	LOC_Os01g10230	5384196	5385088	lachrymatory factor synthase, putative, expressed
Chr1	4423977	6043177	1619200	OsR498G0100348800.01	5337361	5342011	LOC_Os01g10250	5389733	5394414	hydrolase, alpha%2Fbeta fold family domain containing protein, expressed
Chr1	4423977	6043177	1619200	OsR498G0100349300.01	5345503	5346028	.	.	.	.
Chr1	4423977	6043177	1619200	OsR498G0100349600.01	5348998	5349613	LOC_Os01g10260	5401401	5402015	expressed protein
Chr1	4423977	6043177	1619200	OsR498G0100350300.01	5353604	5360380	LOC_Os01g10280	5406007	5412769	phosphoribosylaminoimidazole carboxylase, chloroplast precursor, putative, expressed
Chr1	4423977	6043177	1619200	OsR498G0100350800.01	5361000	5364510	LOC_Os01g10290	5413599	5416935	autophagy-related protein 3, putative, expressed
Chr1	4423977	6043177	1619200	OsR498G0100351500.01	5370723	5372167	LOC_Os01g10310	5424059	5424571	expressed protein
Chr1	4423977	6043177	1619200	OsR498G0100352000.01	5374114	5379231	LOC_Os01g10320	5426518	5430614	class III HD-Zip protein 8, putative, expressed
Chr1	4423977	6043177	1619200	OsR498G0100352400.01	5383038	5390264	LOC_Os01g10340	5435443	5442651	expressed protein
Chr1	4423977	6043177	1619200	OsR498G0100352500.01	5390463	5393863	LOC_Os01g10350	5442857	5446266	MPPN domain containing protein, expressed
Chr1	4423977	6043177	1619200	OsR498G0100353400.01	5402151	5403288	LOC_Os01g10370	5454554	5455691	AP2 domain containing protein, expressed
Chr1	4423977	6043177	1619200	OsR498G0100354200.01	5417683	5418331	LOC_Os01g10390	5470119	5473013	transposon protein, putative, CACTA, En%2FSpm sub-class, expressed
Chr1	4423977	6043177	1619200	OsR498G0100355100.01	5425902	5427505	LOC_Os01g10400	5478476	5479836	expressed protein
Chr1	4423977	6043177	1619200	OsR498G0100355900.01	5440454	5441171	LOC_Os01g10430	5493186	5499451	protein kinase family protein, putative, expressed
Chr1	4423977	6043177	1619200	OsR498G0100356100.01	5441222	5446911	LOC_Os01g10430	5493186	5499451	protein kinase family protein, putative, expressed
Chr1	4423977	6043177	1619200	OsR498G0100356900.01	5454682	5457200	LOC_Os01g10440	5507002	5509548	xylosyltransferase, putative, expressed
Chr1	4423977	6043177	1619200	OsR498G0100357200.01	5458140	5462118	LOC_Os01g10450	5510516	5514480	protein kinase domain containing protein, expressed
Chr1	4423977	6043177	1619200	OsR498G0100359200.01	5477391	5478674	LOC_Os01g10460	5530497	5533609	expressed protein
Chr1	4423977	6043177	1619200	OsR498G0100360200.01	5486519	5487411	LOC_Os01g10470	5540629	5541520	RALFL17 - Rapid ALkalinization Factor RALF family protein precursor, expressed
Chr1	4423977	6043177	1619200	OsR498G0100360800.01	5490048	5490941	LOC_Os01g10480	5543648	5544544	plastocyanin-like domain containing protein, putative, expressed
Chr1	4423977	6043177	1619200	OsR498G0100361000.01	5495939	5497381	LOC_Os01g10490	5549619	5551003	keratin, type I cytoskeletal 9, putative, expressed	GA-enhanced gene1	OsGAE1
Chr1	4423977	6043177	1619200	OsR498G0100361800.01	5519296	5532066	LOC_Os01g10504	5559548	5568844	OsMADS3 - MADS-box family gene with MIKCc type-box, expressed	mads3	mads3/rag1
Chr1	4423977	6043177	1619200	OsR498G0100362200.01	5539632	5546374	LOC_Os01g10520	5578753	5585267	expressed protein
Chr1	4423977	6043177	1619200	OsR498G0100362800.01	5552148	5559540	LOC_Os01g10530	5591697	5599234	expressed protein
Chr1	4423977	6043177	1619200	OsR498G0100364900.01	5600694	5602410	LOC_Os01g10580	5639769	5641495	B-box zinc finger family protein, putative, expressed
Chr1	4423977	6043177	1619200	OsR498G0100365100.01	5605046	5616510	LOC_Os01g10590	5652593	5655352	osFTL8 FT-Like8 homologous to Flowering Locus T gene; contains Pfam profile PF01161%3A Phosphatidylethanolamine-binding protein, expressed
Chr1	4423977	6043177	1619200	OsR498G0100366800.01	5624479	5628102	LOC_Os01g10600	5663323	5668903	aquaporin protein, putative, expressed
Chr1	4423977	6043177	1619200	OsR498G0100367000.01	5629181	5631630	LOC_Os01g10610	5668988	5671470	BES1%2FBZR1 homolog protein, putative, expressed
Chr1	4423977	6043177	1619200	OsR498G0100367600.01	5635795	5639764	LOC_Os01g10630	5675585	5679551	expressed protein
Chr1	4423977	6043177	1619200	OsR498G0100368300.01	5645790	5647218	LOC_Os01g10640	5685594	5686401	expressed protein
Chr1	4423977	6043177	1619200	OsR498G0100369400.01	5659997	5669058	LOC_Os01g10680	5699651	5707758	GIL1, putative, expressed
Chr1	4423977	6043177	1619200	OsR498G0100370600.01	5680546	5685909	LOC_Os01g10690	5718883	5724184	POLD3 - Putative DNA polymerase delta complex subunit, expressed
Chr1	4423977	6043177	1619200	OsR498G0100371200.01	5688460	5693026	LOC_Os01g10700	5727326	5729756	D-mannose binding lectin family protein, expressed
Chr1	4423977	6043177	1619200	OsR498G0100371300.01	5694534	5695805	LOC_Os01g10710	5731783	5734320	receptor-like protein kinase, putative, expressed
Chr1	4423977	6043177	1619200	OsR498G0100372900.01	5710998	5714511	LOC_Os01g10790	5760481	5764641	WD domain, G-beta repeat domain containing protein, expressed
Chr1	4423977	6043177	1619200	OsR498G0100373100.01	5716714	5720203	.	.	.	.
Chr1	4423977	6043177	1619200	OsR498G0100373300.01	5730517	5734677	LOC_Os01g10790	5760481	5764641	WD domain, G-beta repeat domain containing protein, expressed
Chr1	4423977	6043177	1619200	OsR498G0100373900.01	5734688	5737962	LOC_Os01g10800	5764652	5767959	pentatricopeptide, putative, expressed
Chr1	4423977	6043177	1619200	OsR498G0100374100.01	5738224	5739498	LOC_Os01g10810	5768209	5769462	rho termination factor, N-terminal domain containing protein, expressed
Chr1	4423977	6043177	1619200	OsR498G0100374300.01	5739990	5742378	LOC_Os01g10820	5770150	5772034	ribosomal protein L5, putative, expressed
Chr1	4423977	6043177	1619200	OsR498G0100374600.01	5743336	5748503	LOC_Os01g10840	5774281	5778466	CGMC_GSK.2 - CGMC includes CDA, MAPK, GSK3, and CLKC kinases, expressed	glycogen synthase kinase3-like gene 1	OsGSK1
Chr1	4423977	6043177	1619200	OsR498G0100376000.01	5757851	5758527	.	.	.	.
Chr1	4423977	6043177	1619200	OsR498G0100376100.01	5759333	5760777	LOC_Os01g10850	5789309	5791121	peroxidase precursor, putative, expressed
Chr1	4423977	6043177	1619200	OsR498G0100376800.01	5764771	5767652	LOC_Os01g10860	5794747	5797674	expressed protein
Chr1	4423977	6043177	1619200	OsR498G0100377100.01	5769631	5771166	LOC_Os01g10870	5799607	5801142	CAMK_KIN1%2FSNF1%2FNim1_like.7 - CAMK includes calcium%2Fcalmodulin depedent protein kinases, expressed
Chr1	4423977	6043177	1619200	OsR498G0100377300.01	5777975	5781640	LOC_Os01g10890	5809557	5811617	CAMK_KIN1%2FSNF1%2FNim1_like.8 - CAMK includes calcium%2Fcalmodulin depedent protein kinases, expressed
Chr1	4423977	6043177	1619200	OsR498G0100377600.01	5779612	5781601	LOC_Os01g10890	5809557	5811617	CAMK_KIN1%2FSNF1%2FNim1_like.8 - CAMK includes calcium%2Fcalmodulin depedent protein kinases, expressed
Chr1	4423977	6043177	1619200	OsR498G0100378000.01	5784801	5789230	LOC_Os01g10900	5814778	5819207	MRH1, putative, expressed
Chr1	4423977	6043177	1619200	OsR498G0100379000.01	5796562	5798274	LOC_Os01g10920	5823869	5828251	peptide-N4-asparagine amidase A, putative, expressed
Chr1	4423977	6043177	1619200	OsR498G0100379200.01	5798576	5800855	LOC_Os01g10930	5828553	5830832	peptide-N4-asparagine amidase A, putative, expressed
Chr1	4423977	6043177	1619200	OsR498G0100379500.01	5803501	5804214	LOC_Os01g10940	5833613	5834107	S-adenosylmethionine synthetase 2, putative, expressed
Chr1	4423977	6043177	1619200	OsR498G0100380200.01	5807494	5809921	LOC_Os01g10950	5837475	5839898	peptide-N4-asparagine amidase A, putative, expressed
Chr1	4423977	6043177	1619200	OsR498G0100380300.01	5807817	5809652	LOC_Os01g10950	5837475	5839898	peptide-N4-asparagine amidase A, putative, expressed
Chr1	4423977	6043177	1619200	OsR498G0100380800.01	5811518	5813790	LOC_Os01g10960	5841736	5843574	peptide-N4-asparagine amidase A, putative, expressed
Chr1	4423977	6043177	1619200	OsR498G0100380900.01	5814619	5818968	LOC_Os01g10970	5844702	5848945	auxin-induced protein 5NG4, putative, expressed
Chr1	4423977	6043177	1619200	OsR498G0100381300.01	5826440	5827945	LOC_Os01g10980	5856467	5857920	auxin-induced protein 5NG4, putative, expressed
Chr1	4423977	6043177	1619200	OsR498G0100381700.01	5831841	5833819	LOC_Os01g10990	5861816	5863794	integral membrane protein DUF6 containing protein, expressed
Chr1	4423977	6043177	1619200	OsR498G0100383000.01	5845802	5847832	LOC_Os01g11010	5875786	5877849	peptide-N4-asparagine amidase A, putative, expressed
Chr1	4423977	6043177	1619200	OsR498G0100383400.01	5854488	5855021	LOC_Os01g11020	5884006	5884572	expressed protein
Chr1	4423977	6043177	1619200	OsR498G0100384300.01	5860621	5869366	LOC_Os01g11040	5890605	5898224	SCAR-like protein 2, putative, expressed
Chr1	4423977	6043177	1619200	OsR498G0100384500.01	5869571	5880377	LOC_Os01g11054	5899555	5909595	phosphoenolpyruvate carboxylase, putative, expressed	Phosphoenolpyruvate carboxylase 4	Osppc4
Chr1	4423977	6043177	1619200	OsR498G0100385000.01	5877096	5878630	LOC_Os01g11054	5899555	5909595	phosphoenolpyruvate carboxylase, putative, expressed	Phosphoenolpyruvate carboxylase 4	Osppc4
Chr1	4423977	6043177	1619200	OsR498G0100385100.01	5881502	5886827	LOC_Os01g11070	5911503	5916819	Alg9-like mannosyltransferase protein, putative, expressed
Chr1	4423977	6043177	1619200	OsR498G0100385300.01	5887855	5889217	LOC_Os01g11080	5918163	5919212	transposable element protein, putative, containing Pfam profile%3A PF03732, Retrotrans_gag, expressed
Chr1	4423977	6043177	1619200	OsR498G0100386100.01	5901716	5904216	LOC_Os01g11110	5921759	5934186	14-3-3 protein, putative, expressed
Chr1	4423977	6043177	1619200	OsR498G0100386600.01	5904605	5909574	LOC_Os01g11120	5934573	5939527	CID11, putative, expressed
Chr1	4423977	6043177	1619200	OsR498G0100387600.01	5915707	5924384	LOC_Os01g11130	5945633	5954387	RNA recognition motif containing protein, putative, expressed
Chr1	4423977	6043177	1619200	OsR498G0100389000.01	5938833	5942524	LOC_Os01g11150	5968819	5972489	gibberellin 2-beta-dioxygenase, putative, expressed
Chr1	4423977	6043177	1619200	OsR498G0100389600.01	5953681	5955950	LOC_Os01g11160	5983581	5985875	amino acid permease family protein, putative, expressed
Chr1	4423977	6043177	1619200	OsR498G0100390700.01	5960575	5961420	LOC_Os01g11170	5990953	5991834	expressed protein
Chr1	4423977	6043177	1619200	OsR498G0100391400.01	5973252	5973886	LOC_Os01g11210	6003524	6004869	expressed protein
Chr1	4423977	6043177	1619200	OsR498G0100391500.01	5973886	5975541	LOC_Os01g11210	6003524	6004869	expressed protein
Chr1	4423977	6043177	1619200	OsR498G0100391800.01	5974894	5977190	LOC_Os01g11220	6004879	6007163	hydrolase, acting on carbon-nitrogen, putative, expressed
Chr1	4423977	6043177	1619200	OsR498G0100392000.01	5977833	5979074	LOC_Os01g11230	6007818	6009027	SOUL heme-binding protein, putative, expressed
Chr1	4423977	6043177	1619200	OsR498G0100392200.01	5980754	5981919	LOC_Os01g11240	6010736	6011894	DUF538 domain containing protein, putative, expressed
Chr1	4423977	6043177	1619200	OsR498G0100393400.01	5986628	5987079	.	.	.	.
Chr1	4423977	6043177	1619200	OsR498G0100393600.01	5987555	5991976	LOC_Os01g11250	6017742	6022156	potassium channel KAT1, putative, expressed
Chr1	4423977	6043177	1619200	OsR498G0100394100.01	5994886	6000404	LOC_Os01g11260	6025074	6029649	phospho-N-acetylmuramoyl-pentapeptide-transferase, putative, expressed
Chr1	4423977	6043177	1619200	OsR498G0100394300.01	6000837	6002646	LOC_Os01g11270	6031025	6032833	cytochrome P450, putative, expressed
Chr1	4423977	6043177	1619200	OsR498G0100395200.01	6007236	6008808	LOC_Os01g11280	6037423	6039070	cytochrome P450, putative, expressed
Chr1	4423977	6043177	1619200	OsR498G0100397000.01	6027188	6028923	LOC_Os01g11300	6057440	6059109	cytochrome P450, putative, expressed
Chr1	6357070	6513626	156556	OsR498G0100416500.01	6339299	6358351	LOC_Os01g11740	6352582	6358359	GDSL-like lipase%2Facylhydrolase, putative, expressed
Chr1	6357070	6513626	156556	OsR498G0100416700.01	6361518	6367150	LOC_Os01g11750	6361526	6363457	GDSL-like lipase%2Facylhydrolase, putative, expressed
Chr1	6357070	6513626	156556	OsR498G0100416900.01	6367620	6368009	.	.	.	.
Chr1	6357070	6513626	156556	OsR498G0100417100.01	6369360	6370559	LOC_Os01g11780	6369419	6370066	expressed protein
Chr1	6357070	6513626	156556	OsR498G0100417300.01	6377326	6382103	LOC_Os01g11730	6340836	6344345	GDSL-like lipase%2Facylhydrolase, putative, expressed
Chr1	6357070	6513626	156556	OsR498G0100418200.01	6387756	6391532	LOC_Os01g11810	6387691	6391467	powdery mildew resistant protein 5, putative, expressed
Chr1	6357070	6513626	156556	OsR498G0100419100.01	6394691	6395732	LOC_Os01g11820	6394268	6395667	expressed protein
Chr1	6357070	6513626	156556	OsR498G0100419400.01	6395253	6397219	LOC_Os01g11830	6396150	6397294	oryzain alpha chain precursor, putative, expressed
Chr1	6357070	6513626	156556	OsR498G0100419700.01	6400943	6402134	LOC_Os01g11840	6400890	6402066	xylem cysteine proteinase 2 precursor, putative, expressed
Chr1	6357070	6513626	156556	OsR498G0100420000.01	6402861	6406059	LOC_Os01g11850	6402993	6410872	expressed protein
Chr1	6357070	6513626	156556	OsR498G0100420900.01	6412844	6419954	LOC_Os01g11860	6412786	6419895	DJ-1 family protein, putative, expressed
Chr1	6357070	6513626	156556	OsR498G0100422200.01	6428374	6428718	.	.	.	.
Chr1	6357070	6513626	156556	OsR498G0100422900.01	6432401	6436158	LOC_Os01g11880	6432336	6436086	DJ-1 family protein, putative, expressed
Chr1	6357070	6513626	156556	OsR498G0100423500.01	6443149	6447200	LOC_Os01g11900	6444319	6456076	hhH-GPD superfamily base excision DNA repair protein, expressed
Chr1	6357070	6513626	156556	OsR498G0100423700.01	6445647	6456151	LOC_Os01g11900	6444319	6456076	hhH-GPD superfamily base excision DNA repair protein, expressed
Chr1	6357070	6513626	156556	OsR498G0100424900.01	6462763	6465077	LOC_Os01g11910	6462706	6465037	basic helix-loop-helix, putative, expressed
Chr1	6357070	6513626	156556	OsR498G0100426100.01	6474141	6478982	LOC_Os01g11920	6471718	6485507	retrotransposon protein, putative, unclassified, expressed
Chr1	6357070	6513626	156556	OsR498G0100427300.01	6509299	6514236	LOC_Os01g11940	6494516	6499769	osFTL1 FT-Like1 homologous to Flowering Locus T gene; contains Pfam profile PF01161%3A Phosphatidylethanolamine-binding protein, expressed
Chr1	9299023	9422427	123404	OsR498G0100625600.01	9292449	9302876	LOC_Os01g16260	9203963	9211788	major facilitator superfamily antiporter, putative, expressed
Chr1	9299023	9422427	123404	OsR498G0100626100.01	9307284	9307760	LOC_Os01g16270	9215675	9219481	retrotransposon protein, putative, Ty1-copia subclass, expressed
Chr1	9299023	9422427	123404	OsR498G0100627500.01	9316294	9328140	LOC_Os01g16290	9225213	9237059	DNA gyrase subunit B, chloroplast%2Fmitochondrial precursor, putative, expressed
Chr1	9299023	9422427	123404	OsR498G0100627900.01	9336614	9344491	LOC_Os01g16310	9245577	9253454	glycosyl hydrolase, family 31, putative, expressed
Chr1	9299023	9422427	123404	OsR498G0100628200.01	9345071	9345796	LOC_Os01g16320	9254034	9256622	plant-specific domain TIGR01570 family protein, expressed
Chr1	9299023	9422427	123404	OsR498G0100628700.01	9350172	9355356	LOC_Os01g16330	9259137	9264342	OsRhmbd2 - Putative Rhomboid homologue, expressed
Chr1	9299023	9422427	123404	OsR498G0100628900.01	9356013	9359517	LOC_Os01g16340	9264978	9268482	expressed protein
Chr1	9299023	9422427	123404	OsR498G0100629200.01	9359675	9363957	LOC_Os01g16350	9268652	9272919	hydroxymethylglutaryl-CoA lyase, putative, expressed
Chr1	9299023	9422427	123404	OsR498G0100629400.01	9364871	9370085	LOC_Os01g16354	9273876	9279032	rab GDP dissociation inhibitor alpha, putative, expressed
Chr1	9299023	9422427	123404	OsR498G0100629900.01	9384228	9394415	LOC_Os01g16370	9293171	9299788	NBS-LRR type disease resistance protein, putative, expressed
Chr1	9299023	9422427	123404	OsR498G0100630400.01	9397139	9400308	LOC_Os01g16390	9306108	9309845	NB-ARC domain containing protein, expressed
Chr1	9299023	9422427	123404	OsR498G0100630600.01	9399766	9401307	LOC_Os01g16390	9306108	9309845	NB-ARC domain containing protein, expressed
Chr1	9299023	9422427	123404	OsR498G0100631100.01	9405158	9409089	LOC_Os01g16400	9314159	9318060	NB-ARC domain containing protein, expressed
Chr1	9299023	9422427	123404	OsR498G0100631600.01	9409292	9414369	LOC_Os01g16414	9318848	9323339	actin, putative, expressed
Chr1	9299023	9422427	123404	OsR498G0100632000.01	9416575	9420365	LOC_Os01g16430	9325545	9329334	cysteine proteinase inhibitor precursor protein, putative, expressed
Chr1	14288515	14388515	100000	OsR498G0100899600.01	14300685	14301953	LOC_Os01g24550	13837906	13839339	fruit bromelain precursor, putative, expressed
Chr1	14288515	14388515	100000	OsR498G0100899700.01	14304880	14306354	LOC_Os01g24560	13842272	13843749	fruit bromelain precursor, putative, expressed
Chr1	14288515	14388515	100000	OsR498G0100900000.01	14305760	14306339	LOC_Os01g24560	13842272	13843749	fruit bromelain precursor, putative, expressed
Chr1	14288515	14388515	100000	OsR498G0100900400.01	14310091	14311649	.	.	.	.
Chr1	14288515	14388515	100000	OsR498G0100900600.01	14317426	14318657	LOC_Os01g24560	13842272	13843749	fruit bromelain precursor, putative, expressed
Chr1	14288515	14388515	100000	OsR498G0100901100.01	14328288	14329545	LOC_Os01g24600	13859262	13860625	fruit bromelain precursor, putative, expressed
Chr1	14288515	14388515	100000	OsR498G0100901300.01	14346609	14352626	LOC_Os01g24680	13887272	13893293	3-hydroxyacyl-CoA dehydrogenase, putative, expressed
Chr1	14288515	14388515	100000	OsR498G0100901500.01	14355213	14357232	LOC_Os01g24690	13896291	13898264	60S ribosomal protein L23A, putative, expressed
Chr1	14288515	14388515	100000	OsR498G0100901800.01	14358799	14360010	LOC_Os01g24700	13899523	13900729	expressed protein
Chr1	14288515	14388515	100000	OsR498G0100902200.01	14362405	14364053	LOC_Os01g24710	13903153	13904729	jacalin-like lectin domain containing protein, expressed
Chr1	14288515	14388515	100000	OsR498G0100902900.01	14370750	14371537	LOC_Os01g24720	13911829	13912191	expressed protein
Chr1	14288515	14388515	100000	OsR498G0100904600.01	14379510	14385427	LOC_Os01g24750	13922344	13927455	Ser%2FThr protein phosphatase family protein, putative, expressed
Chr1	15098065	15825329	727264	OsR498G0100944800.01	15132264	15136383	LOC_Os01g25880	14679306	14683435	dephospho-CoA kinase, putative, expressed
Chr1	15098065	15825329	727264	OsR498G0100946200.01	15149156	15152690	LOC_Os01g25920	14702305	14705998	expressed protein
Chr1	15098065	15825329	727264	OsR498G0100946400.01	15155133	15155501	LOC_Os01g25930	14707820	14709064	retrotransposon protein, putative, unclassified, expressed
Chr1	15098065	15825329	727264	OsR498G0100946600.01	15165881	15166508	LOC_Os01g25960	14721437	14724643	retrotransposon protein, putative, Ty1-copia subclass, expressed
Chr1	15098065	15825329	727264	OsR498G0100948400.01	15203149	15209413	LOC_Os01g26039	14754773	14764507	expressed protein
Chr1	15098065	15825329	727264	OsR498G0100949000.01	15214057	15219556	LOC_Os01g26000	14742684	14748152	expressed protein
Chr1	15098065	15825329	727264	OsR498G0100949500.01	15223487	15226520	LOC_Os01g26020	14752089	14754630	expressed protein
Chr1	15098065	15825329	727264	OsR498G0100949800.01	15226165	15235906	LOC_Os01g26039	14754773	14764507	expressed protein
Chr1	15098065	15825329	727264	OsR498G0100950400.01	15246589	15248807	LOC_Os01g26080	14777806	14779110	expressed protein
Chr1	15098065	15825329	727264	OsR498G0100951200.01	15254300	15256517	.	.	.	.
Chr1	15098065	15825329	727264	OsR498G0100952300.01	15276690	15282923	LOC_Os01g26120	14793093	14797228	membrane associated DUF588 domain containing protein, putative, expressed
Chr1	15098065	15825329	727264	OsR498G0100952600.01	15283490	15284960	.	.	.	.
Chr1	15098065	15825329	727264	OsR498G0100952700.01	15291022	15304130	LOC_Os01g26160	14809676	14822133	exportin 1, putative, expressed
Chr1	15098065	15825329	727264	OsR498G0100953000.01	15304682	15314319	.	.	.	.
Chr1	15098065	15825329	727264	OsR498G0100953300.01	15312260	15318101	LOC_Os01g26174	14825144	14828267	OsWAK5 - OsWAK receptor-like protein kinase, expressed
Chr1	15098065	15825329	727264	OsR498G0100953600.01	15318441	15319040	.	.	.	.
Chr1	15098065	15825329	727264	OsR498G0100954400.01	15337414	15341924	LOC_Os01g26210	14856098	14858270	OsWAK6 - OsWAK receptor-like protein kinase, expressed
Chr1	15098065	15825329	727264	OsR498G0100955400.01	15408520	15409528	.	.	.	.
Chr1	15098065	15825329	727264	OsR498G0100955500.01	15408638	15413559	.	.	.	.
Chr1	15098065	15825329	727264	OsR498G0100955800.01	15416360	15417340	LOC_Os01g26240	14871573	14878509	retrotransposon protein, putative, Ty1-copia subclass, expressed
Chr1	15098065	15825329	727264	OsR498G0100955900.01	15420615	15421050	.	.	.	.
Chr1	15098065	15825329	727264	OsR498G0100956300.01	15425958	15428610	LOC_Os01g26250	14881835	14883293	expressed protein
Chr1	15098065	15825329	727264	OsR498G0100956600.01	15428776	15429176	.	.	.	.
Chr1	15098065	15825329	727264	OsR498G0100956900.01	15440955	15450657	LOC_Os01g26280	14896685	14899178	OsWAK8 - OsWAK receptor-like protein kinase, expressed
Chr1	15098065	15825329	727264	OsR498G0100957100.01	15451190	15454032	LOC_Os01g26290	14901174	14903208	expressed protein
Chr1	15098065	15825329	727264	OsR498G0100957400.01	15454858	15468104	LOC_Os01g26300	14903885	14905421	OsWAK9 - OsWAK receptor-like cytoplasmic kinase OsWAK-RLCK, expressed
Chr1	15098065	15825329	727264	OsR498G0100957900.01	15487667	15491097	LOC_Os01g26320	14924923	14928015	ZmEBE-1 protein, putative, expressed
Chr1	15098065	15825329	727264	OsR498G0100958900.01	15507448	15509098	LOC_Os01g26340	14942346	14943453	dirigent, putative
Chr1	15098065	15825329	727264	OsR498G0100959600.01	15534935	15537431	.	.	.	.
Chr1	15098065	15825329	727264	OsR498G0100959800.01	15538373	15543272	LOC_Os01g26920	14993201	14998107	expressed protein	photoassimilate defective1	phd1
Chr1	15098065	15825329	727264	OsR498G0100960200.01	15554545	15560582	LOC_Os01g26940	15007012	15013275	transposon protein, putative, CACTA, En%2FSpm sub-class, expressed
Chr1	15098065	15825329	727264	OsR498G0100960400.01	15560444	15560938	.	.	.	.
Chr1	15098065	15825329	727264	OsR498G0100961200.01	15570137	15574398	LOC_Os01g26970	15019806	15023967	expressed protein
Chr1	15098065	15825329	727264	OsR498G0100961700.01	15578078	15582793	LOC_Os01g26980	15025838	15036256	transposon protein, putative, unclassified, expressed
Chr1	15098065	15825329	727264	OsR498G0100962000.01	15583181	15583454	LOC_Os01g26980	15025838	15036256	transposon protein, putative, unclassified, expressed
Chr1	15098065	15825329	727264	OsR498G0100962700.01	15596881	15605235	LOC_Os01g27020	15059422	15067554	transposon protein, putative, unclassified, expressed
Chr1	15098065	15825329	727264	OsR498G0100964000.01	15613178	15620753	LOC_Os01g27040	15075862	15083305	chromatin-remodeling complex ATPase chain, putative, expressed
Chr1	15098065	15825329	727264	OsR498G0100964300.01	15622970	15624526	LOC_Os01g27050	15085557	15087045	flavin-containing monooxygenase family protein, putative, expressed
Chr1	15098065	15825329	727264	OsR498G0100965500.01	15655013	15656223	LOC_Os01g27070	15099900	15100457	expressed protein
Chr1	15098065	15825329	727264	OsR498G0100966100.01	15662834	15663897	LOC_Os01g27120	15118693	15119756	expressed protein
Chr1	15098065	15825329	727264	OsR498G0100966900.01	15668743	15669510	LOC_Os01g27140	15124631	15125398	OsGrx_C7 - glutaredoxin subgroup III, expressed
Chr1	15098065	15825329	727264	OsR498G0100968000.01	15674662	15683296	LOC_Os01g27150	15130857	15139604	cullin, putative, expressed
Chr1	15098065	15825329	727264	OsR498G0100968500.01	15689874	15695950	LOC_Os01g27160	15146084	15152518	cullin, putative, expressed
Chr1	15098065	15825329	727264	OsR498G0100968800.01	15695888	15700830	LOC_Os01g27170	15151960	15157245	potassium transporter, putative, expressed
Chr1	15098065	15825329	727264	OsR498G0100969300.01	15704031	15705121	LOC_Os01g27190	15160423	15161640	C2 domain containing protein, putative, expressed
Chr1	15098065	15825329	727264	OsR498G0100969800.01	15712317	15713809	LOC_Os01g27210	15170345	15171860	glutathione S-transferase, putative, expressed
Chr1	15098065	15825329	727264	OsR498G0100970100.01	15719374	15719933	.	.	.	.
Chr1	15098065	15825329	727264	OsR498G0100970600.01	15734470	15737150	LOC_Os01g27230	15185076	15188301	12-oxophytodienoate reductase, putative, expressed
Chr1	15098065	15825329	727264	OsR498G0100971200.01	15741667	15744555	LOC_Os01g27240	15192860	15195698	12-oxophytodienoate reductase, putative, expressed
Chr1	15098065	15825329	727264	OsR498G0100971400.01	15751951	15753078	LOC_Os01g27260	15216813	15217959	glutathione S-transferase, putative, expressed
Chr1	15098065	15825329	727264	OsR498G0100971500.01	15759900	15762622	LOC_Os01g27360	15281130	15283073	glutathione S-transferase, putative, expressed
Chr1	15098065	15825329	727264	OsR498G0100972400.01	15770438	15772151	LOC_Os01g27340	15258670	15260287	glutathione S-transferase, putative, expressed
Chr1	15098065	15825329	727264	OsR498G0100974400.01	15791845	15793865	LOC_Os01g27360	15281130	15283073	glutathione S-transferase, putative, expressed
Chr1	15098065	15825329	727264	OsR498G0100975300.01	15799758	15801045	LOC_Os01g27380	15289214	15291315	glutathione S-transferase, putative, expressed
Chr1	15098065	15825329	727264	OsR498G0100975500.01	15802283	15805080	LOC_Os01g27390	15291669	15294415	glutathione S-transferase, putative, expressed
Chr1	15098065	15825329	727264	OsR498G0100976500.01	15817742	15818704	LOC_Os01g27420	15302266	15308602	retrotransposon protein, putative, Ty1-copia subclass, expressed
Chr1	16560985	16660985	100000	OsR498G0101009400.01	16585149	16590071	LOC_Os01g28810	16135872	16141134	expressed protein
Chr1	16560985	16660985	100000	OsR498G0101010400.01	16600732	16603336	LOC_Os01g28840	16151540	16154058	C4-dicarboxylate transporter%2Fmalic acid transport protein, expressed
Chr1	16560985	16660985	100000	OsR498G0101011200.01	16608792	16610757	.	.	.	.
Chr1	19087071	19187115	100044	OsR498G0101120800.01	19094503	19095986	LOC_Os01g33350	18364956	18366441	zinc-binding protein, putative, expressed
Chr1	19087071	19187115	100044	OsR498G0101121100.01	19100636	19101626	LOC_Os01g33360	18370010	18372056	DnaK family protein, putative, expressed
Chr1	19087071	19187115	100044	OsR498G0101122000.01	19104351	19106253	LOC_Os01g33370	18374765	18376668	zinc-binding protein, putative, expressed
Chr1	19087071	19187115	100044	OsR498G0101122300.01	19115563	19116341	LOC_Os01g33400	18386293	18386927	helix-loop-helix DNA-binding domain containing protein, expressed
Chr1	19087071	19187115	100044	OsR498G0101122800.01	19116338	19116874	LOC_Os01g33400	18386293	18386927	helix-loop-helix DNA-binding domain containing protein, expressed
Chr1	19087071	19187115	100044	OsR498G0101123600.01	19123847	19131377	LOC_Os01g33420	18394242	18401699	glycosyl hydrolase family protein 27, putative, expressed
Chr1	19087071	19187115	100044	OsR498G0101124000.01	19134566	19135837	.	.	.	.
Chr1	19087071	19187115	100044	OsR498G0101124200.01	19137724	19138455	.	.	.	.
Chr1	19087071	19187115	100044	OsR498G0101124900.01	19144090	19144818	LOC_Os01g33440	18412624	18415350	retrotransposon protein, putative, unclassified
Chr1	19087071	19187115	100044	OsR498G0101125600.01	19146643	19149994	LOC_Os01g33450	18416920	18418444	expressed protein
Chr1	19087071	19187115	100044	OsR498G0101125800.01	19147553	19148616	LOC_Os01g33450	18416920	18418444	expressed protein
Chr1	19087071	19187115	100044	OsR498G0101126100.01	19154099	19154579	.	.	.	.
Chr1	19087071	19187115	100044	OsR498G0101126800.01	19165715	19169779	LOC_Os01g33490	18438308	18439610	OsFBX10 - F-box domain containing protein, expressed
Chr1	19087071	19187115	100044	OsR498G0101127300.01	19176888	19178844	LOC_Os01g33514	18446990	18448953	expressed protein
Chr1	19087071	19187115	100044	OsR498G0101127600.01	19180425	19180649	LOC_Os01g33520	18449996	18453053	ulp1 protease family, C-terminal catalytic domain containing protein, expressed
Chr1	22389197	22489197	100000	OsR498G0101352200.01	22416277	22421957	LOC_Os01g38480	21623575	21626767	GA18326-PA, putative, expressed
Chr1	22389197	22489197	100000	OsR498G0101352300.01	22422241	22423059	LOC_Os01g38490	21627154	21627998	expressed protein
Chr1	22389197	22489197	100000	OsR498G0101352600.01	22423721	22426308	LOC_Os01g38500	21628691	21630777	DUF538 domain containing protein, putative, expressed
Chr1	22389197	22489197	100000	OsR498G0101352700.01	22426575	22428627	LOC_Os01g38510	21632407	21632649	protein transport protein Sec61 subunit beta, putative, expressed
Chr1	22389197	22489197	100000	OsR498G0101353000.01	22426711	22428615	.	.	.	.
Chr1	22389197	22489197	100000	OsR498G0101353600.01	22432166	22438728	LOC_Os01g38530	21637031	21643111	ELF3 protein, putative, expressed
Chr1	22389197	22489197	100000	OsR498G0101353900.01	22446435	22450354	.	.	.	.
Chr1	22389197	22489197	100000	OsR498G0101354600.01	22459187	22460465	.	.	.	.
Chr1	22389197	22489197	100000	OsR498G0101354700.01	22484126	22484884	.	.	.	.
Chr1	30643924	30743924	100000	OsR498G0101881000.01	30645546	30647008	LOC_Os01g51690	29720923	29723065	WRKY26, expressed
Chr1	30643924	30743924	100000	OsR498G0101881600.01	30653505	30659108	LOC_Os01g51700	29730128	29735114	ras-related protein, putative, expressed
Chr1	30643924	30743924	100000	OsR498G0101881800.01	30660382	30663506	LOC_Os01g51710	29736288	29739449	zinc knuckle domain containing protein, expressed
Chr1	30643924	30743924	100000	OsR498G0101882100.01	30664517	30666144	LOC_Os01g51720	29740123	29742527	expressed protein
Chr1	30643924	30743924	100000	OsR498G0101882600.01	30695410	30696054	LOC_Os01g51735	29750793	29751436	expressed protein
Chr1	30643924	30743924	100000	OsR498G0101882900.01	30704067	30710503	LOC_Os01g51720	29740123	29742527	expressed protein
Chr1	30643924	30743924	100000	OsR498G0101884300.01	30715438	30724745	LOC_Os01g51754	29760719	29770037	alpha-amylase precursor, putative, expressed
Chr1	30643924	30743924	100000	OsR498G0101884600.01	30724823	30728063	LOC_Os01g51770	29770182	29773361	outer mitochondrial membrane porin, putative, expressed
Chr1	30643924	30743924	100000	OsR498G0101885400.01	30730466	30733205	LOC_Os01g51780	29775789	29778473	auxin efflux carrier component, putative, expressed
Chr1	30643924	30743924	100000	OsR498G0101885800.01	30735488	30736316	LOC_Os01g51790	29780279	29783148	expressed protein
Chr1	30643924	30743924	100000	OsR498G0101885900.01	30736324	30737850	LOC_Os01g51790	29780279	29783148	expressed protein
Chr1	30643924	30743924	100000	OsR498G0101886200.01	30738330	30740670	LOC_Os01g51800	29783547	29785958	expressed protein
Chr1	30643924	30743924	100000	OsR498G0101886400.01	30740845	30742947	LOC_Os01g51810	29786135	29788237	pentatricopeptide, putative, expressed
Chr1	31917312	32017312	100000	OsR498G0101966500.01	31951449	31954845	LOC_Os01g53750	30897973	30900620	glucan endo-1,3-beta-glucosidase precursor, putative, expressed
Chr1	31917312	32017312	100000	OsR498G0101966800.01	31956375	31957309	.	.	.	.
Chr1	31917312	32017312	100000	OsR498G0101967000.01	31957368	31958260	LOC_Os01g53760	30902744	30903058	expressed protein
Chr1	31917312	32017312	100000	OsR498G0101967900.01	31971838	31974937	LOC_Os01g53790	30918104	30921341	stress-induced protein, putative, expressed
Chr1	31917312	32017312	100000	OsR498G0101968200.01	31976504	31981040	LOC_Os01g53800	30922769	30927426	glutamate carboxypeptidase 2, putative, expressed
Chr1	31917312	32017312	100000	OsR498G0101968800.01	31987021	31995827	LOC_Os01g53810	30933234	30937375	peptidase, putative, expressed
Chr1	31917312	32017312	100000	OsR498G0101969600.01	32016026	32021664	LOC_Os01g53840	30949378	30954738	protein kinase family protein, putative, expressed
Chr1	36337754	37167644	829890	OsR498G0102247400.01	36333939	36339917	LOC_Os01g61044	35320780	35327164	transmembrane amino acid transporter protein, putative, expressed	amino acid transporter7	OsAAT7
Chr1	36337754	37167644	829890	OsR498G0102247500.01	36341503	36343978	LOC_Os01g61060	35328776	35331222	SAG20, putative, expressed
Chr1	36337754	37167644	829890	OsR498G0102247900.01	36345310	36346374	LOC_Os01g61070	35332705	35333504	heavy metal-associated domain containing protein, expressed
Chr1	36337754	37167644	829890	OsR498G0102248500.01	36351004	36351251	.	.	.	.
Chr1	36337754	37167644	829890	OsR498G0102249300.01	36357603	36360189	LOC_Os01g61080	35347978	35350645	WRKY24, expressed
Chr1	36337754	37167644	829890	OsR498G0102249900.01	36361900	36364687	LOC_Os01g61100	35362431	35368812	transposon protein, putative, unclassified, expressed
Chr1	36337754	37167644	829890	OsR498G0102250300.01	36370701	36371372	LOC_Os01g61100	35362431	35368812	transposon protein, putative, unclassified, expressed
Chr1	36337754	37167644	829890	OsR498G0102250500.01	36371274	36372581	LOC_Os01g61100	35362431	35368812	transposon protein, putative, unclassified, expressed
Chr1	36337754	37167644	829890	OsR498G0102250800.01	36374783	36375109	LOC_Os01g61110	35369153	35379533	ulp1 protease family, C-terminal catalytic domain containing protein, expressed
Chr1	36337754	37167644	829890	OsR498G0102251000.01	36376879	36377679	LOC_Os01g61110	35369153	35379533	ulp1 protease family, C-terminal catalytic domain containing protein, expressed
Chr1	36337754	37167644	829890	OsR498G0102251200.01	36383209	36384106	.	.	.	.
Chr1	36337754	37167644	829890	OsR498G0102252200.01	36391114	36396111	LOC_Os01g61120	35386694	35391613	expressed protein
Chr1	36337754	37167644	829890	OsR498G0102252800.01	36400623	36404640	LOC_Os01g61150	35396166	35400248	phox domain-containing protein, putative, expressed
Chr1	36337754	37167644	829890	OsR498G0102253300.01	36407497	36410012	LOC_Os01g61160	35402795	35405309	laccase precursor protein, putative, expressed
Chr1	36337754	37167644	829890	OsR498G0102253600.01	36411653	36413398	LOC_Os01g61170	35407930	35408598	prenylated rab acceptor, putative, expressed
Chr1	36337754	37167644	829890	OsR498G0102253700.01	36414035	36422459	LOC_Os01g61180	35409290	35411747	exo70 exocyst complex subunit domain containing protein, expressed
Chr1	36337754	37167644	829890	OsR498G0102254000.01	36420424	36422341	LOC_Os01g61200	35415706	35417584	GDSL-like lipase%2Facylhydrolase, putative, expressed
Chr1	36337754	37167644	829890	OsR498G0102254200.01	36425803	36426468	LOC_Os01g61210	35421033	35421659	bet v I allergen family protein, putative, expressed
Chr1	36337754	37167644	829890	OsR498G0102255300.01	36435589	36437640	LOC_Os01g61230	35430856	35432885	dihydroflavonol-4-reductase, putative, expressed
Chr1	36337754	37167644	829890	OsR498G0102255500.01	36438432	36440844	LOC_Os01g61240	35433901	35435795	gamma-interferon-inducible lysosomal thiol reductase precursor, putative, expressed
Chr1	36337754	37167644	829890	OsR498G0102255700.01	36441415	36446453	LOC_Os01g61250	35436701	35441737	methyltransferase, putative, expressed
Chr1	36337754	37167644	829890	OsR498G0102257200.01	36463211	36463849	LOC_Os01g61310	35473695	35474333	DUF640 domain containing protein, putative, expressed
Chr1	36337754	37167644	829890	OsR498G0102257700.01	36469200	36471422	LOC_Os01g61320	35477413	35479577	thioredoxin, putative, expressed
Chr1	36337754	37167644	829890	OsR498G0102258000.01	36471831	36473974	LOC_Os01g61330	35480043	35482190	ankyrin homolog precursor, putative, expressed
Chr1	36337754	37167644	829890	OsR498G0102259100.01	36483389	36483854	LOC_Os01g61335	35486051	35487063	expressed protein
Chr1	36337754	37167644	829890	OsR498G0102260300.01	36488661	36489672	LOC_Os01g61350	35491910	35492921	glutaredoxin, putative, expressed
Chr1	36337754	37167644	829890	OsR498G0102260500.01	36493633	36498517	LOC_Os01g61380	35499017	35501765	lactate%2Fmalate dehydrogenase, putative, expressed
Chr1	36337754	37167644	829890	OsR498G0102260700.01	36498586	36499359	LOC_Os01g61390	35501850	35505052	transposon protein, putative, unclassified, expressed
Chr1	36337754	37167644	829890	OsR498G0102261000.01	36498602	36501807	LOC_Os01g61390	35501850	35505052	transposon protein, putative, unclassified, expressed
Chr1	36337754	37167644	829890	OsR498G0102261200.01	36502203	36505296	LOC_Os01g61400	35505448	35508543	sufB%2FsufD domain containing protein, putative, expressed
Chr1	36337754	37167644	829890	OsR498G0102261300.01	36505533	36509864	LOC_Os01g61410	35508867	35513112	NADH-ubiquinone oxidoreductase, mitochondrial precursor, putative, expressed
Chr1	36337754	37167644	829890	OsR498G0102261500.01	36510270	36514308	LOC_Os01g61420	35513518	35517546	zinc finger, C3HC4 type domain containing protein, expressed
Chr1	36337754	37167644	829890	OsR498G0102261800.01	36510375	36514051	LOC_Os01g61420	35513518	35517546	zinc finger, C3HC4 type domain containing protein, expressed
Chr1	36337754	37167644	829890	OsR498G0102262000.01	36515320	36520379	LOC_Os01g61430	35518547	35523582	HIT zinc finger domain containing protein, expressed
Chr1	36337754	37167644	829890	OsR498G0102262400.01	36522325	36524391	LOC_Os01g61440	35525524	35527592	expressed protein
Chr1	36337754	37167644	829890	OsR498G0102262600.01	36526180	36527964	.	.	.	.
Chr1	36337754	37167644	829890	OsR498G0102263300.01	36530650	36531430	.	.	.	.
Chr1	36337754	37167644	829890	OsR498G0102263900.01	36532415	36532737	.	.	.	.
Chr1	36337754	37167644	829890	OsR498G0102265100.01	36540400	36546439	LOC_Os01g61460	35538327	35544333	leaf senescence related protein, putative, expressed
Chr1	36337754	37167644	829890	OsR498G0102265800.01	36549864	36552115	LOC_Os01g61470	35547901	35548470	zinc finger, C3HC4 type domain containing protein, expressed
Chr1	36337754	37167644	829890	OsR498G0102266700.01	36561144	36562620	LOC_Os01g61480	35558148	35559225	helix-loop-helix DNA-binding domain containing protein, expressed	LAX PANICLE	lax
Chr1	36337754	37167644	829890	OsR498G0102267000.01	36568009	36568373	LOC_Os01g61490	35568651	35576219	retrotransposon protein, putative, unclassified, expressed
Chr1	36337754	37167644	829890	OsR498G0102268100.01	36574582	36575658	LOC_Os01g61490	35568651	35576219	retrotransposon protein, putative, unclassified, expressed
Chr1	36337754	37167644	829890	OsR498G0102268500.01	36581594	36585173	LOC_Os01g61500	35582263	35585727	BAG domain containing protein, expressed
Chr1	36337754	37167644	829890	OsR498G0102268800.01	36585180	36587759	LOC_Os01g61510	35585865	35588377	ammonium transporter protein, putative, expressed
Chr1	36337754	37167644	829890	OsR498G0102269200.01	36594889	36596817	LOC_Os01g61550	35597092	35599018	ammonium transporter protein, putative, expressed
Chr1	36337754	37167644	829890	OsR498G0102269400.01	36598268	36601782	LOC_Os01g61560	35601031	35604029	phosphatidate cytidylyltransferase, putative, expressed
Chr1	36337754	37167644	829890	OsR498G0102269700.01	36603499	36605707	LOC_Os01g61570	35605705	35607916	GDSL-like lipase%2Facylhydrolase, putative, expressed
Chr1	36337754	37167644	829890	OsR498G0102270000.01	36607372	36610878	LOC_Os01g61580	35609614	35613103	selT-like protein precursor, putative, expressed
Chr1	36337754	37167644	829890	OsR498G0102270900.01	36617415	36623525	LOC_Os01g61590	35619684	35625793	CAMK_CAMK_like.1 - CAMK includes calcium%2Fcalmodulin depedent protein kinases, expressed
Chr1	36337754	37167644	829890	OsR498G0102271500.01	36635509	36640455	LOC_Os01g61610	35636303	35641236	flavonol synthase%2Fflavanone 3-hydroxylase, putative, expressed
Chr1	36337754	37167644	829890	OsR498G0102273000.01	36650356	36651247	.	.	.	.
Chr1	36337754	37167644	829890	OsR498G0102273300.01	36652383	36657598	LOC_Os01g61620	35653186	35658406	protein kinase family protein, putative, expressed
Chr1	36337754	37167644	829890	OsR498G0102273600.01	36657942	36660145	LOC_Os01g61630	35658744	35661037	expressed protein
Chr1	36337754	37167644	829890	OsR498G0102273800.01	36660229	36663109	LOC_Os01g61640	35661080	35663905	NLI interacting factor-like phosphatase, putative, expressed
Chr1	36337754	37167644	829890	OsR498G0102274100.01	36668700	36672129	LOC_Os01g61670	35682305	35685757	ureidoglycolate hydrolase, putative, expressed
Chr1	36337754	37167644	829890	OsR498G0102274300.01	36672778	36675582	LOC_Os01g61680	35686409	35687798	expressed protein
Chr1	36337754	37167644	829890	OsR498G0102274600.01	36672810	36674410	LOC_Os01g61680	35686409	35687798	expressed protein
Chr1	36337754	37167644	829890	OsR498G0102274800.01	36674425	36678038	LOC_Os01g61690	35688056	35691686	OsSCP5 - Putative Serine Carboxypeptidase homologue, expressed
Chr1	36337754	37167644	829890	OsR498G0102275000.01	36678822	36680288	LOC_Os01g61700	35692800	35693786	ATP-dependent Clp protease adaptor protein ClpS containing protein, expressed
Chr1	36337754	37167644	829890	OsR498G0102275200.01	36686770	36694231	LOC_Os01g61710	35700434	35708657	coatomer subunit delta, putative, expressed
Chr1	36337754	37167644	829890	OsR498G0102275400.01	36695838	36699986	LOC_Os01g61720	35709498	35713662	IQ calmodulin-binding motif domain containing protein, expressed
Chr1	36337754	37167644	829890	OsR498G0102275800.01	36707006	36712532	LOC_Os01g61760	35721021	35726301	myosin heavy chain-related, putative, expressed
Chr1	36337754	37167644	829890	OsR498G0102275900.01	36713197	36713917	.	.	.	.
Chr1	36337754	37167644	829890	OsR498G0102276100.01	36713641	36714006	.	.	.	.
Chr1	36337754	37167644	829890	OsR498G0102276600.01	36715537	36715945	.	.	.	.
Chr1	36337754	37167644	829890	OsR498G0102276700.01	36718607	36729593	LOC_Os01g61780	35732665	35743686	vacuolar ATP synthase 98 kDa subunit, putative, expressed
Chr1	36337754	37167644	829890	OsR498G0102277900.01	36747145	36748703	.	.	.	.
Chr1	36337754	37167644	829890	OsR498G0102279000.01	36757820	36760186	LOC_Os01g61810	35756334	35758551	histone-like transcription factor and archaeal histone, putative, expressed	-	OsHAP3A
Chr1	36337754	37167644	829890	OsR498G0102279400.01	36761387	36766733	LOC_Os01g61814	35760287	35765066	40S ribosomal protein S23, putative, expressed
Chr1	36337754	37167644	829890	OsR498G0102279700.01	36769073	36773872	LOC_Os01g61830	35767582	35772377	zinc finger C-x8-C-x5-C-x3-H type family protein, expressed
Chr1	36337754	37167644	829890	OsR498G0102280600.01	36777599	36778324	LOC_Os01g61840	35776070	35776309	hypothetical protein
Chr1	36337754	37167644	829890	OsR498G0102281200.01	36785835	36795414	LOC_Os01g61860	35784462	35793928	TBC domain containing protein, expressed
Chr1	36337754	37167644	829890	OsR498G0102281500.01	36796675	36797157	.	.	.	.
Chr1	36337754	37167644	829890	OsR498G0102281700.01	36799277	36799970	.	.	.	.
Chr1	36337754	37167644	829890	OsR498G0102283700.01	36820576	36825730	LOC_Os01g61880	35813148	35817684	respiratory burst oxidase, putative, expressed
Chr1	36337754	37167644	829890	OsR498G0102284000.01	36821909	36828298	LOC_Os01g61890	35814079	35820868	AT hook motif family protein, expressed
Chr1	36337754	37167644	829890	OsR498G0102285600.01	36841362	36842995	LOC_Os01g61900	35827134	35828772	CCT motif family protein, expressed
Chr1	36337754	37167644	829890	OsR498G0102286000.01	36845908	36850601	LOC_Os01g61910	35832966	35836375	KIP1, putative, expressed
Chr1	36337754	37167644	829890	OsR498G0102286500.01	36854744	36855529	LOC_Os01g61920	35840515	35841322	Core histone H2A%2FH2B%2FH3%2FH4 domain containing protein, putative, expressed
Chr1	36337754	37167644	829890	OsR498G0102287000.01	36859467	36860166	.	.	.	.
Chr1	36337754	37167644	829890	OsR498G0102287100.01	36860217	36870546	LOC_Os01g61930	35844675	35854979	SAC3%2FGANP family protein, putative, expressed
Chr1	36337754	37167644	829890	OsR498G0102287700.01	36872194	36872723	.	.	.	.
Chr1	36337754	37167644	829890	OsR498G0102288300.01	36876753	36879515	LOC_Os01g61940	35861147	35863908	white-brown complex homolog protein, putative, expressed
Chr1	36337754	37167644	829890	OsR498G0102288800.01	36886881	36887696	LOC_Os01g61960	35868921	35869748	GPR107 precursor, putative, expressed
Chr1	36337754	37167644	829890	OsR498G0102289000.01	36889216	36891347	LOC_Os01g61970	35871071	35873225	Lung seven transmembrane receptor domain containing protein, putative, expressed
Chr1	36337754	37167644	829890	OsR498G0102290000.01	36900248	36907198	LOC_Os01g61990	35884769	35889014	ankyrin repeat-containing protein, putative, expressed
Chr1	36337754	37167644	829890	OsR498G0102290100.01	36907996	36909544	LOC_Os01g62000	35889803	35891365	pectate lyase 4 precursor, putative, expressed
Chr1	36337754	37167644	829890	OsR498G0102290300.01	36909765	36911026	.	.	.	.
Chr1	36337754	37167644	829890	OsR498G0102290700.01	36911694	36913891	LOC_Os01g62010	35893281	35895178	hydrolase, alpha%2Fbeta fold family domain containing protein, expressed
Chr1	36337754	37167644	829890	OsR498G0102291100.01	36915384	36918992	LOC_Os01g62020	35896974	35900582	NAD dependent epimerase%2Fdehydratase family domain containing protein, expressed
Chr1	36337754	37167644	829890	OsR498G0102291300.01	36921318	36926809	LOC_Os01g62040	35902960	35908326	ruvB-like, putative, expressed
Chr1	36337754	37167644	829890	OsR498G0102291500.01	36930503	36932000	LOC_Os01g62060	35912076	35913388	plant-specific domain TIGR01589 family protein, expressed
Chr1	36337754	37167644	829890	OsR498G0102292400.01	36937793	36943006	LOC_Os01g62070	35916734	35921969	cation efflux family protein, putative, expressed
Chr1	36337754	37167644	829890	OsR498G0102292600.01	36944548	36950433	LOC_Os01g62080	35923800	35929979	serine%2Fthreonine-protein kinase AFC1, putative, expressed
Chr1	36337754	37167644	829890	OsR498G0102293500.01	36958445	36962396	LOC_Os01g62100	35940240	35949471	retrotransposon protein, putative, unclassified, expressed
Chr1	36337754	37167644	829890	OsR498G0102294100.01	36965559	36970067	LOC_Os01g62100	35940240	35949471	retrotransposon protein, putative, unclassified, expressed
Chr1	36337754	37167644	829890	OsR498G0102294600.01	36972376	36972953	LOC_Os01g62110	35952919	35953507	expressed protein
Chr1	36337754	37167644	829890	OsR498G0102295800.01	36979945	36984254	LOC_Os01g62120	35964307	35964744	expressed protein
Chr1	36337754	37167644	829890	OsR498G0102296000.01	36985974	36986759	LOC_Os01g62130	35965949	35966946	ZOS1-14 - C2H2 zinc finger protein, expressed
Chr1	36337754	37167644	829890	OsR498G0102296300.01	36992702	36996953	LOC_Os01g62140	35972862	35973659	retrotransposon, putative, centromere-specific, expressed
Chr1	36337754	37167644	829890	OsR498G0102297100.01	37001350	37004050	.	.	.	.
Chr1	36337754	37167644	829890	OsR498G0102298500.01	37019636	37020243	.	.	.	.
Chr1	36337754	37167644	829890	OsR498G0102298800.01	37020998	37021965	LOC_Os01g62190	36001241	36002103	ZOS1-15 - C2H2 zinc finger protein, expressed	zinc finger protein179	ZFP179
Chr1	36337754	37167644	829890	OsR498G0102299000.01	37022271	37024905	LOC_Os01g62200	36002256	36005101	domain of unknown function DUF966 domain containing protein, expressed	DUF966-stress repressive gene 2	OsDSR2
Chr1	36337754	37167644	829890	OsR498G0102299300.01	37027211	37029835	LOC_Os01g62210	36007366	36009974	50S ribosomal protein L17, putative, expressed
Chr1	36337754	37167644	829890	OsR498G0102299500.01	37031421	37033469	LOC_Os01g62220	36011650	36013020	pentatricopeptide, putative, expressed
Chr1	36337754	37167644	829890	OsR498G0102299700.01	37033998	37037122	LOC_Os01g62230	36013832	36014697	Core histone H2A%2FH2B%2FH3%2FH4 domain containing protein, putative, expressed
Chr1	36337754	37167644	829890	OsR498G0102300200.01	37037362	37043685	LOC_Os01g62244	36017204	36023469	ubiquitin-conjugating enzyme, putative, expressed
Chr1	36337754	37167644	829890	OsR498G0102300300.01	37042939	37043272	LOC_Os01g62244	36017204	36023469	ubiquitin-conjugating enzyme, putative, expressed
Chr1	36337754	37167644	829890	OsR498G0102301300.01	37049310	37051121	LOC_Os01g62260	36029785	36030969	thaumatin, putative, expressed
Chr1	36337754	37167644	829890	OsR498G0102302100.01	37061343	37064997	LOC_Os01g62290	36039706	36043510	DnaK family protein, putative, expressed
Chr1	36337754	37167644	829890	OsR498G0102302400.01	37061314	37061720	LOC_Os01g62290	36039706	36043510	DnaK family protein, putative, expressed
Chr1	36337754	37167644	829890	OsR498G0102302600.01	37065607	37068009	LOC_Os01g62300	36044120	36046602	SLT1 protein, putative, expressed
Chr1	36337754	37167644	829890	OsR498G0102303300.01	37073575	37074588	.	.	.	.
Chr1	36337754	37167644	829890	OsR498G0102304200.01	37078817	37081106	LOC_Os01g62310	36057344	36059634	homeobox domain containing protein, expressed
Chr1	36337754	37167644	829890	OsR498G0102306200.01	37112498	37115414	LOC_Os01g62350	36083051	36085662	60S ribosomal protein L36-2, putative, expressed
Chr1	36337754	37167644	829890	OsR498G0102306400.01	37118631	37121077	LOC_Os01g62360	36089179	36091558	expressed protein
Chr1	36337754	37167644	829890	OsR498G0102306500.01	37120739	37121541	LOC_Os01g62360	36089179	36091558	expressed protein
Chr1	36337754	37167644	829890	OsR498G0102307000.01	37124931	37125515	.	.	.	.
Chr1	36337754	37167644	829890	OsR498G0102307700.01	37129761	37131430	LOC_Os01g62370	36094898	36096865	ENTH domain containing protein, expressed
Chr1	36337754	37167644	829890	OsR498G0102308200.01	37133274	37139174	LOC_Os01g62380	36099402	36104293	fasciclin-like arabinogalactan protein, putative, expressed
Chr1	36337754	37167644	829890	OsR498G0102308400.01	37139597	37146029	LOC_Os01g62390	36105408	36108015	growth regulator related protein, putative, expressed
Chr1	36337754	37167644	829890	OsR498G0102309500.01	37157960	37163674	LOC_Os01g62410	36122778	36128487	MYB family transcription factor, putative, expressed	-	OsMYB3R-2
Chr1	36337754	37167644	829890	OsR498G0102309700.01	37164432	37167922	LOC_Os01g62420	36129310	36132720	triosephosphate isomerase, cytosolic, putative, expressed
Chr1	37211426	38132561	921135	OsR498G0102313000.01	37217489	37220328	LOC_Os01g62490	36177289	36180127	laccase precursor protein, putative, expressed
Chr1	37211426	38132561	921135	OsR498G0102313100.01	37217879	37218463	LOC_Os01g62490	36177289	36180127	laccase precursor protein, putative, expressed
Chr1	37211426	38132561	921135	OsR498G0102313400.01	37222688	37228243	LOC_Os01g62500	36182449	36187998	OsFtsH3 FtsH protease, homologue of AtFtsH3%2F10, expressed
Chr1	37211426	38132561	921135	OsR498G0102313600.01	37228916	37235069	LOC_Os01g62514	36193840	36194611	WRKY56, expressed
Chr1	37211426	38132561	921135	OsR498G0102314100.01	37249331	37250206	LOC_Os01g62520	36207863	36210647	retrotransposon protein, putative, unclassified
Chr1	37211426	38132561	921135	OsR498G0102314700.01	37254805	37255497	LOC_Os01g62540	36214333	36216515	expressed protein
Chr1	37211426	38132561	921135	OsR498G0102315200.01	37257573	37258434	LOC_Os01g62550	36216795	36218318	expressed protein
Chr1	37211426	38132561	921135	OsR498G0102315400.01	37257573	37258716	LOC_Os01g62550	36216795	36218318	expressed protein
Chr1	37211426	38132561	921135	OsR498G0102315800.01	37259548	37259969	LOC_Os01g62560	36219265	36220410	expressed protein
Chr1	37211426	38132561	921135	OsR498G0102315900.01	37262661	37269223	LOC_Os01g62570	36222348	36228582	ATP%2FGTP%2FCa%2B%2B binding protein, putative, expressed
Chr1	37211426	38132561	921135	OsR498G0102316200.01	37271275	37272323	LOC_Os01g62584	36230482	36233564	peptidase aspartic family protein, putative, expressed
Chr1	37211426	38132561	921135	OsR498G0102316500.01	37273268	37273893	LOC_Os01g62584	36230482	36233564	peptidase aspartic family protein, putative, expressed
Chr1	37211426	38132561	921135	OsR498G0102317300.01	37277080	37279671	LOC_Os01g62600	36236842	36239066	laccase precursor protein, putative, expressed
Chr1	37211426	38132561	921135	OsR498G0102317900.01	37289770	37291653	.	.	.	.
Chr1	37211426	38132561	921135	OsR498G0102318100.01	37292248	37292928	LOC_Os01g62605	36251954	36252630	expressed protein
Chr1	37211426	38132561	921135	OsR498G0102318300.01	37293846	37297549	LOC_Os01g62610	36253547	36256977	peptidyl-prolyl cis-trans isomerase, FKBP-type, putative, expressed
Chr1	37211426	38132561	921135	OsR498G0102318600.01	37297902	37302350	LOC_Os01g62620	36257435	36261744	DHHC zinc finger domain containing protein, expressed
Chr1	37211426	38132561	921135	OsR498G0102318700.01	37302560	37303437	.	.	.	.
Chr1	37211426	38132561	921135	OsR498G0102319700.01	37309253	37309740	LOC_Os01g62630	36268063	36269737	aspartic proteinase nepenthesin precursor, putative, expressed
Chr1	37211426	38132561	921135	OsR498G0102320600.01	37314499	37315098	LOC_Os01g62640	36274026	36274733	zinc finger, C3HC4 type domain containing protein, expressed
Chr1	37211426	38132561	921135	OsR498G0102321100.01	37318947	37326475	LOC_Os01g62650	36278953	36286403	pumilio-family RNA binding protein, putative, expressed
Chr1	37211426	38132561	921135	OsR498G0102321300.01	37327019	37329734	LOC_Os01g62660	36286928	36289643	MYB family transcription factor, putative, expressed
Chr1	37211426	38132561	921135	OsR498G0102322000.01	37336696	37338675	LOC_Os01g62670	36296114	36298431	avr9%2FCf-9 rapidly elicited protein, putative, expressed
Chr1	37211426	38132561	921135	OsR498G0102322100.01	37337004	37338712	LOC_Os01g62670	36296114	36298431	avr9%2FCf-9 rapidly elicited protein, putative, expressed
Chr1	37211426	38132561	921135	OsR498G0102323800.01	37349452	37355348	.	.	.	.
Chr1	37211426	38132561	921135	OsR498G0102324500.01	37359058	37360291	.	.	.	.
Chr1	37211426	38132561	921135	OsR498G0102324800.01	37360677	37363904	LOC_Os01g62750	36325683	36336561	expressed protein
Chr1	37211426	38132561	921135	OsR498G0102325000.01	37364439	37365605	.	.	.	.
Chr1	37211426	38132561	921135	OsR498G0102325200.01	37366750	37371745	LOC_Os01g62750	36325683	36336561	expressed protein
Chr1	37211426	38132561	921135	OsR498G0102325500.01	37379127	37381257	LOC_Os01g62760	36343948	36346078	protein phosphatase 2C, putative, expressed
Chr1	37211426	38132561	921135	OsR498G0102326100.01	37388322	37393907	LOC_Os01g62790	36359709	36365493	expressed protein
Chr1	37211426	38132561	921135	OsR498G0102326300.01	37394935	37400749	LOC_Os01g62790	36359709	36365493	expressed protein
Chr1	37211426	38132561	921135	OsR498G0102327000.01	37403446	37409203	LOC_Os01g62800	36368227	36373959	methyltransferase, putative, expressed
Chr1	37211426	38132561	921135	OsR498G0102327300.01	37410070	37411517	.	.	.	.
Chr1	37211426	38132561	921135	OsR498G0102327700.01	37414950	37420553	LOC_Os01g62810	36379629	36385391	regulator of chromosome condensation, putative, expressed
Chr1	37211426	38132561	921135	OsR498G0102328000.01	37420909	37426413	LOC_Os01g62820	36385625	36390411	Transcription initiation factor TFIID subunit A containing protein, expressed
Chr1	37211426	38132561	921135	OsR498G0102328500.01	37431023	37433737	LOC_Os01g62840	36395486	36398185	mannose-1-phosphate guanyltransferase, putative, expressed
Chr1	37211426	38132561	921135	OsR498G0102328800.01	37434495	37437427	LOC_Os01g62850	36398958	36401777	membrane associated DUF588 domain containing protein, putative, expressed
Chr1	37211426	38132561	921135	OsR498G0102329100.01	37439003	37442965	LOC_Os01g62860	36403442	36407380	oxidoreductase, aldo%2Fketo reductase family protein, putative, expressed
Chr1	37211426	38132561	921135	OsR498G0102329500.01	37446177	37449881	LOC_Os01g62870	36410638	36414610	oxidoreductase, aldo%2Fketo reductase family protein, putative, expressed
Chr1	37211426	38132561	921135	OsR498G0102329700.01	37453281	37456865	LOC_Os01g62880	36418114	36420455	oxidoreductase, aldo%2Fketo reductase family protein, putative, expressed
Chr1	37211426	38132561	921135	OsR498G0102330000.01	37455209	37458081	LOC_Os01g62890	36420024	36422893	prenylated rab acceptor, putative, expressed
Chr1	37211426	38132561	921135	OsR498G0102330300.01	37463618	37464022	.	.	.	.
Chr1	37211426	38132561	921135	OsR498G0102331100.01	37466278	37476112	LOC_Os01g62900	36430978	36440843	amino acid kinase, putative, expressed
Chr1	37211426	38132561	921135	OsR498G0102331600.01	37473455	37478213	LOC_Os01g62910	36438948	36442944	CRR2, putative, expressed
Chr1	37211426	38132561	921135	OsR498G0102332000.01	37480132	37485205	LOC_Os01g62920	36445019	36449951	homeodomain protein, putative, expressed	QTL of seed shattering in chromosome 1	qSH1
Chr1	37211426	38132561	921135	OsR498G0102333400.01	37512476	37513427	LOC_Os01g62945	36466366	36467358	expressed protein
Chr1	37211426	38132561	921135	OsR498G0102333600.01	37513989	37516503	LOC_Os01g62950	36467915	36470441	ras-related protein, putative, expressed
Chr1	37211426	38132561	921135	OsR498G0102333900.01	37523375	37523794	.	.	.	.
Chr1	37211426	38132561	921135	OsR498G0102334700.01	37529898	37534394	LOC_Os01g62970	36479579	36484051	expressed protein
Chr1	37211426	38132561	921135	OsR498G0102335000.01	37534328	37535157	LOC_Os01g62980	36483566	36484818	LTPL101 - Protease inhibitor%2Fseed storage%2FLTP family protein precursor, expressed
Chr1	37211426	38132561	921135	OsR498G0102335200.01	37535843	37540083	LOC_Os01g62990	36485585	36489717	ATROPGEF7%2FROPGEF7, putative, expressed
Chr1	37211426	38132561	921135	OsR498G0102335800.01	37546414	37548510	LOC_Os01g63010	36496069	36498165	universal stress protein domain containing protein, putative, expressed
Chr1	37211426	38132561	921135	OsR498G0102335900.01	37546414	37546919	.	.	.	.
Chr1	37211426	38132561	921135	OsR498G0102336100.01	37548811	37550910	.	.	.	.
Chr1	37211426	38132561	921135	OsR498G0102338100.01	37567209	37569733	LOC_Os01g63050	36527672	36530221	expressed protein
Chr1	37211426	38132561	921135	OsR498G0102338300.01	37570836	37572047	.	.	.	.
Chr1	37211426	38132561	921135	OsR498G0102338900.01	37579741	37584776	LOC_Os01g63060	36540147	36545196	phosphatidic acid phosphatase-related, putative, expressed
Chr1	37211426	38132561	921135	OsR498G0102339200.01	37590810	37593947	LOC_Os01g63150	36587791	36600491	retrotransposon protein, putative, Ty3-gypsy subclass, expressed
Chr1	37211426	38132561	921135	OsR498G0102339600.01	37599809	37601410	LOC_Os01g63160	36606535	36608135	MYB family transcription factor, putative, expressed
Chr1	37211426	38132561	921135	OsR498G0102339900.01	37609947	37614621	LOC_Os01g63180	36616801	36621516	laccase-6 precursor, putative, expressed
Chr1	37211426	38132561	921135	OsR498G0102340200.01	37613988	37614397	LOC_Os01g63180	36616801	36621516	laccase-6 precursor, putative, expressed
Chr1	37211426	38132561	921135	OsR498G0102340300.01	37615880	37620833	LOC_Os01g63190	36622827	36627675	laccase precursor protein, putative, expressed
Chr1	37211426	38132561	921135	OsR498G0102340700.01	37627406	37630173	LOC_Os01g63200	36634331	36636980	laccase precursor protein, putative, expressed
Chr1	37211426	38132561	921135	OsR498G0102341300.01	37639886	37640844	LOC_Os01g63210	36639626	36640584	SOUL heme-binding protein, putative, expressed
Chr1	37211426	38132561	921135	OsR498G0102341500.01	37641203	37647417	LOC_Os01g63220	36640943	36647156	kinase, pfkB family, putative, expressed
Chr1	37211426	38132561	921135	OsR498G0102341800.01	37643974	37648279	LOC_Os01g63230	36643577	36648018	growth regulator related protein, putative, expressed
Chr1	37211426	38132561	921135	OsR498G0102343200.01	37653788	37656048	LOC_Os01g63240	36652405	36655714	reticulon domain containing protein, putative, expressed
Chr1	37211426	38132561	921135	OsR498G0102343400.01	37657725	37662336	LOC_Os01g63250	36656340	36660768	josephin, putative, expressed
Chr1	37211426	38132561	921135	OsR498G0102344100.01	37668838	37670011	LOC_Os01g63260	36667119	36667925	3-oxo-5-alpha-steroid 4-dehydrogenase, putative, expressed
Chr1	37211426	38132561	921135	OsR498G0102345000.01	37675218	37681477	LOC_Os01g63270	36670221	36676478	alpha-glucan phosphorylast isozyme, putative, expressed
Chr1	37211426	38132561	921135	OsR498G0102345600.01	37687301	37690744	LOC_Os01g63280	36683709	36687154	tyrosine protein kinase domain containing protein, putative, expressed
Chr1	37211426	38132561	921135	OsR498G0102346000.01	37691268	37694930	LOC_Os01g63290	36687545	36695629	transporter, major facilitator family, putative, expressed
Chr1	37211426	38132561	921135	OsR498G0102346100.01	37694987	37696041	.	.	.	.
Chr1	37211426	38132561	921135	OsR498G0102347000.01	37700131	37702508	LOC_Os01g63310	36697008	36698963	DUF740 domain containing protein, expressed
Chr1	37211426	38132561	921135	OsR498G0102348400.01	37717834	37727544	LOC_Os01g63354	36717974	36723161	ELM2 domain containing protein, putative, expressed
Chr1	37211426	38132561	921135	OsR498G0102348900.01	37729108	37733668	LOC_Os01g63400	36732836	36737403	PPR repeat containing protein, expressed
Chr1	37211426	38132561	921135	OsR498G0102349200.01	37732372	37733654	LOC_Os01g63410	36735951	36737401	expressed protein
Chr1	37211426	38132561	921135	OsR498G0102349400.01	37735126	37737940	.	.	.	.
Chr1	37211426	38132561	921135	OsR498G0102350700.01	37743099	37747272	LOC_Os01g63420	36746807	36750976	OsFBL4 - F-box domain and LRR containing protein, expressed	CORONATINE INSENSITIVE1	OsCOI1
Chr1	37211426	38132561	921135	OsR498G0102351500.01	37753159	37758522	LOC_Os01g63444	36756897	36762917	expressed protein
Chr1	37211426	38132561	921135	OsR498G0102352200.01	37759428	37761569	LOC_Os01g63460	36763179	36765294	MYB family transcription factor, putative, expressed
Chr1	37211426	38132561	921135	OsR498G0102352900.01	37767217	37769256	LOC_Os01g63470	36770986	36772435	C2 domain containing protein, expressed
Chr1	37211426	38132561	921135	OsR498G0102354500.01	37795133	37797217	LOC_Os01g63480	36794890	36797406	transferase family protein, putative, expressed
Chr1	37211426	38132561	921135	OsR498G0102354700.01	37797431	37798197	.	.	.	.
Chr1	37211426	38132561	921135	OsR498G0102355600.01	37803848	37804231	.	.	.	.
Chr1	37211426	38132561	921135	OsR498G0102355900.01	37808115	37809095	LOC_Os01g63500	36807946	36808961	expressed protein
Chr1	37211426	38132561	921135	OsR498G0102356600.01	37813861	37815160	LOC_Os01g63510	36813724	36815023	homeobox domain containing protein, expressed	Quiescent center specific homeobox	QHB
Chr1	37211426	38132561	921135	OsR498G0102357300.01	37824096	37826174	LOC_Os01g63540	36840077	36842130	cytochrome P450, putative, expressed
Chr1	37211426	38132561	921135	OsR498G0102357800.01	37830208	37838272	LOC_Os01g63580	36863214	36866375	glycerol-3-phosphate acyltransferase, putative, expressed
Chr1	37211426	38132561	921135	OsR498G0102360100.01	37855727	37858585	LOC_Os01g63620	36894554	36897429	expressed protein
Chr1	37211426	38132561	921135	OsR498G0102361100.01	37874874	37877349	LOC_Os01g63680	36936984	36939364	MYB family transcription factor, putative, expressed
Chr1	37211426	38132561	921135	OsR498G0102361800.01	37880582	37883078	LOC_Os01g63690	36942596	36944593	hs1, putative, expressed
Chr1	37211426	38132561	921135	OsR498G0102362500.01	37887312	37888133	.	.	.	.
Chr1	37211426	38132561	921135	OsR498G0102362700.01	37888690	37889591	.	.	.	.
Chr1	37211426	38132561	921135	OsR498G0102362900.01	37890752	37894754	LOC_Os01g63710	36951117	36956735	CDC6 - Putative DNA replication initiation protein, expressed
Chr1	37211426	38132561	921135	OsR498G0102366700.01	37941195	37947673	LOC_Os01g63770	36998338	37004796	transmembrane amino acid transporter protein, putative, expressed
Chr1	37211426	38132561	921135	OsR498G0102367000.01	37948624	37956372	LOC_Os01g63790	37011897	37013536	prolipoprotein diacylglyceryl transferase, putative, expressed
Chr1	37211426	38132561	921135	OsR498G0102367500.01	37959825	37962427	LOC_Os01g63800	37017028	37018048	pleckstrin homology domain-containing protein, putative, expressed
Chr1	37211426	38132561	921135	OsR498G0102367900.01	37964333	37966520	LOC_Os01g63810	37021488	37024131	starch binding domain containing protein, putative, expressed
Chr1	37211426	38132561	921135	OsR498G0102368200.01	37965058	37974472	LOC_Os01g63820	37023041	37031680	double-stranded RNA binding motif containing protein, expressed
Chr1	37211426	38132561	921135	OsR498G0102368400.01	37976686	37981458	LOC_Os01g63830	37034026	37036018	dehydrodolichyl diphosphate synthase, putative, expressed
Chr1	37211426	38132561	921135	OsR498G0102368600.01	37985096	37988855	LOC_Os01g63840	37039556	37043234	3-deoxy-D-manno-octulosonic-acid transferase, putative, expressed
Chr1	37211426	38132561	921135	OsR498G0102368800.01	37989185	37995473	LOC_Os01g63854	37043480	37049892	transmembrane amino acid transporter protein, putative, expressed
Chr1	37211426	38132561	921135	OsR498G0102369300.01	38005604	38010507	LOC_Os01g63870	37060600	37064615	nucleobase-ascorbate transporter, putative, expressed
Chr1	37211426	38132561	921135	OsR498G0102369600.01	38011293	38014805	LOC_Os01g63880	37065393	37068896	expressed protein
Chr1	37211426	38132561	921135	OsR498G0102369800.01	38015300	38017946	LOC_Os01g63890	37069394	37071912	G10 protein, putative, expressed
Chr1	37211426	38132561	921135	OsR498G0102369900.01	38022255	38025441	LOC_Os01g63900	37076467	37079538	WD domain, G-beta repeat domain containing protein, expressed
Chr1	37211426	38132561	921135	OsR498G0102370200.01	38025611	38035274	LOC_Os01g63910	37080289	37088947	AT hook motif family protein, expressed
Chr1	37211426	38132561	921135	OsR498G0102370400.01	38038530	38039410	.	.	.	.
Chr1	37211426	38132561	921135	OsR498G0102370800.01	38040787	38043839	LOC_Os01g63930	37095403	37099183	cytochrome P450, putative, expressed
Chr1	37211426	38132561	921135	OsR498G0102371300.01	38049857	38050636	.	.	.	.
Chr1	37211426	38132561	921135	OsR498G0102372800.01	38061917	38066620	LOC_Os01g63940	37118464	37121374	Transcription initiation factor TFIID subunit A containing protein, expressed
Chr1	37211426	38132561	921135	OsR498G0102372900.01	38066681	38070464	LOC_Os01g63950	37123072	37126849	expressed protein
Chr1	37211426	38132561	921135	OsR498G0102373300.01	38072287	38074122	LOC_Os01g63970	37133557	37135392	sialyltransferase family domain containing protein, expressed
Chr1	37211426	38132561	921135	OsR498G0102374900.01	38091143	38095296	LOC_Os01g63990	37154448	37157450	hydrolase, alpha%2Fbeta fold family protein, putative, expressed
Chr1	37211426	38132561	921135	OsR498G0102377300.01	38112356	38114360	LOC_Os01g64000	37174547	37176550	bZIP transcription factor, putative, expressed	ABA insensitive 5	OsABI5
Chr1	37211426	38132561	921135	OsR498G0102377500.01	38115254	38120213	LOC_Os01g64010	37177434	37184932	dual specificity protein phosphatase, putative, expressed
Chr1	37211426	38132561	921135	OsR498G0102377800.01	38119053	38126466	LOC_Os01g64020	37181216	37188580	transcription factor, putative, expressed
Chr1	38152852	38424335	271483	OsR498G0102379100.01	38152250	38155867	LOC_Os01g64090	37231748	37234375	L1P family of ribosomal proteins domain containing protein, expressed
Chr1	38152852	38424335	271483	OsR498G0102379300.01	38156911	38158349	LOC_Os01g64100	37235781	37237357	glycosyl hydrolase, putative, expressed
Chr1	38152852	38424335	271483	OsR498G0102379600.01	38160041	38163449	LOC_Os01g64110	37238901	37240778	glycosyl hydrolase, putative, expressed
Chr1	38152852	38424335	271483	OsR498G0102380900.01	38176193	38181295	LOC_Os01g64170	37269723	37274713	glycosyl hydrolases family 17, putative, expressed
Chr1	38152852	38424335	271483	OsR498G0102381200.01	38182321	38184012	LOC_Os01g64180	37275755	37277400	expressed protein
Chr1	38152852	38424335	271483	OsR498G0102381400.01	38185548	38187032	LOC_Os01g64190	37278991	37280491	expressed protein
Chr1	38152852	38424335	271483	OsR498G0102381900.01	38192214	38192490	LOC_Os01g64210	37288372	37288857	expressed protein
Chr1	38152852	38424335	271483	OsR498G0102382400.01	38193876	38194309	LOC_Os01g64220	37289489	37298371	expressed protein
Chr1	38152852	38424335	271483	OsR498G0102383100.01	38207207	38211538	LOC_Os01g64250	37303517	37307958	hemerythrin family protein, expressed
Chr1	38152852	38424335	271483	OsR498G0102383600.01	38211673	38213787	LOC_Os01g64256	37308093	37310312	transposon protein, putative, Mutator sub-class, expressed
Chr1	38152852	38424335	271483	OsR498G0102383800.01	38214140	38218362	LOC_Os01g64262	37310829	37314736	hydrolase, alpha%2Fbeta fold family, putative, expressed
Chr1	38152852	38424335	271483	OsR498G0102383900.01	38218856	38219876	LOC_Os01g64270	37315291	37316689	expressed protein
Chr1	38152852	38424335	271483	OsR498G0102384200.01	38218916	38224161	LOC_Os01g64280	37315291	37320517	sorting nexin 1, putative, expressed
Chr1	38152852	38424335	271483	OsR498G0102384500.01	38227541	38231154	LOC_Os01g64300	37323884	37324908	DUF584 domain containing protein, putative, expressed
Chr1	38152852	38424335	271483	OsR498G0102385500.01	38238147	38239827	LOC_Os01g64310	37334220	37336229	no apical meristem protein, putative, expressed
Chr1	38152852	38424335	271483	OsR498G0102386100.01	38241820	38243512	LOC_Os01g64320	37338112	37338498	expressed protein
Chr1	38152852	38424335	271483	OsR498G0102387400.01	38281001	38282303	.	.	.	.
Chr1	38152852	38424335	271483	OsR498G0102387800.01	38283683	38287232	LOC_Os01g64350	37353384	37356195	expressed protein
Chr1	38152852	38424335	271483	OsR498G0102387900.01	38288575	38289966	LOC_Os01g64360	37358204	37359596	MYB family transcription factor, putative, expressed
Chr1	38152852	38424335	271483	OsR498G0102388200.01	38290624	38293800	LOC_Os01g64370	37360254	37363436	expressed protein
Chr1	38152852	38424335	271483	OsR498G0102388500.01	38295670	38296810	LOC_Os01g64380	37365653	37365967	expressed protein
Chr1	38152852	38424335	271483	OsR498G0102389500.01	38311808	38312565	LOC_Os01g64410	37381457	37382214	ATOFP18%2FOFP18, putative, expressed
Chr1	38152852	38424335	271483	OsR498G0102390000.01	38321604	38323585	LOC_Os01g64430	37396145	37397573	DUF623 domain containing protein, expressed
Chr1	38152852	38424335	271483	OsR498G0102390500.01	38328514	38329314	LOC_Os01g64440	37403082	37403883	expressed protein
Chr1	38152852	38424335	271483	OsR498G0102390800.01	38331623	38332679	LOC_Os01g64450	37406183	37407241	harpin-induced protein 1 domain containing protein, expressed
Chr1	38152852	38424335	271483	OsR498G0102391600.01	38337736	38338747	LOC_Os01g64470	37412000	37413011	harpin-induced protein 1 domain containing protein, expressed
Chr1	38152852	38424335	271483	OsR498G0102391800.01	38342948	38349307	LOC_Os01g64490	37417030	37423374	protein kinase domain containing protein, expressed
Chr1	38152852	38424335	271483	OsR498G0102392900.01	38353640	38354653	.	.	.	.
Chr1	38152852	38424335	271483	OsR498G0102394100.01	38358262	38358617	.	.	.	.
Chr1	38152852	38424335	271483	OsR498G0102394500.01	38360641	38361315	.	.	.	.
Chr1	38152852	38424335	271483	OsR498G0102395000.01	38366384	38370831	LOC_Os01g64520	37440429	37444871	uricase, putative, expressed
Chr1	38152852	38424335	271483	OsR498G0102395800.01	38381778	38383384	LOC_Os01g64540	37451397	37453003	anthocyanidin 3-O-glucosyltransferase, putative, expressed
Chr1	38152852	38424335	271483	OsR498G0102396300.01	38387907	38394148	LOC_Os01g64560	37457453	37463751	helix-loop-helix DNA-binding protein, putative, expressed
Chr1	38152852	38424335	271483	OsR498G0102396600.01	38394660	38395820	LOC_Os01g64570	37464270	37465484	U-box domain-containing protein, putative, expressed
Chr1	38152852	38424335	271483	OsR498G0102397600.01	38402797	38403853	LOC_Os01g64590	37472376	37473368	dof zinc finger domain containing protein, putative, expressed
Chr1	38152852	38424335	271483	OsR498G0102399300.01	38418963	38419894	LOC_Os01g64620	37505155	37506089	zinc finger, C3HC4 type domain containing protein, expressed
Chr1	38152852	38424335	271483	OsR498G0102400100.01	38423513	38427119	LOC_Os01g64630	37509885	37513369	actin, putative, expressed
Chr1	38468812	38597813	129001	OsR498G0102403700.01	38465971	38470608	LOC_Os01g64720	37551977	37556502	expressed protein
Chr1	38468812	38597813	129001	OsR498G0102404000.01	38470767	38474198	LOC_Os01g64730	37556674	37560104	bZIP transcription factor domain containing protein, expressed	ABA responsive element binding factor 1	Osabf1
Chr1	38468812	38597813	129001	OsR498G0102404700.01	38479696	38480378	.	.	.	.
Chr1	38468812	38597813	129001	OsR498G0102404900.01	38480457	38490145	LOC_Os01g64750	37566051	37575992	sterol 3-beta-glucosyltransferase, putative, expressed
Chr1	38468812	38597813	129001	OsR498G0102405100.01	38491053	38493451	LOC_Os01g64760	37576887	37579109	Yip1 domain containing protein, expressed
Chr1	38468812	38597813	129001	OsR498G0102405300.01	38494737	38499098	LOC_Os01g64770	37580452	37585228	polypyrimidine tract-binding protein, putative, expressed
Chr1	38468812	38597813	129001	OsR498G0102405600.01	38499041	38502384	LOC_Os01g64780	37584160	37588117	COV1, putative, expressed
Chr1	38468812	38597813	129001	OsR498G0102406000.01	38503723	38506540	LOC_Os01g64790	37589452	37592446	AP2 domain containing protein, expressed
Chr1	38468812	38597813	129001	OsR498G0102406100.01	38506685	38508373	LOC_Os01g64790	37589452	37592446	AP2 domain containing protein, expressed
Chr1	38468812	38597813	129001	OsR498G0102406700.01	38526745	38528370	.	.	.	.
Chr1	38468812	38597813	129001	OsR498G0102408000.01	38538953	38545203	LOC_Os01g64810	37615955	37622095	zinc finger DHHC domain-containing protein, putative, expressed
Chr1	38468812	38597813	129001	OsR498G0102408600.01	38548860	38559073	LOC_Os01g64820	37625795	37636034	POLA1 - Putative DNA polymerase alpha catalytic subunit, expressed
Chr1	38468812	38597813	129001	OsR498G0102408700.01	38560117	38561646	LOC_Os01g64830	37637212	37639865	aspartic proteinase nepenthesin precursor, putative, expressed
Chr1	38468812	38597813	129001	OsR498G0102409300.01	38564446	38566366	LOC_Os01g64840	37641512	37643420	aspartic proteinase nepenthesin-1 precursor, putative, expressed
Chr1	38468812	38597813	129001	OsR498G0102409700.01	38569809	38571992	LOC_Os01g64850	37647019	37649292	OsSub10 - Putative Subtilisin homologue, expressed
Chr1	38468812	38597813	129001	OsR498G0102409900.01	38574480	38577026	LOC_Os01g64860	37651834	37654383	OsSub11 - Putative Subtilisin homologue, expressed
Chr1	38468812	38597813	129001	OsR498G0102410200.01	38577948	38583864	LOC_Os01g64870	37655319	37661234	expressed protein
Chr1	38468812	38597813	129001	OsR498G0102410400.01	38584356	38585186	LOC_Os01g64880	37661778	37662433	expressed protein
Chr1	38468812	38597813	129001	OsR498G0102410700.01	38586731	38589864	LOC_Os01g64890	37664117	37667349	CorA-like magnesium transporter protein, putative, expressed	Oryza sativa Magnesium Transporter 1	OsMGT1
Chr1	38468812	38597813	129001	OsR498G0102411000.01	38589934	38604444	LOC_Os01g64900	37666708	37681708	HEAT, putative, expressed
Chr1	38624632	39369425	744793	OsR498G0102413500.01	38629702	38634905	LOC_Os01g64970	37710241	37715296	CAMK_CAMK_like.11 - CAMK includes calcium%2Fcalmodulin depedent protein kinases, expressed	SNF1-type serine-threonine protein kinase4	SAPK4
Chr1	38624632	39369425	744793	OsR498G0102414000.01	38635127	38640742	LOC_Os01g64980	37714296	37720652	ion channel DMI1, chloroplast precursor, putative, expressed	-	Os-pollux
Chr1	38624632	39369425	744793	OsR498G0102414300.01	38642394	38646783	LOC_Os01g64990	37722310	37731905	GPI transamidase subunit PIG-U domain containing protein, expressed	ammonium transporter 3;1	OsAMT3;1
Chr1	38624632	39369425	744793	OsR498G0102414500.01	38647411	38658341	LOC_Os01g64990	37722310	37731905	GPI transamidase subunit PIG-U domain containing protein, expressed	ammonium transporter 3;1	OsAMT3;1
Chr1	38624632	39369425	744793	OsR498G0102414800.01	38659982	38663491	LOC_Os01g65010	37739465	37742721	serine%2Fthreonine-protein kinase receptor precursor, putative, expressed
Chr1	38624632	39369425	744793	OsR498G0102415200.01	38664839	38665516	.	.	.	.
Chr1	38624632	39369425	744793	OsR498G0102415600.01	38666287	38669096	LOC_Os01g65030	37745526	37748604	S-locus-specific glycoprotein precursor, putative, expressed
Chr1	38624632	39369425	744793	OsR498G0102416100.01	38673063	38682722	LOC_Os01g65060	37760557	37762299	S-domain receptor-like protein kinase, putative, expressed
Chr1	38624632	39369425	744793	OsR498G0102416300.01	38683856	38690770	LOC_Os01g65070	37763432	37770403	hydrolase, alpha%2Fbeta fold family domain containing protein, expressed
Chr1	38624632	39369425	744793	OsR498G0102417100.01	38699862	38703500	LOC_Os01g65090	37779509	37782884	aminotransferase, classes I and II, domain containing protein, expressed
Chr1	38624632	39369425	744793	OsR498G0102417400.01	38703503	38706036	LOC_Os01g65094	37782927	37785412	expressed protein
Chr1	38624632	39369425	744793	OsR498G0102418100.01	38712101	38714991	LOC_Os01g65100	37790111	37792998	peptide transporter, putative, expressed
Chr1	38624632	39369425	744793	OsR498G0102418400.01	38714053	38714866	LOC_Os01g65100	37790111	37792998	peptide transporter, putative, expressed
Chr1	38624632	39369425	744793	OsR498G0102418700.01	38717538	38719724	LOC_Os01g65110	37795596	37797746	POT family protein, expressed
Chr1	38624632	39369425	744793	OsR498G0102418900.01	38721745	38723568	LOC_Os01g65120	37800956	37802803	peptide transporter, putative, expressed
Chr1	38624632	39369425	744793	OsR498G0102419100.01	38724791	38725695	LOC_Os01g65130	37804018	37808200	peptide transporter, putative, expressed
Chr1	38624632	39369425	744793	OsR498G0102419600.01	38737187	38737569	LOC_Os01g65150	37814673	37816775	proton-dependent oligopeptide transport, putative, expressed
Chr1	38624632	39369425	744793	OsR498G0102419700.01	38737405	38739164	LOC_Os01g65150	37814673	37816775	proton-dependent oligopeptide transport, putative, expressed
Chr1	38624632	39369425	744793	OsR498G0102420300.01	38743614	38749439	LOC_Os01g65169	37821218	37827014	proton-dependent oligopeptide transport, putative, expressed
Chr1	38624632	39369425	744793	OsR498G0102420700.01	38750868	38751488	LOC_Os01g65190	37828274	37832381	POT domain containing peptide transporter, putative, expressed
Chr1	38624632	39369425	744793	OsR498G0102420900.01	38752049	38752582	LOC_Os01g65190	37828274	37832381	POT domain containing peptide transporter, putative, expressed
Chr1	38624632	39369425	744793	OsR498G0102421100.01	38752725	38755001	LOC_Os01g65190	37828274	37832381	POT domain containing peptide transporter, putative, expressed
Chr1	38624632	39369425	744793	OsR498G0102421500.01	38756848	38759584	LOC_Os01g65200	37834177	37836926	proton-dependent oligopeptide transport, putative, expressed
Chr1	38624632	39369425	744793	OsR498G0102421700.01	38759791	38763010	LOC_Os01g65210	37837137	37843664	proton-dependent oligopeptide transport, putative, expressed
Chr1	38624632	39369425	744793	OsR498G0102422100.01	38764523	38766737	LOC_Os01g65210	37837137	37843664	proton-dependent oligopeptide transport, putative, expressed
Chr1	38624632	39369425	744793	OsR498G0102422400.01	38767976	38775872	LOC_Os01g65220	37844923	37852799	XRN 5%27-3%27 exonuclease N-terminus domain containing protein, expressed
Chr1	38624632	39369425	744793	OsR498G0102422600.01	38776425	38780555	LOC_Os01g65230	37853404	37857523	AGC_AGC_other_PDK1_Pk61C.1 - ACG kinases include homologs to PKA, PKG and PKC, expressed	3-phosphoinositide-dependent protein閵嗏偓kinase 1	OsPdk1
Chr1	38624632	39369425	744793	OsR498G0102423600.01	38804612	38806819	LOC_Os01g65260	37866113	37868060	amidophosphoribosyltransferase, chloroplast precursor, putative, expressed
Chr1	38624632	39369425	744793	OsR498G0102423800.01	38807792	38808646	.	.	.	.
Chr1	38624632	39369425	744793	OsR498G0102424900.01	38823344	38824449	LOC_Os01g65300	37885963	37886577	retrotransposon protein, putative, unclassified, expressed
Chr1	38624632	39369425	744793	OsR498G0102425300.01	38825685	38828502	LOC_Os01g65310	37887605	37890519	DUF803 domain containing, putative, expressed
Chr1	38624632	39369425	744793	OsR498G0102425600.01	38828715	38835522	LOC_Os01g65320	37890630	37897447	expressed protein
Chr1	38624632	39369425	744793	OsR498G0102426200.01	38837067	38844608	LOC_Os01g65330	37898925	37906158	expressed protein
Chr1	38624632	39369425	744793	OsR498G0102428000.01	38852747	38857041	LOC_Os01g65350	37914757	37918998	deoxynucleoside kinase family, putative, expressed
Chr1	38624632	39369425	744793	OsR498G0102429100.01	38868700	38869887	LOC_Os01g65370	37932350	37933295	MYB family transcription factor, putative, expressed
Chr1	38624632	39369425	744793	OsR498G0102431700.01	38885434	38888522	LOC_Os01g65380	37948867	37952032	patellin protein, putative, expressed
Chr1	38624632	39369425	744793	OsR498G0102432600.01	38892928	38895538	LOC_Os01g65400	37955088	37959001	DNA polymerase I, putative, expressed
Chr1	38624632	39369425	744793	OsR498G0102433100.01	38898952	38903236	LOC_Os01g65410	37962542	37966808	serine hydroxymethyltransferase, mitochondrial precursor, putative, expressed
Chr1	38624632	39369425	744793	OsR498G0102433400.01	38903434	38904248	.	.	.	.
Chr1	38624632	39369425	744793	OsR498G0102433600.01	38905855	38907191	LOC_Os01g65420	37968952	37970334	expressed protein
Chr1	38624632	39369425	744793	OsR498G0102435700.01	38919606	38922460	LOC_Os01g65440	37982849	37985710	universal stress protein domain containing protein, putative, expressed
Chr1	38624632	39369425	744793	OsR498G0102436000.01	38922592	38928530	LOC_Os01g65450	37986807	37991795	ubiquitin-like domain-containing CTD phosphatase 1, putative, expressed
Chr1	38624632	39369425	744793	OsR498G0102436100.01	38931246	38938317	LOC_Os01g65460	37994513	38001584	beta-galactosidase precursor, putative, expressed
Chr1	38624632	39369425	744793	OsR498G0102437500.01	38946436	38949094	LOC_Os01g65480	38009626	38012278	dnaJ domain containing protein, expressed
Chr1	38624632	39369425	744793	OsR498G0102437800.01	38949614	38951114	LOC_Os01g65490	38012798	38014299	DNA binding protein, putative, expressed
Chr1	38624632	39369425	744793	OsR498G0102438100.01	38954132	38958943	LOC_Os01g65500	38017450	38022111	chloride channel protein, putative, expressed
Chr1	38624632	39369425	744793	OsR498G0102438600.01	38959585	38961037	LOC_Os01g65510	38022774	38024230	OsFBX31 - F-box domain containing protein, expressed
Chr1	38624632	39369425	744793	OsR498G0102439000.01	38963360	38966993	LOC_Os01g65520	38026545	38030352	Sad1 %2F UNC-like C-terminal domain containing protein, putative, expressed
Chr1	38624632	39369425	744793	OsR498G0102439100.01	38968277	38972716	LOC_Os01g65530	38031498	38035556	RNA recognition motif containing protein, putative, expressed
Chr1	38624632	39369425	744793	OsR498G0102440700.01	39001908	39008272	LOC_Os01g65550	38048038	38054357	RNA recognition motif containing protein, putative, expressed
Chr1	38624632	39369425	744793	OsR498G0102441200.01	39009533	39011782	LOC_Os01g65560	38055633	38057842	snRK1-interacting protein 1, putative, expressed
Chr1	38624632	39369425	744793	OsR498G0102441600.01	39016724	39017578	.	.	.	.
Chr1	38624632	39369425	744793	OsR498G0102441700.01	39017958	39025245	LOC_Os01g65580	38064439	38071696	mitotic checkpoint family protein, putative, expressed
Chr1	38624632	39369425	744793	OsR498G0102441900.01	39025537	39028376	LOC_Os01g65590	38072090	38074862	galactosyltransferase, putative, expressed
Chr1	38624632	39369425	744793	OsR498G0102442700.01	39036252	39040317	LOC_Os01g65600	38081608	38085548	PHD-finger domain containing protein, putative, expressed
Chr1	38624632	39369425	744793	OsR498G0102443000.01	39037103	39043580	LOC_Os01g65600	38081608	38085548	PHD-finger domain containing protein, putative, expressed
Chr1	38624632	39369425	744793	OsR498G0102444400.01	39053728	39054406	LOC_Os01g65620	38098937	38099628	expressed protein
Chr1	38624632	39369425	744793	OsR498G0102444800.01	39056314	39058026	LOC_Os01g65630	38101544	38102991	expressed protein
Chr1	38624632	39369425	744793	OsR498G0102445000.01	39058662	39060665	.	.	.	.
Chr1	38624632	39369425	744793	OsR498G0102445900.01	39065927	39067082	.	.	.	.
Chr1	38624632	39369425	744793	OsR498G0102446100.01	39067025	39073790	LOC_Os01g65650	38112066	38118720	receptor-like protein kinase HAIKU2 precursor, putative, expressed
Chr1	38624632	39369425	744793	OsR498G0102446400.01	39073103	39075859	LOC_Os01g65660	38117301	38120760	amino acid transporter, putative, expressed
Chr1	38624632	39369425	744793	OsR498G0102447200.01	39087794	39092131	LOC_Os01g65670	38133431	38137770	amino acid transporter, putative, expressed	amino acid permease	OsAAP6
Chr1	38624632	39369425	744793	OsR498G0102447400.01	39093430	39097021	LOC_Os01g65680	38139073	38142695	4,5-DOPA dioxygenase extradiol, putative, expressed
Chr1	38624632	39369425	744793	OsR498G0102447600.01	39098733	39100096	LOC_Os01g65690	38144783	38146145	4,5-DOPA dioxygenase extradiol, putative, expressed
Chr1	38624632	39369425	744793	OsR498G0102447700.01	39100974	39101717	LOC_Os01g65692	38147021	38148019	expressed protein
Chr1	38624632	39369425	744793	OsR498G0102448100.01	39106267	39107243	LOC_Os01g65700	38148684	38149663	expressed protein
Chr1	38624632	39369425	744793	OsR498G0102448300.01	39109048	39115074	LOC_Os01g65720	38154145	38157111	expressed protein
Chr1	38624632	39369425	744793	OsR498G0102448800.01	39115282	39117749	LOC_Os01g65730	38157319	38159785	SET domain containing protein, expressed
Chr1	38624632	39369425	744793	OsR498G0102449300.01	39122061	39123953	LOC_Os01g65740	38164537	38167145	plant-specific domain TIGR01615 family protein, expressed
Chr1	38624632	39369425	744793	OsR498G0102450400.01	39129566	39129907	LOC_Os01g65750	38169736	38171908	transposon protein, putative, unclassified, expressed
Chr1	38624632	39369425	744793	OsR498G0102453500.01	39163802	39169553	LOC_Os01g65780	38197017	38202617	glycosyl transferase, putative, expressed
Chr1	38624632	39369425	744793	OsR498G0102454200.01	39173805	39178637	LOC_Os01g65790	38206872	38211799	pectinesterase, putative, expressed
Chr1	38624632	39369425	744793	OsR498G0102454400.01	39179695	39183972	LOC_Os01g65800	38212852	38217135	powdery mildew resistant protein 5, putative, expressed
Chr1	38624632	39369425	744793	OsR498G0102454900.01	39191304	39192916	LOC_Os01g65830	38224419	38226031	acyl-desaturase, chloroplast precursor, putative, expressed
Chr1	38624632	39369425	744793	OsR498G0102455200.01	39193265	39204236	LOC_Os01g65850	38228812	38237228	CHD3-type chromatin-remodeling factor PICKLE, putative, expressed
Chr1	38624632	39369425	744793	OsR498G0102455600.01	39205347	39207177	LOC_Os01g65860	38238475	38240305	ANTH domain containing protein, expressed
Chr1	38624632	39369425	744793	OsR498G0102458300.01	39220704	39224571	LOC_Os01g65880	38254049	38257687	nodulin MtN3 family protein, putative, expressed
Chr1	38624632	39369425	744793	OsR498G0102458500.01	39224825	39228652	LOC_Os01g65890	38257941	38261766	DNA repair metallo-beta-lactamase, putative, expressed
Chr1	38624632	39369425	744793	OsR498G0102458800.01	39226929	39228652	LOC_Os01g65890	38257941	38261766	DNA repair metallo-beta-lactamase, putative, expressed
Chr1	38624632	39369425	744793	OsR498G0102459000.01	39228725	39232446	LOC_Os01g65900	38261836	38265509	chitin-inducible gibberellin-responsive protein, putative, expressed
Chr1	38624632	39369425	744793	OsR498G0102459100.01	39231970	39232424	.	.	.	.
Chr1	38624632	39369425	744793	OsR498G0102459700.01	39237595	39238147	.	.	.	.
Chr1	38624632	39369425	744793	OsR498G0102459900.01	39238920	39240414	LOC_Os01g65904	38273297	38274818	expressed protein
Chr1	38624632	39369425	744793	OsR498G0102460200.01	39240654	39247432	LOC_Os01g65920	38275055	38279030	F-box%2FLRR-repeat protein 2, putative, expressed
Chr1	38624632	39369425	744793	OsR498G0102460400.01	39247716	39252437	LOC_Os01g65940	38283278	38286847	expressed protein
Chr1	38624632	39369425	744793	OsR498G0102460500.01	39253458	39256628	LOC_Os01g65950	38287883	38290987	thioesterase family protein, putative, expressed
Chr1	38624632	39369425	744793	OsR498G0102460800.01	39256866	39258561	.	.	.	.
Chr1	38624632	39369425	744793	OsR498G0102461500.01	39261378	39261747	.	.	.	.
Chr1	38624632	39369425	744793	OsR498G0102461800.01	39262087	39262419	.	.	.	.
Chr1	38624632	39369425	744793	OsR498G0102461900.01	39262905	39264612	.	.	.	.
Chr1	38624632	39369425	744793	OsR498G0102462100.01	39265315	39271398	LOC_Os01g65986	38299999	38305642	DUF803 domain containing, putative, expressed
Chr1	38624632	39369425	744793	OsR498G0102462400.01	39271482	39273070	LOC_Os01g66000	38306156	38307729	NADH dehydrogenase I subunit N, putative, expressed
Chr1	38624632	39369425	744793	OsR498G0102462800.01	39276023	39279073	LOC_Os01g66010	38310583	38313631	amino acid transporter, putative, expressed
Chr1	38624632	39369425	744793	OsR498G0102463400.01	39284629	39289667	LOC_Os01g66030	38320785	38324074	OsMADS2 - MADS-box family gene with MIKCc type-box, expressed
Chr1	38624632	39369425	744793	OsR498G0102463700.01	39294400	39295060	LOC_Os01g66040	38324530	38325583	receptor kinase, putative, expressed
Chr1	38624632	39369425	744793	OsR498G0102463900.01	39295641	39302075	LOC_Os01g66050	38329179	38332595	wound-responsive family protein, putative, expressed
Chr1	38624632	39369425	744793	OsR498G0102464900.01	39313960	39314517	LOC_Os01g66070	38344410	38344937	PHD-finger domain containing protein, putative
Chr1	38624632	39369425	744793	OsR498G0102466500.01	39338218	39340952	LOC_Os01g66100	38382382	38385504	gibberellin 20 oxidase 2, putative, expressed	semi-dwarf 1	sd1
Chr1	38624632	39369425	744793	OsR498G0102466800.01	39341714	39347313	LOC_Os01g66110	38386267	38391780	methyltransferase, putative, expressed
Chr1	38624632	39369425	744793	OsR498G0102467600.01	39354490	39356927	LOC_Os01g66120	38398517	38401533	No apical meristem protein, putative, expressed	NAM-ATAF-CUC family 6	OsNAC6
Chr1	38624632	39369425	744793	OsR498G0102469100.01	39364856	39368712	LOC_Os01g66130	38409201	38413065	armadillo%2Fbeta-catenin repeat family protein, putative, expressed
Chr1	38624632	39369425	744793	OsR498G0102469400.01	39367265	39380243	LOC_Os01g66140	38413166	38424621	plus-3 domain containing protein, putative, expressed
Chr1	39486632	39622682	136050	OsR498G0102477400.01	39484069	39489186	LOC_Os01g66320	38517502	38520259	expressed protein
Chr1	39486632	39622682	136050	OsR498G0102477600.01	39489531	39495330	LOC_Os01g66330	38520632	38526409	ATP-dependent Clp protease ATP-binding subunit clpX, putative, expressed
Chr1	39486632	39622682	136050	OsR498G0102478100.01	39502171	39502591	.	.	.	.
Chr1	39486632	39622682	136050	OsR498G0102478500.01	39503801	39509286	LOC_Os01g66350	38534823	38540370	DUF647 domain containing protein, putative, expressed
Chr1	39486632	39622682	136050	OsR498G0102478700.01	39511750	39515455	LOC_Os01g66360	38541818	38546204	2-C-methyl-D-erythritol 4-phosphate cytidylyltransferase, putative, expressed
Chr1	39486632	39622682	136050	OsR498G0102479000.01	39514388	39521765	LOC_Os01g66379	38545579	38558381	expressed protein
Chr1	39486632	39622682	136050	OsR498G0102479900.01	39527974	39528348	.	.	.	.
Chr1	39486632	39622682	136050	OsR498G0102480200.01	39529333	39534573	LOC_Os01g66420	38566147	38570861	PHD finger protein, putative, expressed
Chr1	39486632	39622682	136050	OsR498G0102480900.01	39537652	39540415	LOC_Os01g66440	38574115	38580107	expressed protein
Chr1	39486632	39622682	136050	OsR498G0102481300.01	39543348	39544080	LOC_Os01g66440	38574115	38580107	expressed protein
Chr1	39486632	39622682	136050	OsR498G0102482400.01	39560647	39561531	.	.	.	.
Chr1	39486632	39622682	136050	OsR498G0102483900.01	39574623	39577249	LOC_Os01g66490	38611435	38614057	no apical meristem protein, putative, expressed
Chr1	39486632	39622682	136050	OsR498G0102484600.01	39581462	39588176	LOC_Os01g66500	38618736	38623836	phosphoribosylformylglycinamidine synthase, putative, expressed
Chr1	39486632	39622682	136050	OsR498G0102485100.01	39590911	39595092	LOC_Os01g66510	38627746	38632480	MLO domain containing protein, putative, expressed
Chr1	39486632	39622682	136050	OsR498G0102485400.01	39594508	39598816	LOC_Os01g66520	38631343	38635651	serine%2Fthreonine-protein kinase RIO-like, putative, expressed
Chr1	39486632	39622682	136050	OsR498G0102485500.01	39600544	39601447	LOC_Os01g66530	38637331	38638234	ARGOS, putative, expressed
Chr1	39486632	39622682	136050	OsR498G0102485900.01	39605233	39606374	LOC_Os01g66544	38642444	38645708	expressed protein
Chr1	39486632	39622682	136050	OsR498G0102486200.01	39608778	39609416	LOC_Os01g66544	38642444	38645708	expressed protein
Chr1	39486632	39622682	136050	OsR498G0102486500.01	39614158	39618249	LOC_Os01g66560	38650518	38654728	signal recognition particle 72 kDa protein, putative, expressed
Chr1	39631926	39827684	195758	OsR498G0102487900.01	39639867	39643385	LOC_Os01g66590	38676217	38679707	DUF260 domain containing protein, putative, expressed
Chr1	39631926	39827684	195758	OsR498G0102488600.01	39648425	39652125	LOC_Os01g66600	38684423	38688097	rhodanese-like, putative, expressed
Chr1	39631926	39827684	195758	OsR498G0102488800.01	39652240	39656638	LOC_Os01g66610	38688210	38692621	serine%2Fthreonine-protein kinase receptor precursor, putative, expressed
Chr1	39631926	39827684	195758	OsR498G0102489200.01	39659936	39660603	.	.	.	.
Chr1	39631926	39827684	195758	OsR498G0102489400.01	39662102	39666530	LOC_Os01g66640	38704701	38707473	S-domain receptor-like protein kinase, putative, expressed
Chr1	39631926	39827684	195758	OsR498G0102489500.01	39664260	39665494	LOC_Os01g66630	38699042	38701558	S-domain receptor-like protein kinase, putative, expressed
Chr1	39631926	39827684	195758	OsR498G0102489700.01	39668456	39671412	LOC_Os01g66640	38704701	38707473	S-domain receptor-like protein kinase, putative, expressed
Chr1	39631926	39827684	195758	OsR498G0102490400.01	39675944	39681150	LOC_Os01g66650	38712011	38716756	expressed protein
Chr1	39631926	39827684	195758	OsR498G0102490500.01	39683246	39683689	LOC_Os01g66670	38723347	38724165	expressed protein
Chr1	39631926	39827684	195758	OsR498G0102491000.01	39687727	39688164	LOC_Os01g66670	38723347	38724165	expressed protein
Chr1	39631926	39827684	195758	OsR498G0102491100.01	39693045	39700467	LOC_Os01g66680	38729814	38735024	S-domain receptor-like protein kinase, putative, expressed
Chr1	39631926	39827684	195758	OsR498G0102491300.01	39701991	39712016	LOC_Os01g66690	38736544	38739752	ZIP4%2FSPO22, putative, expressed
Chr1	39631926	39827684	195758	OsR498G0102491600.01	39704533	39711386	LOC_Os01g66700	38740059	38745918	beta-hexosaminidase precursor, putative, expressed
Chr1	39631926	39827684	195758	OsR498G0102492100.01	39714501	39716221	LOC_Os01g66710	38749035	38750768	polygalacturonase, putative, expressed
Chr1	39631926	39827684	195758	OsR498G0102492500.01	39718064	39720438	LOC_Os01g66720	38752611	38754970	NADP-dependent oxidoreductase, putative, expressed
Chr1	39631926	39827684	195758	OsR498G0102492800.01	39720364	39725023	LOC_Os01g66730	38755058	38759513	exosome complex exonuclease RRP40, putative, expressed
Chr1	39631926	39827684	195758	OsR498G0102493600.01	39734212	39735154	LOC_Os01g66750	38767193	38768280	retrotransposon protein, putative, unclassified, expressed
Chr1	39631926	39827684	195758	OsR498G0102493700.01	39736918	39738585	LOC_Os01g66760	38770126	38771798	inactive receptor kinase At2g26730 precursor, putative, expressed
Chr1	39631926	39827684	195758	OsR498G0102495400.01	39754418	39755872	LOC_Os01g66790	38779966	38786060	retrotransposon protein, putative, unclassified, expressed
Chr1	39631926	39827684	195758	OsR498G0102495900.01	39761283	39762303	LOC_Os01g66810	38790403	38791154	expressed protein
Chr1	39631926	39827684	195758	OsR498G0102496500.01	39766714	39770756	LOC_Os01g66820	38795480	38797375	inactive receptor kinase At1g27190 precursor, putative, expressed
Chr1	39631926	39827684	195758	OsR498G0102496800.01	39771843	39775203	LOC_Os01g66830	38800956	38803908	pectinacetylesterase domain containing protein, expressed
Chr1	39631926	39827684	195758	OsR498G0102497400.01	39777979	39781793	LOC_Os01g66840	38807555	38810451	pectinacetylesterase domain containing protein, expressed
Chr1	39631926	39827684	195758	OsR498G0102497600.01	39783315	39786494	LOC_Os01g66850	38812350	38815179	pectinacetylesterase domain containing protein, expressed
Chr1	39631926	39827684	195758	OsR498G0102498100.01	39790041	39793481	LOC_Os01g66860	38818686	38822182	serine%2Fthreonine protein kinase, putative, expressed
Chr1	39631926	39827684	195758	OsR498G0102498500.01	39798114	39800672	.	.	.	.
Chr1	39631926	39827684	195758	OsR498G0102498700.01	39800674	39801141	.	.	.	.
Chr1	39631926	39827684	195758	OsR498G0102498900.01	39802356	39803221	.	.	.	.
Chr1	39631926	39827684	195758	OsR498G0102499100.01	39804571	39805397	.	.	.	.
Chr1	39631926	39827684	195758	OsR498G0102500100.01	39822371	39825274	LOC_Os01g66890	38843725	38846536	BTBZ1 - Bric-a-Brac, Tramtrack, and Broad Complex BTB domain with TAZ zinc finger and Calmodulin-binding domains, expressed
Chr1	39631926	39827684	195758	OsR498G0102500400.01	39824977	39826683	LOC_Os01g66910	38859413	38860214	expressed protein
Chr1	39631926	39827684	195758	OsR498G0102500600.01	39827244	39828578	LOC_Os01g66900	38852996	38854277	expressed protein
Chr1	39837518	39954084	116566	OsR498G0102501000.01	39838134	39839627	.	.	.	.
Chr1	39837518	39954084	116566	OsR498G0102501300.01	39840767	39844730	LOC_Os01g66920	38864020	38867949	Ser%2FThr protein phosphatase family protein, putative, expressed
Chr1	39837518	39954084	116566	OsR498G0102501800.01	39850889	39853777	LOC_Os01g66940	38884741	38887723	kinase, pfkB family, putative, expressed
Chr1	39837518	39954084	116566	OsR498G0102502500.01	39857181	39861121	LOC_Os01g66960	38891151	38894746	selenoprotein precursor, putative, expressed
Chr1	39837518	39954084	116566	OsR498G0102502800.01	39859491	39863620	LOC_Os01g66970	38893298	38897714	zinc finger, C3HC4 type domain containing protein, expressed
Chr1	39837518	39954084	116566	OsR498G0102503400.01	39866585	39868848	LOC_Os01g66980	38900545	38902752	expressed protein
Chr1	39837518	39954084	116566	OsR498G0102503600.01	39870143	39870561	LOC_Os01g66990	38904009	38909598	expressed protein
Chr1	39837518	39954084	116566	OsR498G0102503800.01	39872079	39873044	LOC_Os01g66990	38904009	38909598	expressed protein
Chr1	39837518	39954084	116566	OsR498G0102504200.01	39877008	39881615	LOC_Os01g67000	38910992	38915492	membrane-associated 30 kDa protein, chloroplast precursor, putative, expressed
Chr1	39837518	39954084	116566	OsR498G0102504300.01	39882215	39884189	LOC_Os01g67010	38916092	38918071	expressed protein
Chr1	39837518	39954084	116566	OsR498G0102505100.01	39890954	39892589	LOC_Os01g67030	38924789	38926508	auxin-responsive protein, putative, expressed
Chr1	39837518	39954084	116566	OsR498G0102505400.01	39894647	39896315	LOC_Os01g67040	38928602	38930270	OsRhmbd5 - Putative Rhomboid homologue, expressed
Chr1	39837518	39954084	116566	OsR498G0102505500.01	39894647	39895913	LOC_Os01g67040	38928602	38930270	OsRhmbd5 - Putative Rhomboid homologue, expressed
Chr1	39837518	39954084	116566	OsR498G0102505800.01	39896375	39900764	LOC_Os01g67054	38930369	38934770	calreticulin precursor protein, putative, expressed
Chr1	39837518	39954084	116566	OsR498G0102505900.01	39909420	39915346	LOC_Os01g67090	38946700	38950827	IQ calmodulin-binding motif domain containing protein, expressed
Chr1	39837518	39954084	116566	OsR498G0102506100.01	39918362	39925812	LOC_Os01g67100	38953663	38960231	expressed protein
Chr1	39837518	39954084	116566	OsR498G0102506400.01	39926761	39931528	LOC_Os01g67120	38961303	38966131	rhodanese-like domain containing protein, putative, expressed
Chr1	39837518	39954084	116566	OsR498G0102506700.01	39933683	39936609	LOC_Os01g67134	38973740	38976158	ribosomal L18p%2FL5e family protein, putative, expressed
Chr1	39837518	39954084	116566	OsR498G0102506900.01	39939037	39941991	LOC_Os01g67134	38973740	38976158	ribosomal L18p%2FL5e family protein, putative, expressed
Chr1	39837518	39954084	116566	OsR498G0102507200.01	39942690	39945240	LOC_Os01g67150	38977611	38980231	expressed protein
Chr1	39837518	39954084	116566	OsR498G0102507600.01	39946703	39949606	LOC_Os01g67160	38981302	38984078	cyclin-dependent kinase B1-1, putative, expressed
Chr1	39837518	39954084	116566	OsR498G0102507700.01	39951972	39955863	LOC_Os01g67170	38986663	38990488	expressed protein
Chr1	40753656	40921991	168335	OsR498G0102558800.01	40763490	40765081	.	.	.	.
Chr1	40753656	40921991	168335	OsR498G0102559300.01	40786842	40787363	.	.	.	.
Chr1	40753656	40921991	168335	OsR498G0102559900.01	40794653	40798651	LOC_Os01g68440	39773091	39776787	expressed protein
Chr1	40753656	40921991	168335	OsR498G0102560100.01	40799354	40801665	LOC_Os01g68450	39777748	39779937	expressed protein
Chr1	40753656	40921991	168335	OsR498G0102560400.01	40802393	40805066	LOC_Os01g68460	39780783	39783345	DC1, putative, expressed
Chr1	40753656	40921991	168335	OsR498G0102560700.01	40811140	40812854	LOC_Os01g68470	39789653	39791224	expressed protein
Chr1	40753656	40921991	168335	OsR498G0102561600.01	40815787	40820910	LOC_Os01g68490	39794226	39799341	tetratricopeptide-like helical, putative, expressed
Chr1	40753656	40921991	168335	OsR498G0102561700.01	40815787	40817393	LOC_Os01g68480	39794226	39795811	thioredoxin, putative, expressed
Chr1	40753656	40921991	168335	OsR498G0102562000.01	40823037	40824110	LOC_Os01g68500	39801462	39802517	expressed protein
Chr1	40753656	40921991	168335	OsR498G0102562400.01	40827630	40828965	.	.	.	.
Chr1	40753656	40921991	168335	OsR498G0102562500.01	40832106	40836610	LOC_Os01g68510	39810303	39815206	peptide transporter PTR2, putative, expressed
Chr1	40753656	40921991	168335	OsR498G0102562800.01	40833456	40841313	LOC_Os01g68524	39811722	39819555	pentatricopeptide, putative, expressed
Chr1	40753656	40921991	168335	OsR498G0102563000.01	40843791	40845627	LOC_Os01g68540	39822033	39823851	rho GDP-dissociation inhibitor 1, putative, expressed
Chr1	40753656	40921991	168335	OsR498G0102563100.01	40846684	40848404	LOC_Os01g68545	39824867	39826708	expressed protein
Chr1	40753656	40921991	168335	OsR498G0102563500.01	40849938	40850854	LOC_Os01g68560	39826794	39828732	OsMADS98 - MADS-box family gene with M-beta type-box, expressed
Chr1	40753656	40921991	168335	OsR498G0102563800.01	40851395	40853235	LOC_Os01g68570	39829708	39831455	expressed protein
Chr1	40753656	40921991	168335	OsR498G0102564100.01	40857947	40858565	LOC_Os01g68580	39836639	39837257	LTPL38 - Protease inhibitor%2Fseed storage%2FLTP family protein precursor, expressed
Chr1	40753656	40921991	168335	OsR498G0102564700.01	40860711	40861540	LOC_Os01g68589	39839215	39840447	LTPL39 - Protease inhibitor%2Fseed storage%2FLTP family protein precursor, expressed
Chr1	40753656	40921991	168335	OsR498G0102565000.01	40860715	40872498	LOC_Os01g68610	39849645	39851426	pentatricopeptide repeat protein PPR1106-17, putative, expressed
Chr1	40753656	40921991	168335	OsR498G0102565100.01	40866458	40867854	LOC_Os01g68598	39845389	39846785	expressed protein
Chr1	40753656	40921991	168335	OsR498G0102565500.01	40873672	40877120	LOC_Os01g68620	39852601	39856048	signal peptide peptidase-like 2B, putative, expressed
Chr1	40753656	40921991	168335	OsR498G0102565700.01	40878941	40882561	LOC_Os01g68630	39857804	39861579	leaf senescence related protein, putative, expressed
Chr1	40753656	40921991	168335	OsR498G0102565900.01	40883177	40885057	LOC_Os01g68640	39862170	39863036	expressed protein
Chr1	40753656	40921991	168335	OsR498G0102566400.01	40887416	40888611	LOC_Os01g68650	39866338	39867460	plant-specific domain TIGR01615 family protein, expressed
Chr1	40753656	40921991	168335	OsR498G0102566500.01	40889162	40891086	.	.	.	.
Chr1	40753656	40921991	168335	OsR498G0102567700.01	40897668	40898465	LOC_Os01g68660	39876458	39877243	cysteine proteinase inhibitor precursor protein, putative, expressed
Chr1	40753656	40921991	168335	OsR498G0102568000.01	40900173	40911950	LOC_Os01g68680	39881007	39890797	tetratricopeptide repeat domain containing protein, expressed
Chr1	40753656	40921991	168335	OsR498G0102568600.01	40915863	40918747	LOC_Os01g68700	39894642	39897761	BHLH transcription factor, putative, expressed
Chr1	437375	955960	518585	OsR498G0160018800.01	616016	616588	LOC_Os01g02070	585963	586445	invertase%2Fpectin methylesterase inhibitor family protein, putative, expressed
Chr1	437375	955960	518585	OsR498G0160024500.01	782032	782340	LOC_Os01g02470	796842	797533	expressed protein
Chr1	437375	955960	518585	OsR498G0160026800.01	860402	866141	LOC_Os01g02690	915639	919674	resistance-related receptor-like kinase, putative, expressed
Chr1	1151690	1587212	435522	OsR498G0160038700.01	1248222	1249765	LOC_Os01g03300	1335864	1337407	seven in absentia protein family protein, expressed
Chr1	2271172	2858075	586903	OsR498G0160087000.01	2644586	2645047	LOC_Os01g05630	2686729	2687700	Core histone H2A%2FH2B%2FH3%2FH4 domain containing protein, putative, expressed
Chr1	2271172	2858075	586903	OsR498G0160095400.01	2856258	2856719	LOC_Os01g05970	2844429	2858134	OsFBO1 - F-box and other domain containing protein, expressed
Chr1	4423977	6043177	1619200	OsR498G0160173000.01	5101326	5102923	LOC_Os01g09900	5148694	5150648	helix-loop-helix DNA-binding domain containing protein, expressed
Chr1	4423977	6043177	1619200	OsR498G0160190000.01	5688857	5691241	LOC_Os01g10700	5727326	5729756	D-mannose binding lectin family protein, expressed
Chr1	4423977	6043177	1619200	OsR498G0160191600.01	5733406	5737938	LOC_Os01g10800	5764652	5767959	pentatricopeptide, putative, expressed
Chr1	4423977	6043177	1619200	OsR498G0160192200.01	5743376	5744119	LOC_Os01g10830	5773300	5774192	carnitine racemase like protein, putative, expressed
Chr1	4423977	6043177	1619200	OsR498G0160194700.01	5803636	5804130	LOC_Os01g10940	5833613	5834107	S-adenosylmethionine synthetase 2, putative, expressed
Chr1	4423977	6043177	1619200	OsR498G0160201400.01	6001058	6002593	LOC_Os01g11270	6031025	6032833	cytochrome P450, putative, expressed
Chr1	15098065	15825329	727264	OsR498G0160488600.01	15230789	15235848	LOC_Os01g26039	14754773	14764507	expressed protein
Chr1	36337754	37167644	829890	OsR498G0161141700.01	36657994	36659991	LOC_Os01g61630	35658744	35661037	expressed protein
Chr1	36337754	37167644	829890	OsR498G0161149500.01	36919145	36919777	LOC_Os01g62030	35900735	35901226	disease resistance-responsive family protein, putative, expressed
Chr1	36337754	37167644	829890	OsR498G0161153100.01	37034332	37034751	LOC_Os01g62230	36013832	36014697	Core histone H2A%2FH2B%2FH3%2FH4 domain containing protein, putative, expressed
Chr1	36337754	37167644	829890	OsR498G0161153500.01	37050190	37050933	LOC_Os01g62260	36029785	36030969	thaumatin, putative, expressed
Chr1	37211426	38132561	921135	OsR498G0161160500.01	37270871	37272025	LOC_Os01g62584	36230482	36233564	peptidase aspartic family protein, putative, expressed
Chr1	38152852	38424335	271483	OsR498G0161187000.01	38160753	38161643	LOC_Os01g64110	37238901	37240778	glycosyl hydrolase, putative, expressed
Chr1	38152852	38424335	271483	OsR498G0161187200.01	38162567	38163064	LOC_Os01g64120	37241155	37242103	2Fe-2S iron-sulfur cluster binding domain containing protein, expressed
Chr1	38624632	39369425	744793	OsR498G0161207600.01	38734005	38735366	LOC_Os01g65150	37814673	37816775	proton-dependent oligopeptide transport, putative, expressed
Chr1	38624632	39369425	744793	OsR498G0161227400.01	39284632	39286569	LOC_Os01g66020	38319060	38321000	protein kinase family protein, putative, expressed
Chr1	40753656	40921991	168335	OsR498G0161277700.01	40849050	40850489	LOC_Os01g68560	39826794	39828732	OsMADS98 - MADS-box family gene with M-beta type-box, expressed
Chr1	40753656	40921991	168335	OsR498G0161280000.01	40900173	40900619	LOC_Os01g68670	39878959	39879405	cysteine proteinase inhibitor precursor, putative, expressed
Chr2	567680	667742	100062	OsR498G0202834900.01	563101	569663	LOC_Os02g02110	623174	628425	Alg9-like mannosyltransferase protein, putative, expressed
Chr2	567680	667742	100062	OsR498G0202835200.01	567927	570514	LOC_Os02g02120	627342	630655	OsWAK11 - OsWAK receptor-like protein kinase, expressed
Chr2	567680	667742	100062	OsR498G0202835300.01	573460	575982	LOC_Os02g02130	633642	635608	ribosomal protein L37, putative, expressed
Chr2	567680	667742	100062	OsR498G0202835600.01	576901	580342	LOC_Os02g02140	637011	640452	receptor protein kinase CLAVATA1 precursor, putative, expressed
Chr2	567680	667742	100062	OsR498G0202836100.01	586003	589197	LOC_Os02g02150	646112	649306	ATP-dependent helicase HRQ1, putative, expressed
Chr2	567680	667742	100062	OsR498G0202836400.01	590013	591444	LOC_Os02g02160	650534	651349	expressed protein
Chr2	567680	667742	100062	OsR498G0202837100.01	595213	597077	LOC_Os02g02170	655324	657245	transporter, major facilitator family, putative, expressed
Chr2	567680	667742	100062	OsR498G0202837400.01	606995	608911	LOC_Os02g02170	655324	657245	transporter, major facilitator family, putative, expressed
Chr2	567680	667742	100062	OsR498G0202837900.01	612490	618124	LOC_Os02g02200	676466	677742	thaumatin, putative, expressed
Chr2	567680	667742	100062	OsR498G0202838200.01	619795	637950	LOC_Os02g02210	679445	697350	aminotransferase, putative, expressed
Chr2	567680	667742	100062	OsR498G0202839100.01	649323	655767	LOC_Os02g02230	712586	715746	cytochrome P450, putative, expressed
Chr2	567680	667742	100062	OsR498G0202839500.01	659005	659385	LOC_Os02g02240	717857	719511	expressed protein
Chr2	567680	667742	100062	OsR498G0202839700.01	661352	663420	LOC_Os02g02270	743291	745498	expressed protein
Chr2	5882699	5982699	100000	OsR498G0203186600.01	5884876	5886455	LOC_Os02g11040	5912591	5914192	expressed protein
Chr2	5882699	5982699	100000	OsR498G0203187400.01	5891146	5895908	LOC_Os02g11050	5918931	5923654	26S protease regulatory subunit, putative, expressed
Chr2	5882699	5982699	100000	OsR498G0203187500.01	5896915	5902312	LOC_Os02g11060	5924720	5930096	WD domain, G-beta repeat domain containing protein, expressed
Chr2	5882699	5982699	100000	OsR498G0203187800.01	5898318	5900100	LOC_Os02g11060	5924720	5930096	WD domain, G-beta repeat domain containing protein, expressed
Chr2	5882699	5982699	100000	OsR498G0203188000.01	5902446	5905410	LOC_Os02g11070	5930193	5933079	3-ketoacyl-CoA synthase, putative, expressed
Chr2	5882699	5982699	100000	OsR498G0203189000.01	5910474	5911703	.	.	.	.
Chr2	5882699	5982699	100000	OsR498G0203189700.01	5924535	5924910	LOC_Os02g11100	5952319	5952699	expressed protein
Chr2	5882699	5982699	100000	OsR498G0203190000.01	5927169	5929487	LOC_Os02g11110	5955000	5957302	flavonol-3-O-glycoside-7-O-glucosyltransferase 1, putative, expressed
Chr2	5882699	5982699	100000	OsR498G0203190800.01	5936764	5939917	LOC_Os02g11130	5966029	5967668	cytokinin-O-glucosyltransferase 3, putative, expressed
Chr2	5882699	5982699	100000	OsR498G0203191000.01	5947303	5950047	LOC_Os02g11640	5978154	5979961	UDP-glucoronosyl and UDP-glucosyl transferase, putative, expressed
Chr2	5882699	5982699	100000	OsR498G0203191700.01	5963856	5975545	LOC_Os02g11680	6007623	6009551	glucosyltransferase, putative, expressed
Chr2	5882699	5982699	100000	OsR498G0203192300.01	5982631	5984706	.	.	.	.
Chr2	6018158	6118158	100000	OsR498G0203194500.01	6022056	6022454	.	.	.	.
Chr2	6018158	6118158	100000	OsR498G0203194900.01	6031758	6034945	LOC_Os02g11740	6057100	6060286	plastidic ATP%2FADP-transporter, putative, expressed
Chr2	6018158	6118158	100000	OsR498G0203195100.01	6036893	6041442	LOC_Os02g11750	6062276	6066769	RNA recognition motif containing protein, putative, expressed
Chr2	6018158	6118158	100000	OsR498G0203195500.01	6043817	6050462	LOC_Os02g11760	6069031	6075807	pleiotropic drug resistance protein, putative, expressed
Chr2	6018158	6118158	100000	OsR498G0203196500.01	6057938	6064143	LOC_Os02g11780	6083116	6089638	transcription factor S-II, central domain containing protein, expressed
Chr2	6018158	6118158	100000	OsR498G0203196800.01	6063713	6064456	LOC_Os02g11780	6083116	6089638	transcription factor S-II, central domain containing protein, expressed
Chr2	6018158	6118158	100000	OsR498G0203197400.01	6069035	6070492	LOC_Os02g11790	6092981	6095907	OsFBK4 - F-box domain and kelch repeat containing protein, expressed
Chr2	6018158	6118158	100000	OsR498G0203198200.01	6073308	6079173	.	.	.	.
Chr2	6018158	6118158	100000	OsR498G0203199300.01	6093325	6101893	LOC_Os02g11820	6110092	6118738	GTPase-activating protein, putative, expressed
Chr2	6018158	6118158	100000	OsR498G0203199800.01	6102254	6112431	LOC_Os02g11830	6119039	6129217	coatomer subunit beta, putative, expressed
Chr2	6018158	6118158	100000	OsR498G0203200000.01	6113552	6114149	.	.	.	.
Chr2	6018158	6118158	100000	OsR498G0203200200.01	6114932	6125089	LOC_Os02g11830	6119039	6129217	coatomer subunit beta, putative, expressed
Chr2	6143266	6333919	190653	OsR498G0203201800.01	6144871	6146878	LOC_Os02g11900	6163475	6163957	expressed protein
Chr2	6143266	6333919	190653	OsR498G0203202200.01	6151381	6153486	LOC_Os02g11930	6183112	6187830	receptor-like protein kinase precursor, putative, expressed
Chr2	6143266	6333919	190653	OsR498G0203202700.01	6163172	6167873	LOC_Os02g11930	6183112	6187830	receptor-like protein kinase precursor, putative, expressed
Chr2	6143266	6333919	190653	OsR498G0203203100.01	6168783	6173760	LOC_Os02g11940	6188722	6193632	sterol glucosyltransferase, putative, expressed
Chr2	6143266	6333919	190653	OsR498G0203203400.01	6175120	6175799	.	.	.	.
Chr2	6143266	6333919	190653	OsR498G0203203700.01	6184573	6192806	LOC_Os02g11960	6197353	6204374	ABC transporter, ATP-binding protein, putative, expressed
Chr2	6143266	6333919	190653	OsR498G0203204300.01	6196759	6202805	LOC_Os02g11980	6208684	6212210	receptor-like protein kinase precursor, putative, expressed
Chr2	6143266	6333919	190653	OsR498G0203207300.01	6246649	6247731	.	.	.	.
Chr2	6143266	6333919	190653	OsR498G0203207700.01	6247955	6248898	.	.	.	.
Chr2	6143266	6333919	190653	OsR498G0203209100.01	6256060	6261654	LOC_Os02g12030	6247083	6250599	receptor-like protein kinase precursor, putative, expressed
Chr2	6143266	6333919	190653	OsR498G0203209400.01	6256617	6258989	LOC_Os02g12030	6247083	6250599	receptor-like protein kinase precursor, putative, expressed
Chr2	6143266	6333919	190653	OsR498G0203209500.01	6262519	6267604	LOC_Os02g12040	6254346	6256373	receptor-like protein kinase precursor, putative, expressed
Chr2	6143266	6333919	190653	OsR498G0203211700.01	6288394	6293914	LOC_Os02g12100	6274686	6279131	expressed protein
Chr2	6143266	6333919	190653	OsR498G0203212800.01	6310611	6312211	LOC_Os02g12110	6298111	6298881	retrotransposon protein, putative, unclassified, expressed
Chr2	6143266	6333919	190653	OsR498G0203213600.01	6315007	6315584	LOC_Os02g12120	6299213	6310619	retrotransposon protein, putative, unclassified, expressed
Chr2	6143266	6333919	190653	OsR498G0203214000.01	6319549	6320396	LOC_Os02g12120	6299213	6310619	retrotransposon protein, putative, unclassified, expressed
Chr2	6143266	6333919	190653	OsR498G0203214300.01	6323430	6326437	LOC_Os02g12130	6311211	6313776	cysteine-rich receptor-like protein kinase 35 precursor, putative, expressed
Chr2	6440833	6691556	250723	OsR498G0203220300.01	6444643	6449171	LOC_Os02g12440	6487390	6490577	receptor kinase, putative, expressed
Chr2	6440833	6691556	250723	OsR498G0203220600.01	6445559	6454578	LOC_Os02g12400	6468567	6472845	receptor-like protein kinase precursor, putative, expressed
Chr2	6440833	6691556	250723	OsR498G0203220700.01	6450913	6453727	LOC_Os02g12450	6491390	6495136	receptor-like protein kinase 2 precursor, putative, expressed
Chr2	6440833	6691556	250723	OsR498G0203221200.01	6471632	6478895	LOC_Os02g12480	6508812	6513830	expressed protein
Chr2	6440833	6691556	250723	OsR498G0203221600.01	6489819	6494238	.	.	.	.
Chr2	6440833	6691556	250723	OsR498G0203222600.01	6553406	6555392	.	.	.	.
Chr2	6440833	6691556	250723	OsR498G0203222800.01	6560124	6561200	.	.	.	.
Chr2	6440833	6691556	250723	OsR498G0203223000.01	6563577	6564086	LOC_Os02g12480	6508812	6513830	expressed protein
Chr2	6440833	6691556	250723	OsR498G0203223700.01	6582103	6584078	LOC_Os02g12540	6556026	6558023	cytochrome P450, putative, expressed
Chr2	6440833	6691556	250723	OsR498G0203224200.01	6585476	6586228	.	.	.	.
Chr2	6440833	6691556	250723	OsR498G0203224300.01	6586565	6587355	LOC_Os02g12550	6559488	6562188	cytochrome P450, putative, expressed
Chr2	6440833	6691556	250723	OsR498G0203224500.01	6586816	6589516	LOC_Os02g12550	6559488	6562188	cytochrome P450, putative, expressed
Chr2	6440833	6691556	250723	OsR498G0203225100.01	6595468	6599900	LOC_Os02g12570	6568146	6572535	pre-mRNA cleavage complex II protein Clp1, putative, expressed
Chr2	6440833	6691556	250723	OsR498G0203225400.01	6600077	6604927	LOC_Os02g12580	6572759	6577608	OsPP2Ac-3 - Phosphatase 2A isoform 3 belonging to family 1, expressed
Chr2	6440833	6691556	250723	OsR498G0203225700.01	6609586	6615542	LOC_Os02g12600	6582328	6588245	NOL1%2FNOP2%2Fsun family protein, putative, expressed
Chr2	6440833	6691556	250723	OsR498G0203226200.01	6617188	6620801	LOC_Os02g12630	6591946	6594769	retrotransposon protein, putative, Ty3-gypsy subclass, expressed
Chr2	6440833	6691556	250723	OsR498G0203226300.01	6626496	6633806	LOC_Os02g12650	6599222	6606542	puromycin-sensitive aminopeptidase, putative, expressed
Chr2	6440833	6691556	250723	OsR498G0203226700.01	6635295	6638313	LOC_Os02g12654	6608061	6611040	expressed protein
Chr2	6440833	6691556	250723	OsR498G0203227000.01	6636722	6641455	LOC_Os02g12660	6609371	6614191	protein kinase domain containing protein, putative, expressed
Chr2	6440833	6691556	250723	OsR498G0203227100.01	6639055	6640958	LOC_Os02g12660	6609371	6614191	protein kinase domain containing protein, putative, expressed
Chr2	6440833	6691556	250723	OsR498G0203227300.01	6643505	6650490	LOC_Os02g12670	6616308	6623374	protein kinase family protein, putative, expressed
Chr2	6440833	6691556	250723	OsR498G0203227900.01	6655469	6657325	LOC_Os02g12680	6628383	6630103	cytochrome P450, putative, expressed	Hydroperoxide lyase 2	OsHPL2
Chr2	6440833	6691556	250723	OsR498G0203228700.01	6665093	6667013	LOC_Os02g12690	6637973	6639881	cytochrome P450, putative, expressed
Chr2	6440833	6691556	250723	OsR498G0203229000.01	6670141	6671859	LOC_Os02g12700	6644227	6645926	interferon-related developmental regulator family protein, putative, expressed
Chr2	6440833	6691556	250723	OsR498G0203229200.01	6674319	6674880	LOC_Os02g12710	6648386	6649777	interferon-related developmental regulator family protein, putative, expressed
Chr2	6440833	6691556	250723	OsR498G0203229800.01	6681773	6687002	LOC_Os02g12730	6655774	6660984	beta-galactosidase precursor, putative, expressed
Chr2	6853404	6953404	100000	OsR498G0203239700.01	6855176	6856276	LOC_Os02g12930	6826610	6827182	expressed protein
Chr2	6853404	6953404	100000	OsR498G0203240500.01	6861210	6864588	LOC_Os02g12910	6815291	6818362	receptor-like protein kinase 5 precursor, putative, expressed
Chr2	6853404	6953404	100000	OsR498G0203240800.01	6864151	6865331	LOC_Os02g12910	6815291	6818362	receptor-like protein kinase 5 precursor, putative, expressed
Chr2	6853404	6953404	100000	OsR498G0203243500.01	6906977	6908227	LOC_Os02g13060	6915413	6916666	expressed protein
Chr2	6853404	6953404	100000	OsR498G0203244600.01	6924345	6925283	.	.	.	.
Chr2	7003429	7151746	148317	OsR498G0203251100.01	7004767	7005335	.	.	.	.
Chr2	7003429	7151746	148317	OsR498G0203251300.01	7005236	7007422	.	.	.	.
Chr2	7003429	7151746	148317	OsR498G0203252200.01	7008392	7009051	.	.	.	.
Chr2	7003429	7151746	148317	OsR498G0203252600.01	7009285	7010985	.	.	.	.
Chr2	7003429	7151746	148317	OsR498G0203253400.01	7011769	7014271	.	.	.	.
Chr2	7003429	7151746	148317	OsR498G0203253600.01	7014242	7014590	.	.	.	.
Chr2	7003429	7151746	148317	OsR498G0203253700.01	7014782	7015002	.	.	.	.
Chr2	7003429	7151746	148317	OsR498G0203254500.01	7022408	7026976	LOC_Os02g13150	7006064	7010651	pollen-specific protein SF21, putative, expressed
Chr2	7003429	7151746	148317	OsR498G0203254800.01	7028624	7033089	LOC_Os02g13170	7016805	7024341	mitochondrial carrier protein, putative, expressed
Chr2	7003429	7151746	148317	OsR498G0203254900.01	7033513	7038871	LOC_Os02g13170	7016805	7024341	mitochondrial carrier protein, putative, expressed
Chr2	7003429	7151746	148317	OsR498G0203255400.01	7042221	7043463	LOC_Os02g13190	7026617	7028304	F-box family protein, putative, expressed
Chr2	7003429	7151746	148317	OsR498G0203255500.01	7042387	7043502	LOC_Os02g13190	7026617	7028304	F-box family protein, putative, expressed
Chr2	7003429	7151746	148317	OsR498G0203256200.01	7047854	7050428	LOC_Os02g13200	7032298	7034871	expressed protein
Chr2	7003429	7151746	148317	OsR498G0203257000.01	7060710	7062338	LOC_Os02g13220	7044617	7046245	F-box family protein, putative, expressed
Chr2	7003429	7151746	148317	OsR498G0203257700.01	7084409	7085855	LOC_Os02g13240	7053347	7055389	transposon protein, putative, CACTA, En%2FSpm sub-class
Chr2	7003429	7151746	148317	OsR498G0203258100.01	7093381	7094987	LOC_Os02g13260	7062837	7064444	F-box family protein, putative, expressed
Chr2	7003429	7151746	148317	OsR498G0203258400.01	7093524	7094215	LOC_Os02g13260	7062837	7064444	F-box family protein, putative, expressed
Chr2	7003429	7151746	148317	OsR498G0203258800.01	7096860	7100035	LOC_Os02g13270	7066390	7069494	Mpv17 %2F PMP22 family domain containing protein, expressed
Chr2	7003429	7151746	148317	OsR498G0203259700.01	7108998	7110284	LOC_Os02g13290	7078703	7080035	phosphoethanolamine%2Fphosphocholine phosphatase, putative, expressed
Chr2	7003429	7151746	148317	OsR498G0203259900.01	7113600	7117802	LOC_Os02g13300	7083194	7087390	mitochondrial carrier protein, putative, expressed
Chr2	7003429	7151746	148317	OsR498G0203260200.01	7119237	7120225	LOC_Os02g13304	7088833	7089730	expressed protein
Chr2	7003429	7151746	148317	OsR498G0203260900.01	7126302	7130997	LOC_Os02g13310	7096950	7100609	homeobox domain containing protein, expressed
Chr2	7003429	7151746	148317	OsR498G0203262100.01	7141495	7142214	LOC_Os02g13330	7111106	7111729	bet v I allergen family protein, putative, expressed
Chr2	7003429	7151746	148317	OsR498G0203262700.01	7146175	7156764	LOC_Os02g13340	7115786	7119634	expressed protein
Chr2	7234471	7334471	100000	OsR498G0203266200.01	7234652	7240978	LOC_Os02g13460	7183462	7187529	receptor-like protein kinase 2 precursor, putative, expressed
Chr2	7234471	7334471	100000	OsR498G0203266600.01	7242456	7243374	LOC_Os02g13460	7183462	7187529	receptor-like protein kinase 2 precursor, putative, expressed
Chr2	7234471	7334471	100000	OsR498G0203268200.01	7318975	7319627	LOC_Os02g13500	7215403	7219384	transposon protein, putative, unclassified, expressed
Chr2	7234471	7334471	100000	OsR498G0203268300.01	7322352	7322799	LOC_Os02g13510	7220338	7224509	receptor-like protein kinase 5 precursor, putative, expressed
Chr2	7234471	7334471	100000	OsR498G0203268600.01	7323860	7327741	LOC_Os02g13510	7220338	7224509	receptor-like protein kinase 5 precursor, putative, expressed
Chr2	7234471	7334471	100000	OsR498G0203268700.01	7323865	7324994	LOC_Os02g13510	7220338	7224509	receptor-like protein kinase 5 precursor, putative, expressed
Chr2	9085163	9186573	101410	OsR498G0203364900.01	9090651	9094722	LOC_Os02g15950	9042076	9046141	OsFBK5 - F-box domain and kelch repeat containing protein, expressed	larger panicle	lp
Chr2	9085163	9186573	101410	OsR498G0203365400.01	9100366	9105193	LOC_Os02g15970	9052613	9056393	alpha-hemolysin, putative, expressed
Chr2	9085163	9186573	101410	OsR498G0203365500.01	9113123	9117086	LOC_Os02g15980	9064470	9068429	expressed protein
Chr2	9085163	9186573	101410	OsR498G0203366500.01	9137716	9142986	LOC_Os02g16000	9082729	9088013	E1-BTB1 - Bric-a-Brac, Tramtrack, and Broad Complex domain with E1 subfamily conserved sequence, expressed
Chr2	9085163	9186573	101410	OsR498G0203367900.01	9151092	9154956	LOC_Os02g16030	9106572	9111711	harpin-induced protein 1 domain containing protein, expressed
Chr2	19187618	19287618	100000	OsR498G0203898100.01	19190138	19191081	LOC_Os02g30380	18091902	18093020	expressed protein
Chr2	19187618	19287618	100000	OsR498G0203899300.01	19214642	19218151	LOC_Os02g30410	18110446	18113953	expressed protein
Chr2	19187618	19287618	100000	OsR498G0203900100.01	19224428	19225731	LOC_Os02g30420	18120209	18121518	expressed protein
Chr2	19187618	19287618	100000	OsR498G0203900500.01	19234992	19236470	LOC_Os02g30440	18130779	18131164	expressed protein
Chr2	19187618	19287618	100000	OsR498G0203901200.01	19243710	19247521	LOC_Os02g30460	18139064	18142753	uncharacterized protein MJ0304, putative, expressed
Chr2	19187618	19287618	100000	OsR498G0203901500.01	19248524	19249353	.	.	.	.
Chr2	19187618	19287618	100000	OsR498G0203901800.01	19252864	19253372	LOC_Os02g30470	18145264	18146079	expressed protein
Chr2	19187618	19287618	100000	OsR498G0203902100.01	19267910	19268139	LOC_Os02g30550	18181861	18182073	expressed protein
Chr2	19187618	19287618	100000	OsR498G0203902300.01	19276425	19277932	LOC_Os02g30600	18211533	18211742	expressed protein
Chr2	19187618	19287618	100000	OsR498G0203902500.01	19281118	19282784	LOC_Os02g30610	18219181	18220892	expressed protein
Chr2	19187618	19287618	100000	OsR498G0203902900.01	19287520	19291361	LOC_Os02g30620	18227411	18231479	dnaJ domain containing protein, expressed
Chr2	6143266	6333919	190653	OsR498G0261595000.01	6263931	6265907	LOC_Os02g12040	6254346	6256373	receptor-like protein kinase precursor, putative, expressed
Chr2	6440833	6691556	250723	OsR498G0261602600.01	6551591	6552214	.	.	.	.
Chr2	7003429	7151746	148317	OsR498G0261619700.01	7141492	7142115	LOC_Os02g13330	7111106	7111729	bet v I allergen family protein, putative, expressed
Chr3	605917	760569	154652	OsR498G0305103200.01	597056	608199	LOC_Os03g01940	574191	580704	expressed protein
Chr3	605917	760569	154652	OsR498G0305103700.01	623522	624615	LOC_Os03g01960	598920	599960	expressed protein
Chr3	605917	760569	154652	OsR498G0305103900.01	627108	634008	LOC_Os03g01970	602461	609356	THO complex subunit 1, putative, expressed
Chr3	605917	760569	154652	OsR498G0305104100.01	634437	639124	LOC_Os03g01980	609881	614456	KIP1, putative, expressed
Chr3	605917	760569	154652	OsR498G0305104500.01	641054	641797	.	.	.	.
Chr3	605917	760569	154652	OsR498G0305105000.01	642379	643150	.	.	.	.
Chr3	605917	760569	154652	OsR498G0305105100.01	645882	648866	LOC_Os03g01990	621022	624074	lysM domain containing protein, putative, expressed
Chr3	605917	760569	154652	OsR498G0305105900.01	656510	660376	LOC_Os03g02010	632634	636333	DNA methyltransferase protein, putative, expressed	DOMAINS REARRANGED METHYLASE 2	osdrm2
Chr3	605917	760569	154652	OsR498G0305106100.01	660572	663436	LOC_Os03g02020	636725	639459	stress responsive A%2FB Barrel domain containing protein, expressed
Chr3	605917	760569	154652	OsR498G0305106600.01	664430	669611	LOC_Os03g02030	640597	645675	folylpolyglutamate synthase, mitochondrial precursor, putative, expressed
Chr3	605917	760569	154652	OsR498G0305107000.01	670886	673411	LOC_Os03g02040	646947	649469	remorin, putative, expressed
Chr3	605917	760569	154652	OsR498G0305107400.01	675851	676674	LOC_Os03g02050	651993	652803	LTPL151 - Protease inhibitor%2Fseed storage%2FLTP family protein precursor, expressed
Chr3	605917	760569	154652	OsR498G0305107600.01	680427	681731	LOC_Os03g02070	656450	657834	heavy-metal-associated domain-containing protein, putative, expressed
Chr3	605917	760569	154652	OsR498G0305107700.01	682510	685475	LOC_Os03g02080	658618	661585	expressed protein
Chr3	605917	760569	154652	OsR498G0305108000.01	686172	690151	LOC_Os03g02090	662280	666761	expressed protein
Chr3	605917	760569	154652	OsR498G0305108100.01	689712	693259	LOC_Os03g02100	666221	674058	valyl-tRNA synthetase, putative, expressed
Chr3	605917	760569	154652	OsR498G0305108110.01	689074	701569	LOC_Os03g02100	666221	674058	valyl-tRNA synthetase, putative, expressed
Chr3	605917	760569	154652	OsR498G0305108300.01	702984	710321	LOC_Os03g02110	674687	681881	WD domain, G-beta repeat domain containing protein, expressed
Chr3	605917	760569	154652	OsR498G0305108500.01	713041	723790	LOC_Os03g02150	698193	708688	adapitin protein, putative, expressed
Chr3	605917	760569	154652	OsR498G0305108900.01	726866	735269	LOC_Os03g02160	717447	720837	zinc finger C-x8-C-x5-C-x3-H type family protein, expressed	early heading date 4	Ehd4
Chr3	605917	760569	154652	OsR498G0305109200.01	735416	739727	LOC_Os03g02170	721113	725295	transmembrane and coiled-coil domain-containing protein 4, putative, expressed
Chr3	605917	760569	154652	OsR498G0305109400.01	740630	742421	LOC_Os03g02180	726213	728004	cytochrome P450, putative, expressed
Chr3	605917	760569	154652	OsR498G0305110000.01	746914	748675	LOC_Os03g02190	732486	734247	protein kinase domain containing protein, expressed
Chr3	605917	760569	154652	OsR498G0305110300.01	750643	754273	LOC_Os03g02200	736183	739882	thymidine kinase, putative, expressed
Chr3	605917	760569	154652	OsR498G0305110500.01	755231	758057	LOC_Os03g02210	740381	743152	expressed protein
Chr3	2215755	2315755	100000	OsR498G0305201000.01	2214919	2217917	.	.	.	.
Chr3	2215755	2315755	100000	OsR498G0305201100.01	2221597	2223059	LOC_Os03g04580	2139910	2141372	expressed protein
Chr3	2215755	2315755	100000	OsR498G0305201500.01	2224375	2227196	LOC_Os03g04590	2142725	2145526	ribosomal protein, putative, expressed
Chr3	2215755	2315755	100000	OsR498G0305201800.01	2227330	2232174	LOC_Os03g04600	2145763	2150672	expressed protein
Chr3	2215755	2315755	100000	OsR498G0305202300.01	2236254	2237234	LOC_Os03g04610	2154645	2155719	expressed protein
Chr3	2215755	2315755	100000	OsR498G0305202800.01	2240864	2244893	LOC_Os03g04620	2159331	2163360	CCT motif family protein, expressed
Chr3	2215755	2315755	100000	OsR498G0305203100.01	2251649	2253213	LOC_Os03g04630	2170213	2171945	cytochrome P450 protein, putative, expressed
Chr3	2215755	2315755	100000	OsR498G0305203500.01	2263054	2264584	LOC_Os03g04640	2178693	2180216	cytochrome P450 protein, putative, expressed
Chr3	2215755	2315755	100000	OsR498G0305205100.01	2303261	2305144	LOC_Os03g04650	2199772	2201650	cytochrome P450 protein, putative, expressed
Chr3	2215755	2315755	100000	OsR498G0305205900.01	2311771	2313904	LOC_Os03g04660	2211807	2213941	cytochrome P450 86A1, putative, expressed
Chr3	2371520	2471520	100000	OsR498G0305210700.01	2371371	2374660	LOC_Os03g04770	2272965	2276401	beta-amylase, putative, expressed
Chr3	2371520	2471520	100000	OsR498G0305211900.01	2406035	2410591	LOC_Os03g04830	2295319	2299841	expressed protein
Chr3	2371520	2471520	100000	OsR498G0305212900.01	2413760	2416780	LOC_Os03g04840	2302598	2306807	expressed protein
Chr3	2371520	2471520	100000	OsR498G0305213100.01	2430085	2431171	LOC_Os03g04870	2328868	2331604	expressed protein
Chr3	2371520	2471520	100000	OsR498G0305214100.01	2436366	2441794	LOC_Os03g04890	2336786	2341656	zinc finger family protein, putative, expressed
Chr3	2371520	2471520	100000	OsR498G0305214400.01	2442111	2443194	LOC_Os03g04900	2342158	2343175	MYB family transcription factor, putative, expressed
Chr3	2371520	2471520	100000	OsR498G0305215100.01	2456957	2457518	.	.	.	.
Chr3	2371520	2471520	100000	OsR498G0305215500.01	2460377	2467034	LOC_Os03g04920	2367849	2374516	multidrug resistance-associated protein, putative, expressed	multi-drug resistance-associated protein ABC transporter gene 5	OsMRP5
Chr3	2371520	2471520	100000	OsR498G0305215800.01	2467732	2470566	LOC_Os03g04930	2375214	2378042	expressed protein
Chr3	9143196	9243196	100000	OsR498G0305643000.01	9138559	9143821	LOC_Os03g16090	8870184	8875401	LIM domain-containing protein, putative, expressed
Chr3	9143196	9243196	100000	OsR498G0305643500.01	9152600	9158180	LOC_Os03g16110	8884166	8889782	Ser%2FThr protein phosphatase family protein, putative, expressed
Chr3	9143196	9243196	100000	OsR498G0305643800.01	9160228	9163688	LOC_Os03g16120	8892154	8895558	myosin heavy chain-related, putative, expressed
Chr3	9143196	9243196	100000	OsR498G0305644000.01	9164353	9170108	LOC_Os03g16130	8896186	8901979	CAMK_CAMK_like_ULKh_APGy.2 - CAMK includes calcium%2Fcalmodulin depedent protein kinases, expressed
Chr3	9143196	9243196	100000	OsR498G0305644400.01	9170828	9174486	LOC_Os03g16140	8902704	8906354	digalactosyldiacylglycerol synthase, chloroplast precursor, putative, expressed
Chr3	9143196	9243196	100000	OsR498G0305644600.01	9177648	9181456	LOC_Os03g16150	8909153	8912958	mannose-1-phosphate guanyltransferase, putative, expressed
Chr3	9143196	9243196	100000	OsR498G0305644900.01	9183446	9186085	LOC_Os03g16160	8916617	8917153	hypothetical protein
Chr3	9143196	9243196	100000	OsR498G0305645600.01	9189828	9191899	LOC_Os03g16170	8921370	8923437	protein phosphatase 2C, putative, expressed
Chr3	9143196	9243196	100000	OsR498G0305645700.01	9194012	9194992	LOC_Os03g16200	8931380	8931661	hypothetical protein
Chr3	9143196	9243196	100000	OsR498G0305646600.01	9204621	9207607	LOC_Os03g16210	8938348	8941319	tropinone reductase, putative, expressed
Chr3	9143196	9243196	100000	OsR498G0305647200.01	9211295	9214207	LOC_Os03g16220	8945063	8947981	oxidoreductase, short chain dehydrogenase%2Freductase family domain containing protein, expressed
Chr3	9143196	9243196	100000	OsR498G0305647600.01	9216200	9218438	LOC_Os03g16230	8949956	8952243	oxidoreductase, short chain dehydrogenase%2Freductase family protein, putative, expressed
Chr3	17094535	17194581	100046	OsR498G0306137800.01	17096716	17099351	.	.	.	.
Chr3	17094535	17194581	100046	OsR498G0306139200.01	17113720	17115946	.	.	.	.
Chr3	17094535	17194581	100046	OsR498G0306140800.01	17124941	17126288	.	.	.	.
Chr3	17094535	17194581	100046	OsR498G0306141500.01	17131704	17132715	.	.	.	.
Chr3	17094535	17194581	100046	OsR498G0306142300.01	17136938	17138167	.	.	.	.
Chr3	17094535	17194581	100046	OsR498G0306143400.01	17150075	17150514	.	.	.	.
Chr3	17094535	17194581	100046	OsR498G0306144200.01	17186041	17188454	LOC_Os03g28940	16407670	16410080	ZIM domain containing protein, putative, expressed
Chr4	1400388	1500388	100000	OsR498G0407486900.01	1400215	1408212	LOC_Os04g02860	1113475	1118619	disease resistance protein RPM1, putative, expressed
Chr4	1400388	1500388	100000	OsR498G0407487200.01	1409914	1414478	LOC_Os04g02870	1120524	1125013	RNA recognition motif containing protein, putative, expressed	-	RSp29
Chr4	1400388	1500388	100000	OsR498G0407487700.01	1419031	1423029	LOC_Os04g02900	1135879	1139939	dehydrogenase E1 component domain containing protein, expressed
Chr4	1400388	1500388	100000	OsR498G0407488000.01	1430120	1430408	.	.	.	.
Chr4	1400388	1500388	100000	OsR498G0407488200.01	1432619	1435941	LOC_Os04g02910	1148798	1152219	membrane related protein CP5, putative, expressed
Chr4	1400388	1500388	100000	OsR498G0407489400.01	1455056	1464715	.	.	.	.
Chr4	1400388	1500388	100000	OsR498G0407489700.01	1465150	1470688	.	.	.	.
Chr4	1400388	1500388	100000	OsR498G0407490300.01	1475332	1484040	LOC_Os04g02960	1184349	1197096	OsSub32 - Putative Subtilisin homologue, expressed
Chr4	1400388	1500388	100000	OsR498G0407490700.01	1491800	1493072	LOC_Os04g02970	1201202	1202917	subtilisin-like protease precursor, putative, expressed
Chr4	1400388	1500388	100000	OsR498G0407491300.01	1499211	1509108	LOC_Os04g02980	1209884	1219026	OsSub33 - Putative Subtilisin homologue, expressed
Chr4	27942791	28042791	100000	OsR498G0409053900.01	27941228	27945276	.	.	.	.
Chr4	27942791	28042791	100000	OsR498G0409054400.01	27945270	27965108	LOC_Os04g46894	27799654	27815440	beige%2FBEACH domain containing protein, expressed
Chr4	27942791	28042791	100000	OsR498G0409054800.01	27968600	27969626	LOC_Os04g46910	27819151	27820134	actin-depolymerizing factor, putative, expressed
Chr4	27942791	28042791	100000	OsR498G0409055000.01	27970098	27972705	LOC_Os04g46920	27820669	27823238	zinc knuckle domain containing protein, expressed
Chr4	27942791	28042791	100000	OsR498G0409055200.01	27973243	27976049	LOC_Os04g46930	27823815	27826597	serine racemase, putative, expressed
Chr4	27942791	28042791	100000	OsR498G0409055700.01	27979301	27984994	LOC_Os04g46940	27829775	27835535	copper-transporting ATPase 3, putative, expressed	Heavy metal-transporting P-type ATPase 5	OsHMA5
Chr4	27942791	28042791	100000	OsR498G0409056100.01	27988023	27990328	LOC_Os04g46960	27838693	27840786	glutathione peroxidase domain containing protein, expressed	Plant glutathione peroxidases 1	OsGPX1
Chr4	27942791	28042791	100000	OsR498G0409056300.01	27990677	27991783	.	.	.	.
Chr4	27942791	28042791	100000	OsR498G0409056600.01	27992716	27995177	LOC_Os04g46970	27843255	27848331	glucosyltransferase, putative, expressed
Chr4	27942791	28042791	100000	OsR498G0409057100.01	27997847	27998891	.	.	.	.
Chr4	27942791	28042791	100000	OsR498G0409057500.01	27999378	27999635	.	.	.	.
Chr4	27942791	28042791	100000	OsR498G0409058000.01	28000635	28002010	LOC_Os04g46970	27843255	27848331	glucosyltransferase, putative, expressed
Chr4	27942791	28042791	100000	OsR498G0409058200.01	28002140	28003858	LOC_Os04g46980	27848562	27850314	cis-zeatin O-glucosyltransferase, putative, expressed	cZ-O-glucosyltransferase 1	cZOGT1
Chr4	27942791	28042791	100000	OsR498G0409058300.01	28002381	28004984	LOC_Os04g46980	27848562	27850314	cis-zeatin O-glucosyltransferase, putative, expressed	cZ-O-glucosyltransferase 1	cZOGT1
Chr4	27942791	28042791	100000	OsR498G0409058600.01	28006946	28008608	LOC_Os04g46990	27853301	27854963	cis-zeatin O-glucosyltransferase, putative, expressed	cZ-O-glucosyltransferase 2	cZOGT2
Chr4	27942791	28042791	100000	OsR498G0409059400.01	28013688	28015152	LOC_Os04g47000	27859062	27860876	expressed protein
Chr4	27942791	28042791	100000	OsR498G0409059600.01	28017945	28020848	LOC_Os04g47010	27864085	27866585	expressed protein
Chr4	27942791	28042791	100000	OsR498G0409059700.01	28022327	28024729	LOC_Os04g47020	27868078	27870370	genetic modifier, putative, expressed
Chr4	27942791	28042791	100000	OsR498G0409060000.01	28026207	28026541	LOC_Os04g47030	27871149	27873462	expressed protein
Chr4	27942791	28042791	100000	OsR498G0409060200.01	28027049	28027477	LOC_Os04g47030	27871149	27873462	expressed protein
Chr4	27942791	28042791	100000	OsR498G0409060800.01	28035464	28045080	LOC_Os04g47040	27881155	27890773	anthocyanin regulatory Lc protein, putative, expressed
Chr4	30520342	30620342	100000	OsR498G0409210900.01	30522936	30526992	LOC_Os04g50950	30161452	30165517	peptide transporter PTR2, putative, expressed
Chr4	30520342	30620342	100000	OsR498G0409211100.01	30528746	30532020	LOC_Os04g50960	30167235	30171912	expressed protein
Chr4	30520342	30620342	100000	OsR498G0409211600.01	30532236	30534467	LOC_Os04g50970	30172119	30174209	seed specific protein Bn15D1B, putative, expressed
Chr4	30520342	30620342	100000	OsR498G0409212700.01	30543069	30544907	LOC_Os04g50990	30180315	30182052	L11 domain containing ribosomal protein, putative, expressed
Chr4	30520342	30620342	100000	OsR498G0409213000.01	30545263	30548258	LOC_Os04g51000	30182589	30185852	transcription factor FL, putative, expressed	aberrant panicle organization 2	apo2
Chr4	30520342	30620342	100000	OsR498G0409214100.01	30559558	30564206	LOC_Os04g51030	30209131	30213964	wall-associated kinase 1, putative, expressed
Chr4	30520342	30620342	100000	OsR498G0409214400.01	30564068	30565285	LOC_Os04g51030	30209131	30213964	wall-associated kinase 1, putative, expressed
Chr4	30520342	30620342	100000	OsR498G0409215700.01	30583285	30588562	LOC_Os04g51030	30209131	30213964	wall-associated kinase 1, putative, expressed
Chr4	30520342	30620342	100000	OsR498G0409216200.01	30589203	30591777	LOC_Os04g51040	30215063	30217692	OsWAK50 - OsWAK receptor-like protein kinase, expressed
Chr4	30520342	30620342	100000	OsR498G0409216400.01	30592122	30592937	.	.	.	.
Chr4	30520342	30620342	100000	OsR498G0409216600.01	30593959	30597907	LOC_Os04g51050	30220289	30223989	OsWAK53b - OsWAK receptor-like protein kinase, expressed
Chr4	30520342	30620342	100000	OsR498G0409216800.01	30598563	30604574	LOC_Os04g51060	30224488	30230506	expressed protein
Chr4	30520342	30620342	100000	OsR498G0409216900.01	30615544	30615990	.	.	.	.
Chr4	30520342	30620342	100000	OsR498G0409217400.01	30620331	30625058	LOC_Os04g51070	30235323	30238854	helix-loop-helix DNA-binding domain containing protein, expressed
Chr4	1400388	1500388	100000	OsR498G0463824000.01	1444448	1445467	.	.	.	.
Chr6	1023210	1123316	100106	OsR498G0611535100.01	1030315	1032263	LOC_Os06g03080	1137134	1138970	aspartic protease, putative, expressed
Chr6	1023210	1123316	100106	OsR498G0611535400.01	1030527	1031914	LOC_Os06g03120	1153606	1155128	aspartic proteinase nepenthesin-2 precursor, putative, expressed
Chr6	1023210	1123316	100106	OsR498G0611536400.01	1049465	1052027	LOC_Os06g03150	1172581	1175251	expressed protein
Chr6	1023210	1123316	100106	OsR498G0611537000.01	1056084	1056575	.	.	.	.
Chr6	1023210	1123316	100106	OsR498G0611537400.01	1059508	1059754	.	.	.	.
Chr6	1023210	1123316	100106	OsR498G0611537900.01	1062176	1062523	LOC_Os06g03190	1202922	1204811	retrotransposon protein, putative, Ty3-gypsy subclass, expressed
Chr6	1023210	1123316	100106	OsR498G0611538400.01	1064490	1085893	LOC_Os06g03180	1194478	1199548	expressed protein
Chr6	1023210	1123316	100106	OsR498G0611538500.01	1072034	1072659	LOC_Os06g03180	1194478	1199548	expressed protein
Chr6	1023210	1123316	100106	OsR498G0611538700.01	1073457	1076512	LOC_Os06g03180	1194478	1199548	expressed protein
Chr6	1023210	1123316	100106	OsR498G0611539100.01	1080076	1080855	.	.	.	.
Chr6	1023210	1123316	100106	OsR498G0611539400.01	1080992	1081254	.	.	.	.
Chr6	1023210	1123316	100106	OsR498G0611540200.01	1095247	1096772	LOC_Os06g03220	1218464	1219977	expressed protein
Chr6	1023210	1123316	100106	OsR498G0611540700.01	1099702	1100770	LOC_Os06g03240	1223060	1223644	expressed protein
Chr6	1023210	1123316	100106	OsR498G0611541000.01	1101401	1102082	.	.	.	.
Chr6	2763680	2863680	100000	OsR498G0611651500.01	2765135	2767672	LOC_Os06g06210	2874350	2877067	expressed protein
Chr6	2763680	2863680	100000	OsR498G0611652000.01	2768524	2769704	.	.	.	.
Chr6	2763680	2863680	100000	OsR498G0611652400.01	2774418	2775860	LOC_Os06g06230	2883906	2884914	GDSL-like lipase%2Facylhydrolase, putative, expressed
Chr6	2763680	2863680	100000	OsR498G0611653300.01	2784156	2786664	LOC_Os06g06250	2893581	2895869	GDSL-like lipase%2Facylhydrolase, putative, expressed
Chr6	2763680	2863680	100000	OsR498G0611653500.01	2789566	2791399	LOC_Os06g06260	2898784	2900617	GDSL-like lipase%2Facylhydrolase, putative, expressed
Chr6	2763680	2863680	100000	OsR498G0611653800.01	2791396	2791845	LOC_Os06g06270	2900815	2901141	transcription elongation factor 1, putative, expressed
Chr6	2763680	2863680	100000	OsR498G0611653900.01	2793050	2798171	LOC_Os06g06280	2902268	2907306	galactosyltransferase family protein, putative, expressed
Chr6	2763680	2863680	100000	OsR498G0611654200.01	2798494	2801698	LOC_Os06g06290	2908024	2910916	GDSL-like lipase%2Facylhydrolase, putative, expressed
Chr6	2763680	2863680	100000	OsR498G0611654600.01	2804774	2805561	.	.	.	.
Chr6	2763680	2863680	100000	OsR498G0611656900.01	2830762	2833344	LOC_Os06g06320	2940004	2942452	osFTL2 FT-Like2 homologous to Flowering Locus T gene; contains Pfam profile PF01161%3A Phosphatidylethanolamine-binding protein, expressed	heading date 3a	Hd3a
Chr6	2763680	2863680	100000	OsR498G0611657500.01	2836402	2837205	LOC_Os06g06330	2945569	2946378	expressed protein
Chr6	2763680	2863680	100000	OsR498G0611657900.01	2838420	2839163	LOC_Os06g06340	2947711	2948191	LTPL20 - Protease inhibitor%2Fseed storage%2FLTP family protein precursor, putative, expressed
Chr6	2763680	2863680	100000	OsR498G0611658100.01	2840591	2849267	LOC_Os06g06350	2949764	2957842	AMP-binding enzyme, putative, expressed
Chr6	2763680	2863680	100000	OsR498G0611658300.01	2850004	2854118	LOC_Os06g06360	2958991	2963006	WRKY113, expressed
Chr6	2763680	2863680	100000	OsR498G0611658700.01	2857201	2864096	LOC_Os06g06370	2966769	2973190	expressed protein
Chr6	2886964	3112985	226021	OsR498G0611659700.01	2886583	2888964	LOC_Os06g06420	2995767	2997991	glyoxalase%2Fbleomycin resistance protein%2Fdioxygenase, putative, expressed
Chr6	2886964	3112985	226021	OsR498G0611659900.01	2889614	2892984	LOC_Os06g06440	3001105	3009250	ABC transporter, ATP-binding protein, putative, expressed
Chr6	2886964	3112985	226021	OsR498G0611660200.01	2891050	2901299	LOC_Os06g06440	3001105	3009250	ABC transporter, ATP-binding protein, putative, expressed
Chr6	2886964	3112985	226021	OsR498G0611660500.01	2926216	2930215	LOC_Os06g06450	3035391	3039390	heat shock protein STI, putative, expressed
Chr6	2886964	3112985	226021	OsR498G0611660700.01	2930917	2931946	LOC_Os06g06460	3040092	3041121	histone H3, putative, expressed
Chr6	2886964	3112985	226021	OsR498G0611661000.01	2931323	2931770	LOC_Os06g06460	3040092	3041121	histone H3, putative, expressed
Chr6	2886964	3112985	226021	OsR498G0611661100.01	2933000	2937077	LOC_Os06g06470	3042190	3046238	U-box domain containing heat shock protein, putative, expressed
Chr6	2886964	3112985	226021	OsR498G0611661300.01	2937272	2938093	LOC_Os06g06480	3046565	3049171	Core histone H2A%2FH2B%2FH3%2FH4 domain containing protein, putative, expressed
Chr6	2886964	3112985	226021	OsR498G0611661800.01	2939461	2940375	LOC_Os06g06480	3046565	3049171	Core histone H2A%2FH2B%2FH3%2FH4 domain containing protein, putative, expressed
Chr6	2886964	3112985	226021	OsR498G0611662100.01	2941929	2946534	LOC_Os06g06490	3051104	3055709	U-box domain containing heat shock protein, putative, expressed
Chr6	2886964	3112985	226021	OsR498G0611662400.01	2946882	2947686	LOC_Os06g06510	3056088	3056861	histone H3, putative, expressed
Chr6	2886964	3112985	226021	OsR498G0611662600.01	2947841	2949842	LOC_Os06g06520	3057016	3059017	GDSL-like lipase%2Facylhydrolase, putative, expressed
Chr6	2886964	3112985	226021	OsR498G0611662800.01	2950776	2954460	LOC_Os06g06530	3060004	3063607	proline-rich cell wall protein-like, putative, expressed
Chr6	2886964	3112985	226021	OsR498G0611663700.01	2958861	2959562	LOC_Os06g06540	3067709	3068737	AP2 domain containing protein, expressed
Chr6	2886964	3112985	226021	OsR498G0611664800.01	2965011	2968725	LOC_Os06g06550	3074186	3077781	plant protein of unknown function domain containing protein, expressed
Chr6	2886964	3112985	226021	OsR498G0611665000.01	2969884	2977633	LOC_Os06g06560	3079059	3086808	starch synthase, putative, expressed	Starch synthase 1	SS1
Chr6	2886964	3112985	226021	OsR498G0611665800.01	2980951	2981650	LOC_Os06g06570	3090147	3090825	expressed protein
Chr6	2886964	3112985	226021	OsR498G0611666300.01	2983796	2984640	.	.	.	.
Chr6	2886964	3112985	226021	OsR498G0611666500.01	2984689	2985363	LOC_Os06g06580	3093918	3095987	expressed protein
Chr6	2886964	3112985	226021	OsR498G0611667200.01	2988340	2988914	LOC_Os06g06590	3095999	3097883	expressed protein
Chr6	2886964	3112985	226021	OsR498G0611667500.01	2993760	2998338	LOC_Os06g06600	3102920	3107515	OsFBX187 - F-box domain containing protein, expressed
Chr6	2886964	3112985	226021	OsR498G0611668300.01	3005712	3006235	.	.	.	.
Chr6	2886964	3112985	226021	OsR498G0611668700.01	3006823	3010571	LOC_Os06g06610	3111535	3115194	expressed protein
Chr6	2886964	3112985	226021	OsR498G0611669500.01	3023326	3026209	LOC_Os06g06660	3128079	3130962	expressed protein
Chr6	2886964	3112985	226021	OsR498G0611669700.01	3026468	3029472	LOC_Os06g06670	3131221	3134226	expressed protein
Chr6	2886964	3112985	226021	OsR498G0611670100.01	3030872	3033432	LOC_Os06g06680	3135631	3136974	expressed protein
Chr6	2886964	3112985	226021	OsR498G0611670700.01	3037267	3039657	LOC_Os06g06710	3142026	3143988	expressed protein
Chr6	2886964	3112985	226021	OsR498G0611670900.01	3040713	3043173	LOC_Os06g06720	3145466	3147618	flavonol synthase%2Fflavanone 3-hydroxylase, putative, expressed
Chr6	2886964	3112985	226021	OsR498G0611671400.01	3042941	3048340	.	.	.	.
Chr6	2886964	3112985	226021	OsR498G0611671800.01	3049440	3053818	LOC_Os06g06730	3154274	3158430	methyltransferase-like protein 5, putative, expressed
Chr6	2886964	3112985	226021	OsR498G0611671900.01	3053994	3057992	LOC_Os06g06740	3158656	3162646	MYB family transcription factor, putative, expressed
Chr6	2886964	3112985	226021	OsR498G0611672200.01	3058111	3064800	LOC_Os06g06750	3162801	3169415	OsMADS5 - MADS-box family gene with MIKCc type-box, expressed	Ehd2	OsMADS5
Chr6	2886964	3112985	226021	OsR498G0611673200.01	3071131	3077118	LOC_Os06g06760	3175775	3181762	protein kinase, putative, expressed
Chr6	2886964	3112985	226021	OsR498G0611673700.01	3081697	3087048	LOC_Os06g06770	3186350	3191674	OsPOP11 - Putative Prolyl Oligopeptidase homologue, expressed
Chr6	2886964	3112985	226021	OsR498G0611674100.01	3090953	3094381	LOC_Os06g06780	3195571	3199007	harpin-induced protein, putative, expressed
Chr6	2886964	3112985	226021	OsR498G0611674700.01	3094750	3099353	LOC_Os06g06790	3199337	3203979	OsPDIL1-5 protein disulfide isomerase PDIL1-5, expressed
Chr6	2886964	3112985	226021	OsR498G0611674900.01	3100257	3114412	LOC_Os06g06802	3204763	3212337	retrotransposon protein, putative, unclassified, expressed
Chr6	4054464	4154464	100000	OsR498G0611736400.01	4053994	4057999	LOC_Os06g08550	4229184	4233157	BTBN14 - Bric-a-Brac, Tramtrack, Broad Complex BTB domain with non-phototropic hypocotyl 3 NPH3 domain, expressed
Chr6	4054464	4154464	100000	OsR498G0611737500.01	4072405	4086560	LOC_Os06g08560	4250728	4264343	multidrug resistance-associated protein 11, putative, expressed
Chr6	4054464	4154464	100000	OsR498G0611737800.01	4085769	4086432	LOC_Os06g08564	4264424	4265115	OsRCI2-8 - Putative low temperature and salt responsive protein, expressed
Chr6	4054464	4154464	100000	OsR498G0611738000.01	4087521	4089386	LOC_Os06g08570	4266426	4270771	PPR repeat domain containing protein, putative, expressed
Chr6	4054464	4154464	100000	OsR498G0611738100.01	4089548	4091300	.	.	.	.
Chr6	4054464	4154464	100000	OsR498G0611738400.01	4089657	4090233	.	.	.	.
Chr6	4054464	4154464	100000	OsR498G0611738500.01	4105625	4107192	LOC_Os06g08580	4268969	4270771	transferase family protein, putative, expressed
Chr6	4054464	4154464	100000	OsR498G0611739100.01	4114238	4115245	LOC_Os06g08600	4276289	4277140	versicolorin reductase, putative, expressed
Chr6	4054464	4154464	100000	OsR498G0611739300.01	4123000	4124351	LOC_Os06g08640	4301557	4303121	transferase family protein, putative, expressed
Chr6	4054464	4154464	100000	OsR498G0611739800.01	4127118	4127890	.	.	.	.
Chr6	4054464	4154464	100000	OsR498G0611739900.01	4133218	4134630	LOC_Os06g08640	4301557	4303121	transferase family protein, putative, expressed
Chr6	4054464	4154464	100000	OsR498G0611740100.01	4145372	4148256	LOC_Os06g08650	4313312	4316596	pentatricopeptide, putative, expressed
Chr6	4054464	4154464	100000	OsR498G0611740600.01	4148893	4150917	LOC_Os06g08660	4315693	4319249	pentatricopeptide, putative, expressed
Chr6	4054464	4154464	100000	OsR498G0611740700.01	4153309	4156924	LOC_Os06g08670	4321607	4325283	glutathione peroxidase, putative, expressed	Plant glutathione peroxidases 4	OsGPX4
Chr6	4586361	4764417	178056	OsR498G0611772300.01	4596579	4597368	.	.	.	.
Chr6	4586361	4764417	178056	OsR498G0611772600.01	4599161	4605513	LOC_Os06g09450	4796286	4804246	sucrose synthase, putative, expressed
Chr6	4586361	4764417	178056	OsR498G0611776200.01	4637501	4647776	LOC_Os06g09540	4844482	4854759	SAC domain containing protein, putative, expressed
Chr6	4586361	4764417	178056	OsR498G0611777900.01	4660881	4663205	LOC_Os06g09560	4867843	4870168	heat shock protein DnaJ, putative, expressed
Chr6	4586361	4764417	178056	OsR498G0611778200.01	4663882	4667744	LOC_Os06g09570	4870860	4874711	nucleolar GTP-binding protein 1, putative, expressed
Chr6	4586361	4764417	178056	OsR498G0611779600.01	4674907	4675930	LOC_Os06g09600	4885944	4886653	expressed protein
Chr6	4586361	4764417	178056	OsR498G0611780000.01	4677776	4679950	LOC_Os06g09610	4888548	4890731	peroxiredoxin, putative, expressed
Chr6	4586361	4764417	178056	OsR498G0611780400.01	4681311	4682257	LOC_Os06g09620	4892093	4895721	expressed protein
Chr6	4586361	4764417	178056	OsR498G0611780600.01	4681932	4684749	LOC_Os06g09620	4892093	4895721	expressed protein
Chr6	4586361	4764417	178056	OsR498G0611780800.01	4686392	4689770	LOC_Os06g09630	4897179	4900565	3-oxoacyl-synthase, putative, expressed
Chr6	4586361	4764417	178056	OsR498G0611781000.01	4696016	4697251	LOC_Os06g09650	4906807	4912548	retrotransposon protein, putative, unclassified, expressed
Chr6	4586361	4764417	178056	OsR498G0611781400.01	4707672	4708237	.	.	.	.
Chr6	4586361	4764417	178056	OsR498G0611782300.01	4714435	4715201	.	.	.	.
Chr6	4586361	4764417	178056	OsR498G0611782500.01	4715013	4721635	LOC_Os06g09660	4926492	4932177	auxin response factor, putative, expressed	OsARF16	OsARF16
Chr6	4586361	4764417	178056	OsR498G0611782900.01	4722843	4727509	LOC_Os06g09679	4933905	4938500	chaperonin, putative, expressed
Chr6	4586361	4764417	178056	OsR498G0611783200.01	4728534	4729981	LOC_Os06g09698	4954996	4955403	expressed protein
Chr6	4586361	4764417	178056	OsR498G0611784000.01	4733868	4734281	LOC_Os06g09717	4960147	4960770	ethylene-responsive transcription factor, putative, expressed
Chr6	4586361	4764417	178056	OsR498G0611784600.01	4736742	4737334	LOC_Os06g09740	4962933	4966473	retrotransposon protein, putative, unclassified, expressed
Chr6	4586361	4764417	178056	OsR498G0611785900.01	4752289	4754723	.	.	.	.
Chr6	4796114	4942306	146192	OsR498G0611789600.01	4798612	4799718	LOC_Os06g09870	5023093	5024199	retrotransposon protein, putative, unclassified, expressed
Chr6	4796114	4942306	146192	OsR498G0611789800.01	4799858	4810877	LOC_Os06g09880	5029395	5035358	EMB1270, putative, expressed
Chr6	4796114	4942306	146192	OsR498G0611790200.01	4811635	4816758	LOC_Os06g09890	5036116	5041239	smr domain containing protein, expressed
Chr6	4796114	4942306	146192	OsR498G0611790800.01	4820445	4821763	LOC_Os06g09900	5044931	5046247	expressed protein
Chr6	4796114	4942306	146192	OsR498G0611790900.01	4820497	4821544	LOC_Os06g09900	5044931	5046247	expressed protein
Chr6	4796114	4942306	146192	OsR498G0611791800.01	4829766	4832309	LOC_Os06g09910	5054303	5056846	phosphopantothenoylcysteine decarboxylase, putative, expressed
Chr6	4796114	4942306	146192	OsR498G0611792500.01	4836083	4840490	LOC_Os06g09930	5060660	5065027	G protein coupled receptor, putative, expressed
Chr6	4796114	4942306	146192	OsR498G0611793200.01	4846952	4849324	.	.	.	.
Chr6	4796114	4942306	146192	OsR498G0611794600.01	4857770	4858682	.	.	.	.
Chr6	4796114	4942306	146192	OsR498G0611795300.01	4866405	4867572	LOC_Os06g09980	5090954	5092121	expressed protein
Chr6	4796114	4942306	146192	OsR498G0611796000.01	4874473	4875921	.	.	.	.
Chr6	4796114	4942306	146192	OsR498G0611796500.01	4877776	4878891	LOC_Os06g10000	5102326	5103441	expressed protein
Chr6	4796114	4942306	146192	OsR498G0611798500.01	4893914	4894714	LOC_Os06g10040	5118539	5118877	expressed protein
Chr6	4796114	4942306	146192	OsR498G0611798900.01	4896945	4897793	LOC_Os06g10050	5121494	5122335	expressed protein
Chr6	4796114	4942306	146192	OsR498G0611799600.01	4904627	4906168	LOC_Os06g10070	5129815	5130579	expressed protein
Chr6	4796114	4942306	146192	OsR498G0611800600.01	4917968	4919481	LOC_Os06g10100	5143278	5144540	expressed protein
Chr6	4796114	4942306	146192	OsR498G0611801500.01	4938353	4940155	LOC_Os06g10130	5179712	5180748	expressed protein
Chr6	4796114	4942306	146192	OsR498G0611801700.01	4933976	4934982	LOC_Os06g10130	5179712	5180748	expressed protein
Chr6	6244821	6344821	100000	OsR498G0611885200.01	6256802	6258632	LOC_Os06g11980	6395388	6397221	DUF581 domain containing protein, expressed
Chr6	6244821	6344821	100000	OsR498G0611885800.01	6262143	6274146	LOC_Os06g11990	6401419	6407785	expressed protein
Chr6	6244821	6344821	100000	OsR498G0611886700.01	6280411	6282535	.	.	.	.
Chr6	6244821	6344821	100000	OsR498G0611887400.01	6286530	6287103	.	.	.	.
Chr6	6244821	6344821	100000	OsR498G0611887500.01	6288982	6290575	.	.	.	.
Chr6	6244821	6344821	100000	OsR498G0611888000.01	6294281	6296207	.	.	.	.
Chr6	6244821	6344821	100000	OsR498G0611888200.01	6299013	6299456	.	.	.	.
Chr6	6244821	6344821	100000	OsR498G0611888600.01	6302456	6303586	.	.	.	.
Chr6	6244821	6344821	100000	OsR498G0611889000.01	6304994	6305598	.	.	.	.
Chr6	6244821	6344821	100000	OsR498G0611889100.01	6306157	6309494	.	.	.	.
Chr6	6244821	6344821	100000	OsR498G0611889400.01	6306945	6308156	.	.	.	.
Chr6	6244821	6344821	100000	OsR498G0611889900.01	6312663	6315728	.	.	.	.
Chr6	6244821	6344821	100000	OsR498G0611890200.01	6315916	6321308	.	.	.	.
Chr6	6244821	6344821	100000	OsR498G0611890500.01	6321660	6323580	.	.	.	.
Chr6	6244821	6344821	100000	OsR498G0611890800.01	6323569	6324388	.	.	.	.
Chr6	6244821	6344821	100000	OsR498G0611891000.01	6324781	6329347	.	.	.	.
Chr6	6244821	6344821	100000	OsR498G0611891100.01	6325503	6325831	.	.	.	.
Chr6	6244821	6344821	100000	OsR498G0611891300.01	6330889	6333953	.	.	.	.
Chr6	6244821	6344821	100000	OsR498G0611891900.01	6334993	6337815	.	.	.	.
Chr6	29339579	29483997	144418	OsR498G0613159800.01	29347508	29350320	LOC_Os06g46060	27923524	27926280	expressed protein
Chr6	29339579	29483997	144418	OsR498G0613160200.01	29353709	29356409	LOC_Os06g46065	27929735	27932433	expressed protein
Chr6	29339579	29483997	144418	OsR498G0613162800.01	29377326	29380571	LOC_Os06g46120	27953690	27956183	expressed protein
Chr6	29339579	29483997	144418	OsR498G0613163400.01	29382233	29384120	.	.	.	.
Chr6	29339579	29483997	144418	OsR498G0613163800.01	29391146	29396399	LOC_Os06g46149	27960869	27971323	serine%2Farginine repetitive matrix protein 1, putative, expressed
Chr6	29339579	29483997	144418	OsR498G0613163900.01	29392915	29395931	LOC_Os06g46149	27960869	27971323	serine%2Farginine repetitive matrix protein 1, putative, expressed
Chr6	29339579	29483997	144418	OsR498G0613164200.01	29397809	29399364	.	.	.	.
Chr6	29339579	29483997	144418	OsR498G0613164400.01	29400344	29412030	LOC_Os06g46160	27975946	27979361	expressed protein
Chr6	29339579	29483997	144418	OsR498G0613164900.01	29424607	29429074	LOC_Os06g46240	28007285	28017490	BTB%2FPOZ domain containing protein, putative, expressed
Chr6	29339579	29483997	144418	OsR498G0613165600.01	29435093	29437440	LOC_Os06g46250	28018048	28020401	expressed protein
Chr6	29339579	29483997	144418	OsR498G0613166500.01	29455002	29459338	LOC_Os06g46270	28037569	28041909	no apical meristem protein, putative, expressed	Oryza miR164-targeted NAC gene 4	OMTN4
Chr6	29339579	29483997	144418	OsR498G0613167000.01	29462571	29468721	LOC_Os06g46284	28045147	28058082	glycosyl hydrolase, family 31, putative, expressed
Chr6	29339579	29483997	144418	OsR498G0613167400.01	29471443	29472528	LOC_Os06g46284	28045147	28058082	glycosyl hydrolase, family 31, putative, expressed
Chr6	29339579	29483997	144418	OsR498G0613167600.01	29473807	29479635	LOC_Os06g46310	28059354	28065180	metal transporter Nramp6, putative, expressed
Chr6	30832842	30932842	100000	OsR498G0613254600.01	30834896	30838531	LOC_Os06g48750	29503679	29507318	DEAD-box ATP-dependent RNA helicase, putative, expressed
Chr6	30832842	30932842	100000	OsR498G0613254800.01	30840037	30846523	LOC_Os06g48760	29508824	29515309	UTP--glucose-1-phosphate uridylyltransferase, putative, expressed
Chr6	30832842	30932842	100000	OsR498G0613255000.01	30847130	30854922	LOC_Os06g48770	29516243	29523983	OsSBeL1 - Putative Serine Beta-Lactamase homologue, expressed
Chr6	30832842	30932842	100000	OsR498G0613255600.01	30858236	30859849	LOC_Os06g48780	29527352	29528953	60S acidic ribosomal protein, putative, expressed
Chr6	30832842	30932842	100000	OsR498G0613255900.01	30862681	30863058	LOC_Os06g48790	29530045	29533720	expressed protein
Chr6	30832842	30932842	100000	OsR498G0613256100.01	30863019	30864793	LOC_Os06g48790	29530045	29533720	expressed protein
Chr6	30832842	30932842	100000	OsR498G0613256400.01	30865447	30867498	LOC_Os06g48800	29534805	29536553	OsHKT2;4 - Na%2B transporter, expressed
Chr6	30832842	30932842	100000	OsR498G0613256600.01	30869831	30872115	LOC_Os06g48810	29538934	29541219	OsHKT2;1 - Na%2B transporter, expressed	-	oshkt2;1
Chr6	30832842	30932842	100000	OsR498G0613256700.01	30872675	30873650	.	.	.	.
Chr6	1023210	1123316	100106	OsR498G0665900100.01	1049492	1051915	LOC_Os06g03150	1172581	1175251	expressed protein
Chr6	2886964	3112985	226021	OsR498G0665967300.01	2937390	2939150	LOC_Os06g06480	3046565	3049171	Core histone H2A%2FH2B%2FH3%2FH4 domain containing protein, putative, expressed
Chr6	2886964	3112985	226021	OsR498G0665967900.01	2946037	2946447	LOC_Os06g06510	3056088	3056861	histone H3, putative, expressed
Chr6	2886964	3112985	226021	OsR498G0665968200.01	2946996	2947406	LOC_Os06g06510	3056088	3056861	histone H3, putative, expressed
Chr6	4054464	4154464	100000	OsR498G0666012000.01	4133290	4134585	LOC_Os06g08640	4301557	4303121	transferase family protein, putative, expressed
Chr7	1241030	1341030	100000	OsR498G0713427900.01	1244866	1246446	LOC_Os07g03015	1129463	1130998	expressed protein
Chr7	1241030	1341030	100000	OsR498G0713428100.01	1248965	1250837	LOC_Os07g03020	1133505	1135075	expressed protein
Chr7	1241030	1341030	100000	OsR498G0713428500.01	1254472	1257029	LOC_Os07g03040	1149397	1155205	expressed protein
Chr7	1241030	1341030	100000	OsR498G0713428800.01	1255134	1258650	LOC_Os07g03025	1140062	1142002	expressed protein
Chr7	1241030	1341030	100000	OsR498G0713428900.01	1260331	1262621	LOC_Os07g03030	1143552	1145530	expressed protein
Chr7	1241030	1341030	100000	OsR498G0713429300.01	1264208	1269120	LOC_Os07g03040	1149397	1155205	expressed protein
Chr7	1241030	1341030	100000	OsR498G0713429500.01	1270834	1274128	LOC_Os07g03050	1156501	1159170	expressed protein
Chr7	1241030	1341030	100000	OsR498G0713429700.01	1274764	1278334	LOC_Os07g03060	1159806	1163372	expressed protein
Chr7	1241030	1341030	100000	OsR498G0713430000.01	1279429	1279936	.	.	.	.
Chr7	1241030	1341030	100000	OsR498G0713430100.01	1280754	1284253	LOC_Os07g03070	1165793	1169606	tetratricopeptide repeat containing protein, putative, expressed
Chr7	1241030	1341030	100000	OsR498G0713430800.01	1291265	1294265	.	.	.	.
Chr7	1241030	1341030	100000	OsR498G0713431000.01	1296016	1297641	.	.	.	.
Chr7	1241030	1341030	100000	OsR498G0713431400.01	1305997	1307523	.	.	.	.
Chr7	1241030	1341030	100000	OsR498G0713431800.01	1311600	1312214	.	.	.	.
Chr7	1241030	1341030	100000	OsR498G0713432000.01	1312137	1314036	.	.	.	.
Chr7	1241030	1341030	100000	OsR498G0713432100.01	1317323	1320065	LOC_Os07g03100	1180230	1182971	OsFBX212 - F-box domain containing protein, expressed
Chr7	1241030	1341030	100000	OsR498G0713432400.01	1320616	1322761	LOC_Os07g03110	1183280	1185666	OsFBX213 - F-box domain containing protein, expressed
Chr7	1241030	1341030	100000	OsR498G0713432900.01	1331974	1333090	LOC_Os07g03120	1194383	1195595	expressed protein
Chr7	1241030	1341030	100000	OsR498G0713433200.01	1336779	1338911	LOC_Os07g03130	1199188	1201376	PDV2, putative, expressed
Chr7	1241030	1341030	100000	OsR498G0713433400.01	1340097	1344808	LOC_Os07g03140	1202595	1206344	ternary complex factor MIP1, putative, expressed
Chr7	1402505	2105496	702991	OsR498G0713437900.01	1408067	1412247	LOC_Os07g03230	1274555	1278738	eukaryotic translation initiation factor 3 subunit C, putative, expressed
Chr7	1402505	2105496	702991	OsR498G0713438100.01	1414838	1419009	LOC_Os07g03240	1281379	1285075	RNA recognition motif containing protein, putative, expressed
Chr7	1402505	2105496	702991	OsR498G0713440300.01	1431676	1437584	LOC_Os07g03250	1299598	1304299	AP2-like ethylene-responsive transcription factor PLETHORA 2, putative, expressed	crown rootless 5	crl5
Chr7	1402505	2105496	702991	OsR498G0713440600.01	1438613	1441333	LOC_Os07g03260	1305328	1308048	CSLC10 - cellulose synthase-like family C, expressed
Chr7	1402505	2105496	702991	OsR498G0713441000.01	1447058	1449815	LOC_Os07g03270	1313767	1316455	heat shock protein DnaJ, putative, expressed
Chr7	1402505	2105496	702991	OsR498G0713441300.01	1452398	1453170	LOC_Os07g03279	1319031	1319803	SCP-like extracellular protein, expressed
Chr7	1402505	2105496	702991	OsR498G0713441800.01	1455442	1456465	LOC_Os07g03467	1388413	1389436	SCP-like extracellular protein, expressed
Chr7	1402505	2105496	702991	OsR498G0713442500.01	1461795	1463362	LOC_Os07g03310	1362061	1367782	transposon protein, putative, unclassified, expressed
Chr7	1402505	2105496	702991	OsR498G0713443300.01	1477108	1477827	LOC_Os07g03319	1335345	1336057	SCP-like extracellular protein, expressed
Chr7	1402505	2105496	702991	OsR498G0713445500.01	1495255	1495487	.	.	.	.
Chr7	1402505	2105496	702991	OsR498G0713445800.01	1495788	1496705	.	.	.	.
Chr7	1402505	2105496	702991	OsR498G0713445900.01	1498028	1498751	LOC_Os07g03580	1432684	1433407	SCP-like extracellular protein, expressed
Chr7	1402505	2105496	702991	OsR498G0713446300.01	1501925	1503187	LOC_Os07g03467	1388413	1389436	SCP-like extracellular protein, expressed
Chr7	1402505	2105496	702991	OsR498G0713446500.01	1508950	1509707	LOC_Os07g03600	1444313	1445070	SCP-like extracellular protein, expressed
Chr7	1402505	2105496	702991	OsR498G0713447700.01	1516478	1517071	LOC_Os07g03620	1451956	1452432	SCP-like extracellular protein, expressed
Chr7	1402505	2105496	702991	OsR498G0713448000.01	1516571	1517223	LOC_Os07g03620	1451956	1452432	SCP-like extracellular protein, expressed
Chr7	1402505	2105496	702991	OsR498G0713448600.01	1521214	1521864	.	.	.	.
Chr7	1402505	2105496	702991	OsR498G0713448800.01	1522342	1522872	.	.	.	.
Chr7	1402505	2105496	702991	OsR498G0713448900.01	1535935	1536718	.	.	.	.
Chr7	1402505	2105496	702991	OsR498G0713449300.01	1566738	1567288	LOC_Os07g03288	1437424	1437894	SCP-like extracellular protein, expressed
Chr7	1402505	2105496	702991	OsR498G0713450000.01	1575654	1582224	.	.	.	.
Chr7	1402505	2105496	702991	OsR498G0713450900.01	1600981	1606884	LOC_Os07g03690	1500540	1501058	SCP-like extracellular protein, expressed
Chr7	1402505	2105496	702991	OsR498G0713451900.01	1613351	1614528	.	.	.	.
Chr7	1402505	2105496	702991	OsR498G0713452700.01	1617838	1618771	LOC_Os07g03710	1512025	1512958	SCP-like extracellular protein, expressed
Chr7	1402505	2105496	702991	OsR498G0713453500.01	1629482	1630384	LOC_Os07g03730	1523653	1524629	SCP-like extracellular protein, expressed
Chr7	1402505	2105496	702991	OsR498G0713453800.01	1631216	1632232	.	.	.	.
Chr7	1402505	2105496	702991	OsR498G0713454100.01	1633058	1633376	.	.	.	.
Chr7	1402505	2105496	702991	OsR498G0713455400.01	1642229	1642773	LOC_Os07g03730	1523653	1524629	SCP-like extracellular protein, expressed
Chr7	1402505	2105496	702991	OsR498G0713455600.01	1646749	1649305	LOC_Os07g03760	1541164	1543677	26S proteasome non-ATPase regulatory subunit 14, putative, expressed
Chr7	1402505	2105496	702991	OsR498G0713458300.01	1671884	1678037	LOC_Os07g03770	1566064	1572187	Homeobox domain containing protein, expressed	Oryza sativa homeobox 15	OSH15
Chr7	1402505	2105496	702991	OsR498G0713458800.01	1681175	1683279	LOC_Os07g03780	1575322	1578615	lectin-like receptor kinase, putative, expressed
Chr7	1402505	2105496	702991	OsR498G0713459800.01	1689557	1691524	LOC_Os07g03790	1583453	1585631	lectin-like receptor kinase 7, putative, expressed
Chr7	1402505	2105496	702991	OsR498G0713460100.01	1694253	1697586	.	.	.	.
Chr7	1402505	2105496	702991	OsR498G0713460400.01	1696810	1699207	LOC_Os07g03810	1590435	1593309	lectin-like receptor kinase 7, putative, expressed
Chr7	1402505	2105496	702991	OsR498G0713461200.01	1701269	1703503	LOC_Os07g03820	1595360	1597614	lectin-like receptor kinase, putative, expressed
Chr7	1402505	2105496	702991	OsR498G0713461300.01	1704673	1710664	LOC_Os07g03840	1603024	1605378	lectin-like receptor kinase, putative, expressed
Chr7	1402505	2105496	702991	OsR498G0713461500.01	1711987	1722013	LOC_Os07g03870	1612858	1616245	receptor like protein kinase, putative, expressed
Chr7	1402505	2105496	702991	OsR498G0713461800.01	1716118	1718315	LOC_Os07g03860	1610227	1612424	lectin-like receptor kinase 7, putative, expressed
Chr7	1402505	2105496	702991	OsR498G0713462000.01	1718749	1721958	LOC_Os07g03870	1612858	1616245	receptor like protein kinase, putative, expressed
Chr7	1402505	2105496	702991	OsR498G0713462200.01	1724378	1726642	LOC_Os07g03880	1618513	1620591	lectin-like receptor kinase, putative, expressed
Chr7	1402505	2105496	702991	OsR498G0713462300.01	1728696	1731094	LOC_Os07g03890	1622765	1628739	lectin-like receptor kinase 7, putative, expressed
Chr7	1402505	2105496	702991	OsR498G0713462600.01	1732631	1734694	LOC_Os07g03890	1622765	1628739	lectin-like receptor kinase 7, putative, expressed
Chr7	1402505	2105496	702991	OsR498G0713463000.01	1737108	1739168	LOC_Os07g03900	1631223	1633253	lectin-like receptor kinase, putative, expressed
Chr7	1402505	2105496	702991	OsR498G0713463100.01	1741270	1743798	LOC_Os07g03960	1669310	1671406	transporter family protein, putative, expressed
Chr7	1402505	2105496	702991	OsR498G0713463400.01	1741503	1741969	LOC_Os07g03910	1636881	1638610	transporter, major facilitator superfamily domain containing protein, expressed
Chr7	1402505	2105496	702991	OsR498G0713463600.01	1743584	1744313	LOC_Os07g03920	1639974	1643252	lectin-like receptor kinase 7, putative, expressed
Chr7	1402505	2105496	702991	OsR498G0713463800.01	1753438	1755214	LOC_Os07g04000	1687295	1689945	lectin-like receptor kinase, putative, expressed
Chr7	1402505	2105496	702991	OsR498G0713464000.01	1759382	1761340	LOC_Os07g04010	1692909	1694918	lectin-like receptor kinase, putative, expressed
Chr7	1402505	2105496	702991	OsR498G0713464300.01	1766429	1775636	LOC_Os07g04040	1712201	1714497	expressed protein
Chr7	1402505	2105496	702991	OsR498G0713464600.01	1779139	1779752	.	.	.	.
Chr7	1402505	2105496	702991	OsR498G0713465300.01	1798142	1800228	LOC_Os07g04110	1743475	1745749	legume lectins beta domain containing protein, expressed
Chr7	1402505	2105496	702991	OsR498G0713465600.01	1802549	1805828	LOC_Os07g04060	1717522	1719990	expressed protein
Chr7	1402505	2105496	702991	OsR498G0713465800.01	1811935	1813808	LOC_Os07g04130	1753789	1756077	expressed protein
Chr7	1402505	2105496	702991	OsR498G0713466600.01	1829491	1831409	LOC_Os07g04150	1770641	1772559	stress-induced protein, putative, expressed
Chr7	1402505	2105496	702991	OsR498G0713467300.01	1836255	1839370	LOC_Os07g04160	1777415	1780569	peptidyl-prolyl cis-trans isomerase, FKBP-type, putative, expressed
Chr7	1402505	2105496	702991	OsR498G0713468000.01	1847428	1853477	LOC_Os07g04180	1788581	1794628	amino acid transporter, putative, expressed	amino acid transporter60	OsAAT60
Chr7	1402505	2105496	702991	OsR498G0713470200.01	1871026	1874941	LOC_Os07g04190	1812193	1816108	receptor protein kinase CLAVATA1 precursor, putative, expressed
Chr7	1402505	2105496	702991	OsR498G0713471200.01	1891448	1894272	LOC_Os07g04200	1832931	1835739	bacterial transferase hexapeptide domain containing protein, expressed
Chr7	1402505	2105496	702991	OsR498G0713471500.01	1899433	1907337	LOC_Os07g04210	1841996	1848576	Ser%2FThr protein phosphatase family protein, putative, expressed
Chr7	1402505	2105496	702991	OsR498G0713472300.01	1909923	1914661	LOC_Os07g04220	1851399	1856199	wound and phytochrome signaling involved receptor like kinase, putative, expressed
Chr7	1402505	2105496	702991	OsR498G0713472500.01	1915225	1919261	LOC_Os07g04230	1856679	1861030	mTERF domain containing protein, expressed
Chr7	1402505	2105496	702991	OsR498G0713472800.01	1917347	1925090	LOC_Os07g04240	1860602	1866556	succinate dehydrogenase flavoprotein subunit,mitochondrial precursor, putative, expressed
Chr7	1402505	2105496	702991	OsR498G0713473800.01	1942892	1943488	.	.	.	.
Chr7	1402505	2105496	702991	OsR498G0713474300.01	1949561	1950000	LOC_Os07g04270	1890848	1891233	hypothetical protein
Chr7	1402505	2105496	702991	OsR498G0713476200.01	1962720	1964260	LOC_Os07g04310	1903120	1905581	expressed protein
Chr7	1402505	2105496	702991	OsR498G0713476700.01	1970587	1972802	LOC_Os07g04330	1912080	1914267	expressed protein
Chr7	1402505	2105496	702991	OsR498G0713476900.01	1984243	1985662	LOC_Os07g04340	1925715	1927108	expressed protein
Chr7	1402505	2105496	702991	OsR498G0713477200.01	1987065	1989040	LOC_Os07g04350	1928511	1930430	expressed protein
Chr7	1402505	2105496	702991	OsR498G0713477900.01	1996887	1997945	LOC_Os07g04370	1937867	1939394	expressed protein
Chr7	1402505	2105496	702991	OsR498G0713478500.01	2002971	2006252	LOC_Os07g04380	1943386	1945205	retrotransposon protein, putative, unclassified, expressed
Chr7	1402505	2105496	702991	OsR498G0713478700.01	2007918	2010725	LOC_Os07g04390	1946345	1951814	expressed protein
Chr7	1402505	2105496	702991	OsR498G0713479300.01	2017247	2025068	LOC_Os07g04430	1960513	1964480	expressed protein
Chr7	1402505	2105496	702991	OsR498G0713479800.01	2026652	2027401	.	.	.	.
Chr7	1402505	2105496	702991	OsR498G0713479900.01	2028303	2030593	LOC_Os07g04450	1969749	1972039	expressed protein
Chr7	1402505	2105496	702991	OsR498G0713480600.01	2036560	2038390	LOC_Os07g04480	1978006	1981459	transposon protein, putative, unclassified, expressed
Chr7	1402505	2105496	702991	OsR498G0713481100.01	2044012	2046466	LOC_Os07g04500	1985484	1987858	expressed protein
Chr7	1402505	2105496	702991	OsR498G0713481800.01	2051008	2052737	LOC_Os07g04520	1992457	1994661	protein kinase, putative, expressed
Chr7	1402505	2105496	702991	OsR498G0713482000.01	2052390	2053211	LOC_Os07g04520	1992457	1994661	protein kinase, putative, expressed
Chr7	1402505	2105496	702991	OsR498G0713482500.01	2055284	2064549	LOC_Os07g04530	1996746	2005999	GYF domain containing protein, putative, expressed
Chr7	1402505	2105496	702991	OsR498G0713482700.01	2065998	2071696	LOC_Os07g04550	2007647	2013146	pleckstrin homology domain-containing protein, putative, expressed	OsSWAP70B	OsSWAP70B
Chr7	1402505	2105496	702991	OsR498G0713483300.01	2081526	2083607	LOC_Os07g04560	2023158	2025061	no apical meristem protein, putative, expressed
Chr7	1402505	2105496	702991	OsR498G0713483900.01	2091207	2092008	LOC_Os07g04570	2032713	2033741	RNA recognition motif containing protein, putative, expressed
Chr7	1402505	2105496	702991	OsR498G0713484400.01	2093051	2095255	LOC_Os07g04580	2035172	2036742	zinc finger C-x8-C-x5-C-x3-H type family protein, expressed
Chr7	1402505	2105496	702991	OsR498G0713484500.01	2093717	2094619	LOC_Os07g04580	2035172	2036742	zinc finger C-x8-C-x5-C-x3-H type family protein, expressed
Chr7	2111261	2211261	100000	OsR498G0713485500.01	2112981	2115597	LOC_Os07g04570	2032713	2033741	RNA recognition motif containing protein, putative, expressed
Chr7	2111261	2211261	100000	OsR498G0713486000.01	2120505	2122708	LOC_Os07g04650	2062181	2063847	zinc finger C-x8-C-x5-C-x3-H type family protein, expressed
Chr7	2111261	2211261	100000	OsR498G0713486200.01	2125787	2126777	LOC_Os07g04670	2067344	2068174	DUF640 domain containing protein, putative, expressed	long sterile lemma1	g1
Chr7	2111261	2211261	100000	OsR498G0713487700.01	2138484	2142591	LOC_Os07g04690	2080000	2083532	UDP-arabinose 4-epimerase 1, putative, expressed
Chr7	2111261	2211261	100000	OsR498G0713488000.01	2142647	2150194	LOC_Os07g04700	2084106	2091653	MYB family transcription factor, putative, expressed
Chr7	2111261	2211261	100000	OsR498G0713488200.01	2151088	2152334	.	.	.	.
Chr7	2111261	2211261	100000	OsR498G0713488300.01	2153190	2153943	LOC_Os07g04720	2094390	2095402	expressed protein
Chr7	2111261	2211261	100000	OsR498G0713488600.01	2156220	2156548	.	.	.	.
Chr7	2111261	2211261	100000	OsR498G0713488800.01	2159044	2159903	LOC_Os07g04730	2099058	2103633	expressed protein
Chr7	2111261	2211261	100000	OsR498G0713489100.01	2161399	2162733	LOC_Os07g04730	2099058	2103633	expressed protein
Chr7	2111261	2211261	100000	OsR498G0713491600.01	2173151	2175256	.	.	.	.
Chr7	2111261	2211261	100000	OsR498G0713492400.01	2187265	2188927	LOC_Os07g04810	2128418	2130049	protein kinase domain containing protein, expressed
Chr7	2111261	2211261	100000	OsR498G0713492600.01	2188963	2192539	LOC_Os07g04820	2131760	2133500	protein kinase, putative, expressed
Chr7	2111261	2211261	100000	OsR498G0713493200.01	2195467	2197258	LOC_Os07g04840	2137119	2138229	PsbP, putative, expressed
Chr7	2111261	2211261	100000	OsR498G0713493700.01	2203049	2210664	LOC_Os07g04850	2144150	2151824	pre-mRNA-processing factor 31, putative, expressed
Chr7	2111261	2211261	100000	OsR498G0713494000.01	2211121	2212662	.	.	.	.
Chr7	6945333	7045333	100000	OsR498G0713819100.01	7023207	7023937	LOC_Os07g12470	7106967	7110142	expressed protein
Chr7	6945333	7045333	100000	OsR498G0713819500.01	7028303	7029049	LOC_Os07g12480	7110757	7112739	receptor protein kinase, putative, expressed
Chr7	6945333	7045333	100000	OsR498G0713819700.01	7036872	7042805	LOC_Os07g12490	7120719	7126458	KH domain containing protein, putative, expressed
Chr7	7057068	7157068	100000	OsR498G0713821100.01	7054270	7058314	LOC_Os07g12520	7145539	7149827	zinc ion binding protein, putative, expressed
Chr7	7057068	7157068	100000	OsR498G0713821600.01	7061346	7066630	LOC_Os07g12530	7152814	7158018	ABC1 family domain containing protein, putative, expressed
Chr7	7057068	7157068	100000	OsR498G0713822000.01	7077823	7084752	LOC_Os07g12560	7165536	7167725	OsFBX224 - F-box domain containing protein, expressed
Chr7	7057068	7157068	100000	OsR498G0713822200.01	7085319	7086023	LOC_Os07g12570	7168644	7171091	expressed protein
Chr7	7057068	7157068	100000	OsR498G0713822600.01	7095025	7097954	LOC_Os07g12590	7184000	7186977	OsFBX225 - F-box domain containing protein, expressed
Chr7	7057068	7157068	100000	OsR498G0713823200.01	7109030	7112792	LOC_Os07g12600	7198121	7201912	OsFBX226 - F-box domain containing protein, expressed
Chr7	7057068	7157068	100000	OsR498G0713823800.01	7117238	7120433	LOC_Os07g12610	7206342	7209537	OsFBX227 - F-box domain containing protein, expressed
Chr7	7057068	7157068	100000	OsR498G0713824600.01	7138658	7142312	LOC_Os07g12630	7224593	7228243	transcription elongation factor protein, putative, expressed
Chr7	7057068	7157068	100000	OsR498G0713824800.01	7143136	7146446	LOC_Os07g12640	7229011	7232294	glycerol-3-phosphate dehydrogenase, putative, expressed
Chr7	7057068	7157068	100000	OsR498G0713825000.01	7147131	7149280	LOC_Os07g12650	7233172	7235189	ribosomal protein L7Ae, putative, expressed
Chr7	7057068	7157068	100000	OsR498G0713825600.01	7156607	7165557	LOC_Os07g12680	7244144	7245017	LZ-NBS-LRR class RGA, putative, expressed
Chr7	9210894	9310894	100000	OsR498G0713934300.01	9213159	9214025	LOC_Os07g15690	9117116	9119948	transposon protein, putative, CACTA, En%2FSpm sub-class, expressed
Chr7	9210894	9310894	100000	OsR498G0713935400.01	9265839	9268501	LOC_Os07g15770	9152402	9155185	CCT motif family protein, expressed	grain number, plant height and heading date 7	Ghd7
Chr7	9776451	9876451	100000	OsR498G0713957300.01	9779951	9781320	.	.	.	.
Chr7	9776451	9876451	100000	OsR498G0713958200.01	9831758	9832713	.	.	.	.
Chr7	11432759	11532759	100000	OsR498G0714022200.01	11453422	11456004	.	.	.	.
Chr7	11432759	11532759	100000	OsR498G0714022600.01	11494599	11502982	.	.	.	.
Chr7	17505086	17605086	100000	OsR498G0714264100.01	17513460	17514251	.	.	.	.
Chr7	17505086	17605086	100000	OsR498G0714264300.01	17518961	17522126	LOC_Os07g28644	16766297	16769640	expressed protein
Chr7	17505086	17605086	100000	OsR498G0714265500.01	17569271	17571841	LOC_Os07g28700	16802222	16803138	expressed protein
Chr7	17505086	17605086	100000	OsR498G0714265800.01	17578381	17587987	LOC_Os07g28720	16815745	16816832	expressed protein
Chr7	17505086	17605086	100000	OsR498G0714266700.01	17600596	17604601	.	.	.	.
Chr7	18589810	18689810	100000	OsR498G0714321300.01	18588008	18597925	LOC_Os07g30240	17870625	17880163	mutS family domain IV containing protein, expressed
Chr7	18589810	18689810	100000	OsR498G0714321600.01	18599341	18606056	LOC_Os07g30250	17881007	17887821	RFT1, putative, expressed
Chr7	18589810	18689810	100000	OsR498G0714321700.01	18628700	18630843	LOC_Os07g30280	17902640	17904772	csAtPR5, putative, expressed
Chr7	18589810	18689810	100000	OsR498G0714322000.01	18631710	18639065	.	.	.	.
Chr7	18589810	18689810	100000	OsR498G0714323300.01	18667794	18672670	LOC_Os07g30300	17907341	17912298	small G protein family protein, putative, expressed
Chr7	18700156	18800820	100664	OsR498G0714323900.01	18705865	18707334	LOC_Os07g30369	17973962	17975551	indole-3-acetate beta-glucosyltransferase, putative, expressed
Chr7	18700156	18800820	100664	OsR498G0714324300.01	18719164	18721685	LOC_Os07g30280	17902640	17904772	csAtPR5, putative, expressed
Chr7	18700156	18800820	100664	OsR498G0714324500.01	18737089	18737825	.	.	.	.
Chr7	18700156	18800820	100664	OsR498G0714325200.01	18776511	18779997	LOC_Os07g30410	17987936	17991989	TKL_IRAK_DUF26-la.2 - DUF26 kinases have homology to DUF26 containing loci, expressed
Chr7	22307507	22407507	100000	OsR498G0714530800.01	22320816	22324551	LOC_Os07g36250	21668220	21671905	peptide chain release factor protein, putative, expressed
Chr7	22307507	22407507	100000	OsR498G0714531000.01	22325847	22327544	.	.	.	.
Chr7	22307507	22407507	100000	OsR498G0714532200.01	22381195	22383572	LOC_Os07g36330	21723211	21726398	OsFBX245 - F-box domain containing protein, expressed
Chr7	22307507	22407507	100000	OsR498G0714533000.01	22387118	22389469	LOC_Os07g36340	21728289	21732073	OsFBX246 - F-box domain containing protein, expressed
Chr7	22307507	22407507	100000	OsR498G0714533600.01	22391860	22395112	LOC_Os07g36370	21747754	21751105	OsFBX247 - F-box domain containing protein, expressed
Chr7	22307507	22407507	100000	OsR498G0714533800.01	22401526	22404296	LOC_Os07g36370	21747754	21751105	OsFBX247 - F-box domain containing protein, expressed
Chr7	1402505	2105496	702991	OsR498G0766910200.01	1645316	1645834	LOC_Os07g03750	1539480	1539998	SCP-like extracellular protein, expressed
Chr7	1402505	2105496	702991	OsR498G0766912000.01	1705774	1707789	LOC_Os07g03830	1599870	1601885	lectin-like receptor kinase, putative, expressed
Chr7	1402505	2105496	702991	OsR498G0766912200.01	1709135	1711219	LOC_Os07g03840	1603024	1605378	lectin-like receptor kinase, putative, expressed
Chr7	1402505	2105496	702991	OsR498G0766912600.01	1712705	1714717	LOC_Os07g03880	1618513	1620591	lectin-like receptor kinase, putative, expressed
Chr7	1402505	2105496	702991	OsR498G0766913200.01	1728657	1730690	LOC_Os07g03890	1622765	1628739	lectin-like receptor kinase 7, putative, expressed
Chr7	1402505	2105496	702991	OsR498G0766917500.01	1843070	1844273	LOC_Os07g04170	1781625	1785426	OsMADS90 - MADS-box family gene with M-beta type-box, expressed
Chr7	6945333	7045333	100000	OsR498G0767071200.01	7027049	7029031	LOC_Os07g12480	7110757	7112739	receptor protein kinase, putative, expressed
Chr8	4132720	4232720	100000	OsR498G0815285300.01	4130066	4132736	LOC_Os08g07410	4159828	4163133	retrotransposon protein, putative, unclassified, expressed
Chr8	4132720	4232720	100000	OsR498G0815285700.01	4141749	4145160	LOC_Os08g07430	4172146	4175556	expressed protein
Chr8	4132720	4232720	100000	OsR498G0815286000.01	4145481	4148153	LOC_Os08g07440	4175872	4178549	AP2 domain containing protein, expressed
Chr8	4132720	4232720	100000	OsR498G0815287700.01	4160389	4161004	.	.	.	.
Chr8	4132720	4232720	100000	OsR498G0815288000.01	4161204	4170796	LOC_Os08g07480	4191605	4200965	DNA-directed RNA polymerase subunit, putative, expressed
Chr8	4132720	4232720	100000	OsR498G0815289000.01	4181042	4182513	LOC_Os08g07500	4211443	4212914	DUF617 domain containing protein, expressed
Chr8	4132720	4232720	100000	OsR498G0815289900.01	4195790	4197238	LOC_Os08g07530	4226188	4227594	expressed protein
Chr8	4132720	4232720	100000	OsR498G0815291600.01	4206235	4206626	.	.	.	.
Chr8	4132720	4232720	100000	OsR498G0815291700.01	4207586	4213176	LOC_Os08g07540	4237010	4242585	hemimethylated DNA binding domain containing protein, expressed
Chr8	4132720	4232720	100000	OsR498G0815292100.01	4213543	4220890	.	.	.	.
Chr8	4132720	4232720	100000	OsR498G0815292400.01	4219415	4220017	.	.	.	.
Chr8	4132720	4232720	100000	OsR498G0815292800.01	4225765	4226530	LOC_Os08g07570	4254521	4256331	retrotransposon protein, putative, unclassified, expressed
Chr8	5821300	6046740	225440	OsR498G0815385700.01	5822953	5840343	LOC_Os08g10250	5942661	5958762	SHR5-receptor-like kinase, putative, expressed
Chr8	5821300	6046740	225440	OsR498G0815386000.01	5845439	5849939	LOC_Os08g10260	5964410	5967847	NBS-LRR disease resistance protein, putative, expressed
Chr8	5821300	6046740	225440	OsR498G0815386200.01	5851970	5852557	LOC_Os08g10270	5970430	5973794	expressed protein
Chr8	5821300	6046740	225440	OsR498G0815386500.01	5862553	5870700	LOC_Os08g10290	5980928	5988963	SHR5-receptor-like kinase, putative, expressed
Chr8	5821300	6046740	225440	OsR498G0815386700.01	5877363	5884961	LOC_Os08g10300	5998021	6005220	SHR5-receptor-like kinase, putative, expressed
Chr8	5821300	6046740	225440	OsR498G0815387500.01	5904160	5911642	LOC_Os08g10310	6015745	6023280	SHR5-receptor-like kinase, putative, expressed
Chr8	5821300	6046740	225440	OsR498G0815387700.01	5920293	5928224	LOC_Os08g10320	6032171	6039181	SHR5-receptor-like kinase, putative, expressed
Chr8	5821300	6046740	225440	OsR498G0815387900.01	5929560	5937649	LOC_Os08g10330	6040526	6048616	SHR5-receptor-like kinase, putative, expressed
Chr8	5821300	6046740	225440	OsR498G0815388100.01	5944843	5948076	LOC_Os08g10340	6055587	6059017	OsFBX278 - F-box domain containing protein, expressed
Chr8	5821300	6046740	225440	OsR498G0815388600.01	5951804	5954468	LOC_Os08g10350	6062772	6065393	integral membrane family protein, putative, expressed
Chr8	5821300	6046740	225440	OsR498G0815389100.01	5975951	5976676	.	.	.	.
Chr8	5821300	6046740	225440	OsR498G0815389800.01	5989779	5993089	LOC_Os08g10410	6112375	6115664	expressed protein
Chr8	5821300	6046740	225440	OsR498G0815389900.01	5994091	5994990	.	.	.	.
Chr8	5821300	6046740	225440	OsR498G0815390700.01	6009193	6013062	LOC_Os08g10440	6137622	6141505	NBS-LRR disease resistance protein, putative, expressed
Chr8	5821300	6046740	225440	OsR498G0815390900.01	6013369	6014481	LOC_Os08g10450	6142125	6144418	nucleoside transporter, putative, expressed
Chr8	5821300	6046740	225440	OsR498G0815391100.01	6017160	6019493	LOC_Os08g10440	6137622	6141505	NBS-LRR disease resistance protein, putative, expressed
Chr8	5821300	6046740	225440	OsR498G0815391600.01	6023615	6028194	LOC_Os08g10440	6137622	6141505	NBS-LRR disease resistance protein, putative, expressed
Chr8	5821300	6046740	225440	OsR498G0815391800.01	6030212	6032520	LOC_Os08g10440	6137622	6141505	NBS-LRR disease resistance protein, putative, expressed
Chr8	5821300	6046740	225440	OsR498G0815392000.01	6033926	6034583	.	.	.	.
Chr8	6512767	6613026	100259	OsR498G0815419600.01	6536157	6536744	LOC_Os08g10960	6462997	6464259	retrotransposon protein, putative, unclassified, expressed
Chr8	6512767	6613026	100259	OsR498G0815420100.01	6539939	6541185	LOC_Os08g10970	6466943	6468391	retrotransposon protein, putative, Ty3-gypsy subclass
Chr8	7293726	7393726	100000	OsR498G0815453200.01	7331640	7331973	.	.	.	.
Chr8	7787816	7887816	100000	OsR498G0815467700.01	7794990	7797728	.	.	.	.
Chr8	7787816	7887816	100000	OsR498G0815468000.01	7795921	7797371	.	.	.	.
Chr8	7787816	7887816	100000	OsR498G0815468100.01	7800968	7802396	.	.	.	.
Chr8	7787816	7887816	100000	OsR498G0815468500.01	7804899	7805420	.	.	.	.
Chr8	7787816	7887816	100000	OsR498G0815469000.01	7806828	7810667	LOC_Os08g12850	7616771	7620292	pentatricopeptide, putative, expressed
Chr8	7787816	7887816	100000	OsR498G0815470300.01	7846802	7858687	LOC_Os08g12890	7652583	7664411	DNA binding protein, putative, expressed
Chr8	7787816	7887816	100000	OsR498G0815471800.01	7882426	7883279	LOC_Os08g13030	7740373	7741464	MBTB21 - Bric-a-Brac, Tramtrack, Broad Complex BTB domain with Meprin and TRAF Homology MATH domain, expressed
Chr8	7787816	7887816	100000	OsR498G0815472200.01	7886943	7887221	LOC_Os08g13030	7740373	7741464	MBTB21 - Bric-a-Brac, Tramtrack, Broad Complex BTB domain with Meprin and TRAF Homology MATH domain, expressed
Chr8	7787816	7887816	100000	OsR498G0815472400.01	7887584	7888075	LOC_Os08g12970	7698287	7699299	expressed protein
Chr8	10646208	10746208	100000	OsR498G0815617800.01	10659426	10662560	LOC_Os08g17410	10655416	10658547	BRASSINOSTEROID INSENSITIVE 1 precursor, putative, expressed
Chr8	10646208	10746208	100000	OsR498G0815620200.01	10701026	10701358	LOC_Os08g17470	10698513	10700673	retrotransposon protein, putative, unclassified, expressed
Chr8	10646208	10746208	100000	OsR498G0815620900.01	10720768	10722978	LOC_Os08g17500	10718581	10720791	cinnamoyl-CoA reductase, putative, expressed
Chr8	10646208	10746208	100000	OsR498G0815621600.01	10728839	10732113	LOC_Os08g17510	10723312	10724665	sulfotransferase domain containing protein, expressed
Chr8	24539951	24639951	100000	OsR498G0816280700.01	24545192	24546637	LOC_Os08g36610	23093809	23094441	expressed protein
Chr8	24539951	24639951	100000	OsR498G0816282000.01	24555429	24557982	LOC_Os08g36630	23117028	23119494	bifunctional monodehydroascorbate reductase and carbonic anhydrasenectarin-3 precursor, putative, expressed
Chr8	24539951	24639951	100000	OsR498G0816283600.01	24573386	24574343	.	.	.	.
Chr8	24539951	24639951	100000	OsR498G0816283800.01	24576509	24577242	.	.	.	.
Chr8	24539951	24639951	100000	OsR498G0816283900.01	24577574	24578475	LOC_Os08g36660	23133630	23135883	expressed protein
Chr8	24539951	24639951	100000	OsR498G0816284600.01	24631295	24635516	LOC_Os08g36680	23147217	23151480	bifunctional monodehydroascorbate reductase and carbonic anhydrasenectarin-3 precursor, putative, expressed
Chr8	5821300	6046740	225440	OsR498G0867974700.01	5944265	5945459	LOC_Os08g10340	6055587	6059017	OsFBX278 - F-box domain containing protein, expressed
Chr8	5821300	6046740	225440	OsR498G0867977200.01	6014103	6016284	LOC_Os08g10450	6142125	6144418	nucleoside transporter, putative, expressed
Chr9	9021029	9123801	102772	OsR498G0917046000.01	9019824	9026127	LOC_Os09g13600	7901645	7904132	expressed protein
Chr9	9021029	9123801	102772	OsR498G0917046100.01	9024650	9026241	LOC_Os09g13600	7901645	7904132	expressed protein
Chr9	9021029	9123801	102772	OsR498G0917046500.01	9032768	9044085	LOC_Os09g13610	7914083	7925405	PFT1, putative, expressed
Chr9	9021029	9123801	102772	OsR498G0917046800.01	9044289	9056889	LOC_Os09g13630	7925560	7938161	ZOS9-03 - C2H2 zinc finger protein, expressed	embryonic flower 2b	OsEMF2b
Chr9	9021029	9123801	102772	OsR498G0917047700.01	9082878	9086840	LOC_Os09g13650	7964046	7967919	microtubule-associated protein, putative, expressed
Chr9	9021029	9123801	102772	OsR498G0917047900.01	9088881	9089406	.	.	.	.
Chr9	9021029	9123801	102772	OsR498G0917049600.01	9111117	9111590	.	.	.	.
Chr9	9145468	9245468	100000	OsR498G0917051400.01	9146881	9154672	LOC_Os09g13740	8039176	8046950	SET domain containing protein, expressed	SET domain group protein 724	SDG724
Chr9	9145468	9245468	100000	OsR498G0917052100.01	9167374	9167815	LOC_Os09g13750	8054384	8061110	retrotransposon protein, putative, Ty3-gypsy subclass, expressed
Chr9	9145468	9245468	100000	OsR498G0917053900.01	9189132	9191363	LOC_Os09g13790	8081459	8085415	retrotransposon protein, putative, Ty1-copia subclass, expressed
Chr9	9145468	9245468	100000	OsR498G0917054500.01	9193914	9194207	.	.	.	.
Chr9	9145468	9245468	100000	OsR498G0917058500.01	9227093	9230999	LOC_Os09g13820	8118804	8123212	pollen signalling protein with adenylyl cyclase activity, putative, expressed
Chr9	9145468	9245468	100000	OsR498G0917058800.01	9231892	9233145	LOC_Os09g13830	8124640	8125409	expressed protein
Chr9	15675683	15775683	100000	OsR498G0917422000.01	15673650	15679436	LOC_Os09g24210	14368032	14373669	expressed protein
Chr9	15675683	15775683	100000	OsR498G0917422300.01	15685159	15694460	LOC_Os09g24220	14378100	14386813	MSH-like DNA mismatch repair protein, putative, expressed
Chr9	15675683	15775683	100000	OsR498G0917422600.01	15694684	15697150	LOC_Os09g24230	14387518	14389888	haloacid dehalogenase-like hydrolase family protein, putative, expressed
Chr9	15675683	15775683	100000	OsR498G0917422800.01	15697309	15700097	LOC_Os09g24240	14390145	14392934	pentatricopeptide, putative, expressed
Chr9	15675683	15775683	100000	OsR498G0917423000.01	15701652	15706614	LOC_Os09g24250	14394487	14399474	ubiquitin carboxyl-terminal hydrolase domain containing protein, expressed
Chr9	15675683	15775683	100000	OsR498G0917423100.01	15711687	15723759	LOC_Os09g24260	14404531	14413663	WD domain, G-beta repeat domain containing protein, expressed
Chr9	15675683	15775683	100000	OsR498G0917425300.01	15743202	15745835	LOC_Os09g24290	14434371	14440386	agenet domain-containing protein, putative, expressed
Chr9	15675683	15775683	100000	OsR498G0917425700.01	15746903	15747672	LOC_Os09g24290	14434371	14440386	agenet domain-containing protein, putative, expressed
Chr9	15675683	15775683	100000	OsR498G0917426100.01	15755247	15757311	LOC_Os09g24290	14434371	14440386	agenet domain-containing protein, putative, expressed
Chr9	15675683	15775683	100000	OsR498G0917426500.01	15758276	15758933	LOC_Os09g24310	14445602	14454035	expressed protein
Chr9	15675683	15775683	100000	OsR498G0917426900.01	15759941	15761085	LOC_Os09g24310	14445602	14454035	expressed protein
Chr9	15675683	15775683	100000	OsR498G0917427200.01	15760126	15761388	LOC_Os09g24310	14445602	14454035	expressed protein
Chr9	15675683	15775683	100000	OsR498G0917427400.01	15761491	15764583	LOC_Os09g24320	14454726	14457455	2-oxo acid dehydrogenases acyltransferase domain containing protein, expressed
Chr9	15675683	15775683	100000	OsR498G0917427900.01	15771099	15777289	LOC_Os09g24330	14463267	14469434	TKL_IRAK_DUF26-lg.2 - DUF26 kinases have homology to DUF26 containing loci, expressed
Chr9	9145468	9245468	100000	OsR498G0968955400.01	9153481	9155730	LOC_Os09g13740	8039176	8046950	SET domain containing protein, expressed	SET domain group protein 724	SDG724
Chr10	918325	1018325	100000	OsR498G1018031200.01	932690	936755	LOC_Os10g02210	761181	765312	peptide transporter PTR2, putative, expressed
Chr10	918325	1018325	100000	OsR498G1018031600.01	948270	952983	LOC_Os10g02220	771679	776347	peptide transporter PTR2, putative, expressed
Chr10	918325	1018325	100000	OsR498G1018031900.01	956396	956833	.	.	.	.
Chr10	918325	1018325	100000	OsR498G1018032200.01	957890	961214	LOC_Os10g02240	787901	791239	peptide transporter PTR2, putative, expressed
Chr10	918325	1018325	100000	OsR498G1018032400.01	969903	970955	.	.	.	.
Chr10	918325	1018325	100000	OsR498G1018032700.01	975935	979809	LOC_Os10g02250	792759	799368	OsWAK95 - OsWAK receptor-like protein kinase, expressed
Chr10	918325	1018325	100000	OsR498G1018033500.01	1004790	1006067	LOC_Os10g02250	792759	799368	OsWAK95 - OsWAK receptor-like protein kinase, expressed
Chr10	918325	1018325	100000	OsR498G1018033700.01	1007237	1008420	LOC_Os10g02284	818700	821884	OsWAK97 - OsWAK receptor-like protein kinase, expressed
Chr10	1076321	1190239	113918	OsR498G1018035800.01	1157421	1160332	.	.	.	.
Chr10	1076321	1190239	113918	OsR498G1018035900.01	1168709	1169575	.	.	.	.
Chr10	2760764	2928051	167287	OsR498G1018107000.01	2751874	2762136	LOC_Os10g04590	2185226	2188547	OsFBX358 - F-box domain containing protein, expressed
Chr10	2760764	2928051	167287	OsR498G1018107300.01	2763040	2763714	.	.	.	.
Chr10	2760764	2928051	167287	OsR498G1018107700.01	2764495	2767953	LOC_Os10g04600	2191954	2194603	OsFBX359 - F-box domain containing protein, expressed
Chr10	2760764	2928051	167287	OsR498G1018108100.01	2769188	2772199	LOC_Os10g04610	2196559	2198967	OsFBX360 - F-box domain containing protein, expressed
Chr10	2760764	2928051	167287	OsR498G1018108500.01	2776713	2782057	LOC_Os10g04620	2201493	2206735	OsPOP20 - Putative Prolyl Oligopeptidase homologue, expressed
Chr10	2760764	2928051	167287	OsR498G1018108800.01	2784974	2790063	LOC_Os10g04700	2243002	2245973	OsFBX361 - F-box domain containing protein, expressed
Chr10	2760764	2928051	167287	OsR498G1018109000.01	2792237	2796671	LOC_Os10g04720	2249380	2252231	TKL_IRAK_DUF26-la.5 - DUF26 kinases have homology to DUF26 containing loci, expressed
Chr10	2760764	2928051	167287	OsR498G1018109100.01	2800179	2805877	LOC_Os10g04730	2257490	2262626	TKL_IRAK_DUF26-la.6 - DUF26 kinases have homology to DUF26 containing loci, expressed
Chr10	2760764	2928051	167287	OsR498G1018109400.01	2806784	2810710	LOC_Os10g04840	2339597	2340690	expressed protein
Chr10	2760764	2928051	167287	OsR498G1018109800.01	2816493	2820445	LOC_Os10g04770	2289182	2292768	expressed protein
Chr10	2760764	2928051	167287	OsR498G1018110000.01	2825465	2829727	LOC_Os10g04780	2299438	2300571	OsFBX363 - F-box domain containing protein, expressed
Chr10	2760764	2928051	167287	OsR498G1018110100.01	2828766	2830829	LOC_Os10g04780	2299438	2300571	OsFBX363 - F-box domain containing protein, expressed
Chr10	2760764	2928051	167287	OsR498G1018110500.01	2838104	2841230	.	.	.	.
Chr10	2760764	2928051	167287	OsR498G1018111400.01	2868107	2870950	LOC_Os10g04840	2339597	2340690	expressed protein
Chr10	2760764	2928051	167287	OsR498G1018112200.01	2883095	2884269	LOC_Os10g04850	2350404	2354505	OsFBO5 - F-box and other domain containing protein, expressed
Chr10	2760764	2928051	167287	OsR498G1018112500.01	2891173	2901107	LOC_Os10g04860	2358790	2368732	aldehyde oxidase, putative, expressed
Chr10	2760764	2928051	167287	OsR498G1018113300.01	2907073	2911334	LOC_Os10g04890	2374615	2378634	expressed protein
Chr10	2760764	2928051	167287	OsR498G1018113700.01	2914737	2921354	LOC_Os10g04900	2386145	2392769	OsFBX364 - F-box domain containing protein, expressed
Chr10	5169132	5270105	100973	OsR498G1018226400.01	5167224	5171363	LOC_Os10g07998	4290771	4294905	nodulin, putative, expressed
Chr10	5169132	5270105	100973	OsR498G1018227700.01	5183293	5195254	LOC_Os10g08010	4317272	4318066	expressed protein
Chr10	5169132	5270105	100973	OsR498G1018228800.01	5212851	5213748	LOC_Os10g08018	4338814	4340390	expressed protein
Chr10	5169132	5270105	100973	OsR498G1018229200.01	5217388	5221069	LOC_Os10g08022	4343582	4345509	fructose-bisphospate aldolase isozyme, putative, expressed
Chr10	5169132	5270105	100973	OsR498G1018229400.01	5222719	5224229	LOC_Os10g08026	4346849	4348367	lecithin%3Acholesterol acyltransferase, putative, expressed
Chr10	5169132	5270105	100973	OsR498G1018230000.01	5226883	5227188	LOC_Os10g08040	4356662	4359169	retrotransposon protein, putative, Ty3-gypsy subclass, expressed
Chr10	5169132	5270105	100973	OsR498G1018230100.01	5245377	5245961	.	.	.	.
Chr10	5169132	5270105	100973	OsR498G1018230300.01	5267914	5278959	LOC_Os10g08230	4445399	4447296	retrotransposon, putative, centromere-specific, expressed
Chr10	5377651	5504556	126905	OsR498G1018237500.01	5397541	5399935	LOC_Os10g08460	4592523	4595284	expressed protein
Chr10	5377651	5504556	126905	OsR498G1018238100.01	5404365	5407369	LOC_Os10g08474	4599938	4602910	cytochrome P450, putative, expressed
Chr10	5377651	5504556	126905	OsR498G1018238900.01	5424992	5431871	LOC_Os10g08540	4629293	4636151	cytochrome P450, putative, expressed
Chr10	5377651	5504556	126905	OsR498G1018239200.01	5435422	5440103	LOC_Os10g08550	4639691	4644311	enolase, putative, expressed
Chr10	5377651	5504556	126905	OsR498G1018239500.01	5458839	5465429	LOC_Os10g08570	4655656	4662219	RNA recognition motif family protein, expressed
Chr10	5377651	5504556	126905	OsR498G1018239800.01	5466335	5470352	LOC_Os10g08580	4663129	4666991	FAD binding domain of DNA photolyase domain containing protein, expressed	QTL for ultraviolet-B resistance on chromosome 10	qUVR-10
Chr10	5377651	5504556	126905	OsR498G1018240500.01	5474463	5477226	LOC_Os10g08599	4671318	4674002	expressed protein
Chr10	5377651	5504556	126905	OsR498G1018240900.01	5477667	5479395	LOC_Os10g08610	4674950	4678302	expressed protein
Chr10	5377651	5504556	126905	OsR498G1018241300.01	5484506	5486509	LOC_Os10g08620	4680918	4682894	chalcone and stilbene synthases, putative, expressed
Chr10	5377651	5504556	126905	OsR498G1018242400.01	5497513	5497949	LOC_Os10g08660	4690714	4696059	transposon protein, putative, CACTA, En%2FSpm sub-class, expressed
Chr10	5377651	5504556	126905	OsR498G1018243700.01	5504242	5505854	LOC_Os10g08620	4680918	4682894	chalcone and stilbene synthases, putative, expressed
Chr10	8577608	8677608	100000	OsR498G1018391300.01	8604771	8609482	.	.	.	.
Chr10	8577608	8677608	100000	OsR498G1018391500.01	8657500	8659563	LOC_Os10g14870	7779396	7781084	heavy metal-associated domain containing protein, expressed
Chr10	8577608	8677608	100000	OsR498G1018392400.01	8664154	8675247	LOC_Os10g14889	7790007	7792631	retrotransposon protein, putative, unclassified, expressed
Chr10	10238264	10346779	108515	OsR498G1018455500.01	10232491	10240011	LOC_Os10g18099	9184625	9192018	WRKY18, expressed
Chr10	10238264	10346779	108515	OsR498G1018456600.01	10246743	10248919	.	.	.	.
Chr10	10238264	10346779	108515	OsR498G1018456700.01	10260760	10263079	LOC_Os10g18150	9212937	9215332	crooked neck, putative, expressed
Chr10	10238264	10346779	108515	OsR498G1018457000.01	10262546	10264278	LOC_Os10g18150	9212937	9215332	crooked neck, putative, expressed
Chr10	10238264	10346779	108515	OsR498G1018457600.01	10267436	10268100	LOC_Os10g18170	9227677	9228006	RALFL16 - Rapid ALkalinization Factor RALF family protein precursor, putative, expressed
Chr10	10238264	10346779	108515	OsR498G1018458100.01	10285447	10290587	LOC_Os10g18220	9256244	9261352	GHMP kinases ATP-binding protein, putative, expressed
Chr10	10238264	10346779	108515	OsR498G1018458800.01	10293944	10294968	.	.	.	.
Chr10	10238264	10346779	108515	OsR498G1018459800.01	10307649	10314941	LOC_Os10g18260	9278153	9280643	TKL_IRAK_DUF26-lc.27 - DUF26 kinases have homology to DUF26 containing loci, expressed
Chr10	10238264	10346779	108515	OsR498G1018459900.01	10312454	10314572	.	.	.	.
Chr10	10238264	10346779	108515	OsR498G1018461300.01	10333714	10334605	LOC_Os10g18340	9315456	9316347	expressed protein
Chr10	11659917	11759917	100000	OsR498G1018491700.01	11712018	11712362	.	.	.	.
Chr10	11659917	11759917	100000	OsR498G1018492000.01	11714265	11715076	LOC_Os10g19925	9992320	9992760	expressed protein
Chr10	11659917	11759917	100000	OsR498G1018492300.01	11719317	11721506	LOC_Os10g19910	9974284	9976307	expressed protein
Chr10	11659917	11759917	100000	OsR498G1018493100.01	11729635	11733037	LOC_Os10g19919	9984427	9987828	retrotransposon protein, putative, Ty3-gypsy subclass, expressed
Chr10	11659917	11759917	100000	OsR498G1018494000.01	11737441	11737999	LOC_Os10g19925	9992320	9992760	expressed protein
Chr10	11659917	11759917	100000	OsR498G1018495200.01	11756745	11762892	LOC_Os10g19960	10011969	10017330	beta-galactosidase, putative, expressed
Chr10	11766595	12064819	298224	OsR498G1018495500.01	11767342	11772420	LOC_Os10g19970	10022541	10023354	expressed protein
Chr10	11766595	12064819	298224	OsR498G1018495700.01	11773424	11775668	.	.	.	.
Chr10	11766595	12064819	298224	OsR498G1018496400.01	11781211	11784958	LOC_Os10g20090	10089450	10095059	CSLH1 - cellulose synthase-like family H, expressed
Chr10	11766595	12064819	298224	OsR498G1018496500.01	11784045	11789600	LOC_Os10g20090	10089450	10095059	CSLH1 - cellulose synthase-like family H, expressed
Chr10	11766595	12064819	298224	OsR498G1018496800.01	11799870	11801150	LOC_Os10g20120	10101769	10104171	serine%2Fthreonine-protein kinase receptor precursor, putative, expressed
Chr10	11766595	12064819	298224	OsR498G1018496900.01	11804092	11804331	.	.	.	.
Chr10	11766595	12064819	298224	OsR498G1018497200.01	11806595	11807179	.	.	.	.
Chr10	11766595	12064819	298224	OsR498G1018498100.01	11818192	11821129	LOC_Os10g20160	10119963	10122900	serine%2Fthreonine-protein kinase receptor precursor, putative, expressed
Chr10	11766595	12064819	298224	OsR498G1018499500.01	11846235	11848457	LOC_Os10g20230	10162871	10165082	expressed protein
Chr10	11766595	12064819	298224	OsR498G1018499900.01	11854037	11858277	LOC_Os10g20240	10170489	10174474	syntaxin 6, N-terminal domain containing protein, expressed
Chr10	11766595	12064819	298224	OsR498G1018500200.01	11858286	11860910	LOC_Os10g20250	10174522	10177326	membrane associated DUF588 domain containing protein, putative, expressed
Chr10	11766595	12064819	298224	OsR498G1018500800.01	11864195	11872739	LOC_Os10g20260	10180422	10187639	CSLF7 - cellulose synthase-like family F; beta1,3;1,4 glucan synthase, expressed
Chr10	11766595	12064819	298224	OsR498G1018500900.01	11870311	11870716	.	.	.	.
Chr10	11766595	12064819	298224	OsR498G1018501600.01	11881074	11884685	.	.	.	.
Chr10	11766595	12064819	298224	OsR498G1018501800.01	11896519	11898801	LOC_Os10g20310	10216045	10218319	thioredoxin fold, putative, expressed
Chr10	11766595	12064819	298224	OsR498G1018502800.01	11912025	11914948	LOC_Os10g20350	10231564	10234439	MATE efflux family protein, putative, expressed
Chr10	11766595	12064819	298224	OsR498G1018503500.01	11921105	11921813	LOC_Os10g20400	10258786	10262190	retrotransposon protein, putative, unclassified, expressed
Chr10	11766595	12064819	298224	OsR498G1018504400.01	11967794	11968604	.	.	.	.
Chr10	11766595	12064819	298224	OsR498G1018504700.01	11977994	11980686	LOC_Os10g20450	10293210	10295913	MATE efflux family protein, putative, expressed
Chr10	11766595	12064819	298224	OsR498G1018505600.01	11989474	11992298	LOC_Os10g20470	10301575	10304395	MATE efflux family protein, putative, expressed
Chr10	11766595	12064819	298224	OsR498G1018506300.01	11999143	11999573	.	.	.	.
Chr10	11766595	12064819	298224	OsR498G1018506800.01	12006168	12007688	LOC_Os10g20480	10317419	10322785	transposon protein, putative, CACTA, En%2FSpm sub-class, expressed
Chr10	11766595	12064819	298224	OsR498G1018507000.01	12007872	12008417	LOC_Os10g20480	10317419	10322785	transposon protein, putative, CACTA, En%2FSpm sub-class, expressed
Chr10	11766595	12064819	298224	OsR498G1018508100.01	12025794	12031271	LOC_Os10g20510	10337377	10342904	expressed protein
Chr10	11766595	12064819	298224	OsR498G1018510900.01	12062100	12067550	LOC_Os10g20600	10382869	10388286	zinc finger, C3HC4 type domain containing protein, expressed
Chr10	16376936	16774606	397670	OsR498G1018715800.01	16384294	16385014	LOC_Os10g27430	14469029	14469436	expressed protein
Chr10	16376936	16774606	397670	OsR498G1018716600.01	16389928	16393955	LOC_Os10g27450	14474781	14478810	tetrapyrrole methylase family protein, putative, expressed
Chr10	16376936	16774606	397670	OsR498G1018717300.01	16402620	16408628	LOC_Os10g27470	14487133	14493136	KH domain containing protein, putative, expressed
Chr10	16376936	16774606	397670	OsR498G1018717500.01	16408791	16412291	LOC_Os10g27480	14493299	14496794	expressed protein
Chr10	16376936	16774606	397670	OsR498G1018717900.01	16413966	16416247	LOC_Os10g27980	14498531	14500756	transmembrane amino acid transporter protein, putative, expressed
Chr10	16376936	16774606	397670	OsR498G1018718400.01	16416291	16419733	LOC_Os10g27990	14500800	14504243	exocyst complex component 6, putative, expressed
Chr10	16376936	16774606	397670	OsR498G1018718600.01	16421089	16425280	LOC_Os10g28000	14505709	14508788	glutathione reductase, putative, expressed
Chr10	16376936	16774606	397670	OsR498G1018719200.01	16431925	16439136	LOC_Os10g28009	14513148	14520443	expressed protein
Chr10	16376936	16774606	397670	OsR498G1018720700.01	16451263	16467562	LOC_Os10g28020	14532843	14543224	OsPOP21 - Putative Prolyl Oligopeptidase homologue, expressed
Chr10	16376936	16774606	397670	OsR498G1018721000.01	16467546	16474435	LOC_Os10g28040	14549109	14555547	histone acetyltransferase GCN5, putative, expressed
Chr10	16376936	16774606	397670	OsR498G1018721100.01	16474126	16478845	LOC_Os10g28050	14558959	14560336	chitinase 2, putative, expressed
Chr10	16376936	16774606	397670	OsR498G1018721400.01	16479132	16484029	LOC_Os10g28060	14560601	14565737	3-ketoacyl-CoA synthase, putative, expressed
Chr10	16376936	16774606	397670	OsR498G1018723700.01	16507639	16508933	LOC_Os10g28080	14589926	14591220	glycosyl hydrolase, putative, expressed
Chr10	16376936	16774606	397670	OsR498G1018724200.01	16511954	16512752	LOC_Os10g28094	14592912	14595183	retrotransposon protein, putative, unclassified, expressed
Chr10	16376936	16774606	397670	OsR498G1018725000.01	16516292	16517547	.	.	.	.
Chr10	16376936	16774606	397670	OsR498G1018725300.01	16520272	16521472	LOC_Os10g28120	14602523	14603702	glycosyl hydrolase, putative, expressed
Chr10	16376936	16774606	397670	OsR498G1018726400.01	16530148	16530810	.	.	.	.
Chr10	16376936	16774606	397670	OsR498G1018726800.01	16532312	16532950	LOC_Os10g28150	14613345	14615927	zinc knuckle domain containing protein, expressed
Chr10	16376936	16774606	397670	OsR498G1018728100.01	16582806	16586119	LOC_Os10g28200	14640026	14643350	NAD dependent epimerase%2Fdehydratase family protein, putative, expressed
Chr10	16376936	16774606	397670	OsR498G1018729400.01	16600370	16602185	LOC_Os10g28210	14658214	14659231	plant-specific domain TIGR01615 family protein, expressed
Chr10	16376936	16774606	397670	OsR498G1018731500.01	16621224	16622958	LOC_Os10g28230	14678069	14679443	Core histone H2A%2FH2B%2FH3%2FH4 domain containing protein, putative, expressed
Chr10	16376936	16774606	397670	OsR498G1018732200.01	16625128	16628493	LOC_Os10g28240	14681994	14685370	calcium-transporting ATPase, plasma membrane-type, putative, expressed
Chr10	16376936	16774606	397670	OsR498G1018733300.01	16636465	16637267	LOC_Os10g28254	14693332	14694233	expressed protein
Chr10	16376936	16774606	397670	OsR498G1018733600.01	16641012	16641459	.	.	.	.
Chr10	16376936	16774606	397670	OsR498G1018735300.01	16668646	16675891	LOC_Os10g28320	14731510	14736612	oxidoreductase, aldo%2Fketo reductase family protein, putative, expressed
Chr10	16376936	16774606	397670	OsR498G1018735700.01	16678169	16679138	LOC_Os10g28330	14739569	14742745	ZOS10-04 - C2H2 zinc finger protein, expressed	Rice Indeterminate 1	rid1
Chr10	16376936	16774606	397670	OsR498G1018736000.01	16683981	16687815	LOC_Os10g28340	14746101	14750175	heat stress transcription factor, putative, expressed
Chr10	16376936	16774606	397670	OsR498G1018736600.01	16689590	16692026	LOC_Os10g28350	14751950	14754326	1,2-dihydroxy-3-keto-5-methylthiopentene dioxygenase protein, putative, expressed
Chr10	16376936	16774606	397670	OsR498G1018737000.01	16694765	16697516	LOC_Os10g28360	14757124	14759781	1,2-dihydroxy-3-keto-5-methylthiopentene dioxygenase protein, putative, expressed
Chr10	16376936	16774606	397670	OsR498G1018737400.01	16702419	16704049	LOC_Os10g28370	14763548	14765107	chlorophyllase-2, chloroplast precursor, putative, expressed
Chr10	16376936	16774606	397670	OsR498G1018738400.01	16713193	16716306	LOC_Os10g28400	14773749	14775841	MTN26L4 - MtN26 family protein precursor, expressed
Chr10	16376936	16774606	397670	OsR498G1018738600.01	16716852	16719499	LOC_Os10g28410	14776421	14779048	GA19388-PA, putative, expressed
Chr10	16376936	16774606	397670	OsR498G1018738700.01	16725178	16727262	LOC_Os10g28420	14785117	14786658	IQ calmodulin-binding motif family protein, putative, expressed
Chr10	16376936	16774606	397670	OsR498G1018739000.01	16726044	16726466	LOC_Os10g28420	14785117	14786658	IQ calmodulin-binding motif family protein, putative, expressed
Chr10	16376936	16774606	397670	OsR498G1018739300.01	16736333	16740437	LOC_Os10g28440	14798144	14800352	sulfate transporter 3.1, putative, expressed
Chr10	16376936	16774606	397670	OsR498G1018739600.01	16740652	16741700	.	.	.	.
Chr10	16376936	16774606	397670	OsR498G1018740000.01	16742666	16743098	LOC_Os10g28450	14802694	14804637	CAF1 family ribonuclease containing protein, expressed
Chr10	16376936	16774606	397670	OsR498G1018740300.01	16749978	16752640	LOC_Os10g28490	14822633	14822971	expressed protein
Chr10	16376936	16774606	397670	OsR498G1018740700.01	16754304	16754658	.	.	.	.
Chr10	16376936	16774606	397670	OsR498G1018741400.01	16761634	16762834	LOC_Os10g28510	14831464	14839351	expressed protein
Chr10	16376936	16774606	397670	OsR498G1018741600.01	16765652	16766262	.	.	.	.
Chr10	16376936	16774606	397670	OsR498G1018741700.01	16767806	16769271	LOC_Os10g28520	14839965	14842207	CAF1 family ribonuclease containing protein, expressed
Chr10	17842280	17944352	102072	OsR498G1018805800.01	17851946	17853114	.	.	.	.
Chr10	17842280	17944352	102072	OsR498G1018807000.01	17858698	17859517	LOC_Os10g30820	16052171	16052874	expressed protein
Chr10	17842280	17944352	102072	OsR498G1018807400.01	17866502	17867441	.	.	.	.
Chr10	17842280	17944352	102072	OsR498G1018807800.01	17870174	17870548	LOC_Os10g30840	16063850	16064224	AP2 domain containing protein, expressed
Chr10	17842280	17944352	102072	OsR498G1018808900.01	17885620	17886686	.	.	.	.
Chr10	17842280	17944352	102072	OsR498G1018809400.01	17890781	17896192	LOC_Os10g30850	16084464	16086703	zinc finger, RING-type, putative, expressed
Chr10	17842280	17944352	102072	OsR498G1018810100.01	17902085	17907973	LOC_Os10g30860	16092773	16096424	nicotiana lesion-inducing like, putative, expressed
Chr10	17842280	17944352	102072	OsR498G1018810600.01	17906276	17907976	LOC_Os10g30870	16096316	16098550	expressed protein
Chr10	17842280	17944352	102072	OsR498G1018810900.01	17915779	17917074	LOC_Os10g30880	16106296	16107381	expressed protein
Chr10	17842280	17944352	102072	OsR498G1018811400.01	17919682	17921523	LOC_Os10g30890	16109983	16112105	expressed protein
Chr10	17842280	17944352	102072	OsR498G1018811700.01	17930989	17940680	LOC_Os10g30910	16121231	16130921	transmembrane protein-related, putative, expressed
Chr10	19632936	19732936	100000	OsR498G1018892300.01	19628709	19633704	LOC_Os10g33440	17606602	17613157	NB-ARC domain containing protein, expressed
Chr10	19632936	19732936	100000	OsR498G1018892600.01	19632018	19633323	LOC_Os10g33440	17606602	17613157	NB-ARC domain containing protein, expressed
Chr10	19632936	19732936	100000	OsR498G1018892700.01	19633366	19635154	LOC_Os10g33440	17606602	17613157	NB-ARC domain containing protein, expressed
Chr10	19632936	19732936	100000	OsR498G1018893600.01	19642000	19646537	LOC_Os10g33460	17619114	17623642	alcohol oxidase, putative, expressed
Chr10	19632936	19732936	100000	OsR498G1018894000.01	19655553	19661142	LOC_Os10g33490	17646143	17650622	expressed protein
Chr10	19632936	19732936	100000	OsR498G1018894600.01	19665587	19667709	.	.	.	.
Chr10	19632936	19732936	100000	OsR498G1018894700.01	19666504	19669432	LOC_Os10g33500	17652101	17661124	expressed protein
Chr10	19632936	19732936	100000	OsR498G1018894900.01	19669440	19670875	LOC_Os10g33500	17652101	17661124	expressed protein
Chr10	19632936	19732936	100000	OsR498G1018895300.01	19673661	19674986	LOC_Os10g33510	17664184	17665274	hypothetical protein
Chr10	19632936	19732936	100000	OsR498G1018896600.01	19699362	19704188	LOC_Os10g33520	17673233	17675675	alcohol oxidase, putative, expressed
Chr10	19632936	19732936	100000	OsR498G1018896800.01	19708749	19715426	LOC_Os10g33540	17682551	17684961	alcohol oxidase, putative, expressed
Chr10	20937285	21171133	233848	OsR498G1018972100.01	20934009	20940142	LOC_Os10g35180	18784685	18791044	white-brown complex homolog protein 11, putative, expressed
Chr10	20937285	21171133	233848	OsR498G1018972500.01	20943633	20947184	LOC_Os10g35190	18794537	18798562	ZOS10-06 - C2H2 zinc finger protein, expressed
Chr10	20937285	21171133	233848	OsR498G1018972800.01	20947344	20954703	LOC_Os10g35200	18798725	18806059	katanin p80 WD40 repeat-containing subunit B1 homolog 1, putative, expressed	katanin subunit P80a	OsKTN80a
Chr10	20937285	21171133	233848	OsR498G1018972900.01	20956422	20958817	LOC_Os10g35210	18807789	18811992	expressed protein
Chr10	20937285	21171133	233848	OsR498G1018973300.01	20960271	20967006	LOC_Os10g35220	18813618	18819690	KH domain containing protein, putative, expressed
Chr10	20937285	21171133	233848	OsR498G1018973800.01	20967681	20968908	LOC_Os10g35240	18832177	18836049	Rf1, mitochondrial precursor, putative, expressed		Rf4
Chr10	20937285	21171133	233848	OsR498G1018975000.01	20978809	20982664	LOC_Os10g35240	18832177	18836049	Rf1, mitochondrial precursor, putative, expressed		Rf4
Chr10	20937285	21171133	233848	OsR498G1018975500.01	20991660	20995551	LOC_Os10g35220	18813618	18819690	KH domain containing protein, putative, expressed
Chr10	20937285	21171133	233848	OsR498G1018976000.01	20997525	20997874	LOC_Os10g35240	18832177	18836049	Rf1, mitochondrial precursor, putative, expressed
Chr10	20937285	21171133	233848	OsR498G1018978200.01	21056282	21059846	LOC_Os10g35240	18832177	18836049	Rf1, mitochondrial precursor, putative, expressed
Chr10	20937285	21171133	233848	OsR498G1018978600.01	21061380	21067065	LOC_Os10g35250	18837730	18843204	vacuolar protein-sorting protein bro1, putative, expressed
Chr10	20937285	21171133	233848	OsR498G1018978800.01	21069125	21073025	LOC_Os10g35240	18832177	18836049	Rf1, mitochondrial precursor, putative, expressed
Chr10	20937285	21171133	233848	OsR498G1018979200.01	21075972	21081189	LOC_Os10g35280	18852112	18857346	nucleolar complex protein 2, putative, expressed
Chr10	20937285	21171133	233848	OsR498G1018979400.01	21081714	21093558	LOC_Os10g35290	18857786	18867383	DNA-directed RNA polymerase I subunit RPA2, putative, expressed
Chr10	20937285	21171133	233848	OsR498G1018979500.01	21095215	21098453	LOC_Os10g35294	18869929	18873090	fiber protein Fb34, putative, expressed
Chr10	20937285	21171133	233848	OsR498G1018979800.01	21098909	21100377	LOC_Os10g35300	18873473	18875014	dof zinc finger domain containing protein, putative, expressed
Chr10	20937285	21171133	233848	OsR498G1018980600.01	21107033	21107469	LOC_Os10g35310	18881853	18882616	expressed protein
Chr10	20937285	21171133	233848	OsR498G1018980800.01	21107117	21108061	LOC_Os10g35310	18881853	18882616	expressed protein
Chr10	20937285	21171133	233848	OsR498G1018981000.01	21111132	21112271	LOC_Os10g35330	18885473	18888739	expressed protein
Chr10	20937285	21171133	233848	OsR498G1018981900.01	21119816	21120959	LOC_Os10g35360	18898585	18899007	expressed protein
Chr10	20937285	21171133	233848	OsR498G1018982300.01	21122086	21125678	LOC_Os10g35370	18900290	18904022	oxidoreductase, short chain dehydrogenase%2Freductase family domain containing family, expressed	faded green leaf	fgl
Chr10	20937285	21171133	233848	OsR498G1018982700.01	21128153	21136949	LOC_Os10g35380	18906524	18915331	expressed protein
Chr10	20937285	21171133	233848	OsR498G1018982900.01	21138666	21142235	LOC_Os10g35390	18917046	18920354	acyltransferase, putative, expressed
Chr10	20937285	21171133	233848	OsR498G1018983100.01	21147321	21155261	LOC_Os10g35436	18935690	18942573	Rf1, mitochondrial precursor, putative, expressed	fertility restorer gene 5	Rf5
Chr10	20937285	21171133	233848	OsR498G1018983700.01	21158354	21163060	LOC_Os10g35436	18935690	18942573	Rf1, mitochondrial precursor, putative, expressed	fertility restorer gene 5	Rf5
Chr10	20937285	21171133	233848	OsR498G1018984100.01	21166119	21174176	LOC_Os10g35436	18935690	18942573	Rf1, mitochondrial precursor, putative, expressed	fertility restorer gene 5	Rf5
Chr10	21480861	21589678	108817	OsR498G1019006300.01	21489036	21494472	LOC_Os10g36060	19276101	19281496	protein transport protein-related, putative, expressed
Chr10	21480861	21589678	108817	OsR498G1019007200.01	21501337	21501996	LOC_Os10g36100	19303783	19304347	LTPL157 - Protease inhibitor%2Fseed storage%2FLTP family protein precursor, expressed
Chr10	21480861	21589678	108817	OsR498G1019007500.01	21505860	21506424	LOC_Os10g36090	19299589	19299891	LTPL156 - Protease inhibitor%2Fseed storage%2FLTP family protein precursor, putative, expressed
Chr10	21480861	21589678	108817	OsR498G1019007900.01	21517114	21517704	LOC_Os10g36160	19330372	19330978	LTPL159 - Protease inhibitor%2Fseed storage%2FLTP family protein precursor, expressed
Chr10	21480861	21589678	108817	OsR498G1019008200.01	21520085	21520842	LOC_Os10g36170	19335022	19335615	LTPL160 - Protease inhibitor%2Fseed storage%2FLTP family protein precursor, expressed
Chr10	21480861	21589678	108817	OsR498G1019008300.01	21531320	21533313	LOC_Os10g36180	19346334	19348306	expressed protein
Chr10	21480861	21589678	108817	OsR498G1019008700.01	21535298	21536944	LOC_Os10g36190	19350161	19351951	PPR repeat domain containing protein, putative, expressed
Chr10	21480861	21589678	108817	OsR498G1019009000.01	21537899	21539266	LOC_Os10g36200	19352978	19354087	heavy metal-associated domain containing protein, expressed
Chr10	21480861	21589678	108817	OsR498G1019009500.01	21549706	21552548	LOC_Os10g36210	19356293	19363166	valyl-tRNA synthetase, putative, expressed
Chr10	21480861	21589678	108817	OsR498G1019009700.01	21553369	21562982	LOC_Os10g36229	19364008	19373808	mov34%2FMPN%2FPAD-1 family protein, expressed
Chr10	21480861	21589678	108817	OsR498G1019010000.01	21563170	21568484	LOC_Os10g36250	19374119	19379513	tetratricopeptide repeat, putative, expressed
Chr10	21480861	21589678	108817	OsR498G1019010100.01	21572452	21578652	.	.	.	.
Chr10	21480861	21589678	108817	OsR498G1019010300.01	21578219	21579624	LOC_Os10g36260	19379766	19382033	expressed protein
Chr10	21480861	21589678	108817	OsR498G1019010800.01	21581333	21582373	.	.	.	.
Chr10	21480861	21589678	108817	OsR498G1019010900.01	21589575	21593882	.	.	.	.
Chr10	21480861	21589678	108817	OsR498G1019011200.01	21589540	21589949	.	.	.	.
Chr10	22218015	22318015	100000	OsR498G1019052200.01	22221097	22223102	LOC_Os10g37500	20081776	20083719	AAA-type ATPase family protein, putative, expressed
Chr10	22218015	22318015	100000	OsR498G1019053100.01	22231137	22234492	LOC_Os10g37520	20091716	20095059	major facilitator superfamily domain-containing protein 5, putative, expressed
Chr10	22218015	22318015	100000	OsR498G1019053300.01	22234922	22235952	LOC_Os10g37530	20095489	20096519	mitochondrial import inner membrane translocase subunit Tim17, putative, expressed
Chr10	22218015	22318015	100000	OsR498G1019053500.01	22237800	22239462	LOC_Os10g37540	20098367	20100038	OsFBDUF48 - F-box and DUF domain containing protein, expressed
Chr10	22218015	22318015	100000	OsR498G1019053700.01	22244449	22245668	LOC_Os10g37570	20108962	20110296	OsFBDUF49 - F-box and DUF domain containing protein, expressed
Chr10	22218015	22318015	100000	OsR498G1019054500.01	22252441	22253559	LOC_Os10g37600	20114942	20116804	expressed protein
Chr10	22218015	22318015	100000	OsR498G1019054900.01	22256034	22257885	LOC_Os10g37600	20114942	20116804	expressed protein
Chr10	22218015	22318015	100000	OsR498G1019056600.01	22276315	22280693	LOC_Os10g37630	20135405	20139758	UBX domain-containing protein, putative, expressed
Chr10	22218015	22318015	100000	OsR498G1019056800.01	22281591	22285839	LOC_Os10g37640	20140647	20144863	HIT zinc finger domain containing protein, expressed
Chr10	22218015	22318015	100000	OsR498G1019056900.01	22288970	22292357	LOC_Os10g37650	20148058	20151167	impaired sucrose induction 1, putative, expressed
Chr10	22218015	22318015	100000	OsR498G1019057600.01	22306022	22310938	LOC_Os10g37660	20154546	20159181	trehalase precursor, putative, expressed
Chr10	22218015	22318015	100000	OsR498G1019058200.01	22312797	22314331	LOC_Os10g37670	20160992	20162434	actin-depolymerizing factor, putative, expressed
Chr10	24113265	24213265	100000	OsR498G1019175700.01	24110953	24120031	LOC_Os10g40790	21907625	21915010	expressed protein
Chr10	24113265	24213265	100000	OsR498G1019177600.01	24123712	24125455	LOC_Os10g40800	21917389	21921650	retrotransposon protein, putative, unclassified, expressed
Chr10	24113265	24213265	100000	OsR498G1019180300.01	24139802	24141969	LOC_Os10g40810	21943291	21945186	GATA zinc finger domain containing protein, expressed
Chr10	24113265	24213265	100000	OsR498G1019180600.01	24141006	24141400	LOC_Os10g40810	21943291	21945186	GATA zinc finger domain containing protein, expressed
Chr10	24113265	24213265	100000	OsR498G1019181200.01	24144771	24145049	.	.	.	.
Chr10	24113265	24213265	100000	OsR498G1019181600.01	24147144	24149552	LOC_Os10g40820	21949693	21952555	expressed protein
Chr10	24113265	24213265	100000	OsR498G1019181700.01	24148835	24153652	LOC_Os10g40830	21955040	21957289	metalloendoproteinase 1 precursor, putative, expressed
Chr10	24113265	24213265	100000	OsR498G1019182000.01	24152035	24153598	LOC_Os10g40830	21955040	21957289	metalloendoproteinase 1 precursor, putative, expressed
Chr10	24113265	24213265	100000	OsR498G1019182100.01	24153836	24155031	.	.	.	.
Chr10	24113265	24213265	100000	OsR498G1019182600.01	24156920	24157840	LOC_Os10g40840	21959410	21961647	retrotransposon protein, putative, LINE subclass, expressed
[truncated: 91 more rows]
