# Supplementary material for: Resequencing of 1,143 indica rice accessions reveals important genetic variations and different heterosis patterns
Source: Nat Commun. 2020 Sep 22;11:4778. doi: 10.1038/s41467-020-18608-0 (PMC7508829; doi:10.1038/s41467-020-18608-0)
Supplement: Supplementary file 10 — Supplementary Dataset 6 [file 41467_2020_18608_MOESM10_ESM.xlsx]

## Sheet: 2-line loci genes
Supplementary Data 6 Loci and genes associated with heterosis identified based on an FPVD cut-off value of 0.9 in superior 2-line hybrids. The locus borders were determined as the 50 kb flanking regions on both sides of the SNPs/indels. The annotation data are from http://qtaro.abr.affrc.go.jp/, http://www.mbkbase.org/R498/, https://rapdb.dna.affrc.go.jp/, and http://rice.plantbiology.msu.edu/.
FPVD locus				R498 gene			MSU			description	gene name	gene symbol
chr id	start	end	length	ID	start	end	ID	start	end
Chr1	676421	776421	100000	OsR498G0100040400.01	675455	676642	LOC_Os01g02190	645574	646723	aquaporin protein, putative, expressed
Chr1	676421	776421	100000	OsR498G0100040600.01	678111	681770	LOC_Os01g02200	648128	651881	armadillo%2Fbeta-catenin repeat family protein, putative, expressed
Chr1	676421	776421	100000	OsR498G0100042300.01	704397	707918	LOC_Os01g02250	689792	694013	RGA-1, putative, expressed
Chr1	676421	776421	100000	OsR498G0100043400.01	714136	717851	LOC_Os01g02290	720629	723317	Ser%2FThr receptor-like kinase, putative, expressed
Chr1	676421	776421	100000	OsR498G0100043500.01	714136	717838	LOC_Os01g02290	720629	723317	Ser%2FThr receptor-like kinase, putative, expressed
Chr1	676421	776421	100000	OsR498G0100043700.01	718218	720622	LOC_Os01g02300	723693	726321	receptor kinase ORK10, putative, expressed
Chr1	676421	776421	100000	OsR498G0100044000.01	718218	719137	LOC_Os01g02300	723693	726321	receptor kinase ORK10, putative, expressed
Chr1	676421	776421	100000	OsR498G0100044500.01	722763	725059	LOC_Os01g02310	728977	730930	expressed protein
Chr1	676421	776421	100000	OsR498G0100045000.01	723774	736127	LOC_Os01g02320	731149	738020	protein kinase domain containing protein, expressed
Chr1	676421	776421	100000	OsR498G0100045100.01	728195	731710	LOC_Os01g02360	745452	748945	resistance-related receptor-like kinase, putative, expressed
Chr1	676421	776421	100000	OsR498G0100045600.01	736577	740211	LOC_Os01g02350	742272	745156	receptor-like kinase ARK1AS, putative, expressed
Chr1	676421	776421	100000	OsR498G0100045700.01	739757	743237	LOC_Os01g02360	745452	748945	resistance-related receptor-like kinase, putative, expressed
Chr1	676421	776421	100000	OsR498G0100046400.01	747607	757626	LOC_Os01g02400	770332	773851	protein kinase domain containing protein, expressed
Chr1	676421	776421	100000	OsR498G0100046500.01	747608	748961	LOC_Os01g02390	767169	769681	protein kinase domain containing protein, expressed
Chr1	676421	776421	100000	OsR498G0100046700.01	750438	754877	LOC_Os01g02400	770332	773851	protein kinase domain containing protein, expressed
Chr1	676421	776421	100000	OsR498G0100047200.01	759630	763908	LOC_Os01g02460	794499	795413	receptor kinase LRK10, putative, expressed
Chr1	676421	776421	100000	OsR498G0100047300.01	760459	762926	LOC_Os01g02420	781442	784424	protein kinase domain containing protein, expressed
Chr1	676421	776421	100000	OsR498G0100047600.01	764512	766519	LOC_Os01g02430	786171	788619	TAK14, putative, expressed
Chr1	676421	776421	100000	OsR498G0100047800.01	766178	766960	LOC_Os01g02430	786171	788619	TAK14, putative, expressed
Chr1	676421	776421	100000	OsR498G0100047900.01	768077	771262	LOC_Os01g02440	789967	792411	Ser%2FThr receptor-like kinase, putative, expressed
Chr2	567680	667742	100062	OsR498G0202834900.01	563101	569663	LOC_Os02g02110	623174	628425	Alg9-like mannosyltransferase protein, putative, expressed
Chr2	567680	667742	100062	OsR498G0202835200.01	567927	570514	LOC_Os02g02120	627342	630655	OsWAK11 - OsWAK receptor-like protein kinase, expressed
Chr2	567680	667742	100062	OsR498G0202835300.01	573460	575982	LOC_Os02g02130	633642	635608	ribosomal protein L37, putative, expressed
Chr2	567680	667742	100062	OsR498G0202835600.01	576901	580342	LOC_Os02g02140	637011	640452	receptor protein kinase CLAVATA1 precursor, putative, expressed
Chr2	567680	667742	100062	OsR498G0202836100.01	586003	589197	LOC_Os02g02150	646112	649306	ATP-dependent helicase HRQ1, putative, expressed
Chr2	567680	667742	100062	OsR498G0202836400.01	590013	591444	LOC_Os02g02160	650534	651349	expressed protein
Chr2	567680	667742	100062	OsR498G0202837100.01	595213	597077	LOC_Os02g02170	655324	657245	transporter, major facilitator family, putative, expressed
Chr2	567680	667742	100062	OsR498G0202837400.01	606995	608911	LOC_Os02g02170	655324	657245	transporter, major facilitator family, putative, expressed
Chr2	567680	667742	100062	OsR498G0202837900.01	612490	618124	LOC_Os02g02200	676466	677742	thaumatin, putative, expressed
Chr2	567680	667742	100062	OsR498G0202838200.01	619795	637950	LOC_Os02g02210	679445	697350	aminotransferase, putative, expressed
Chr2	567680	667742	100062	OsR498G0202839100.01	649323	655767	LOC_Os02g02230	712586	715746	cytochrome P450, putative, expressed
Chr2	567680	667742	100062	OsR498G0202839500.01	659005	659385	LOC_Os02g02240	717857	719511	expressed protein
Chr2	567680	667742	100062	OsR498G0202839700.01	661352	663420	LOC_Os02g02270	743291	745498	expressed protein
Chr2	3461381	3561381	100000	OsR498G0203034800.01	3469722	3470430	.	.	.	.
Chr2	3461381	3561381	100000	OsR498G0203035300.01	3475908	3477474	.	.	.	.
Chr2	3461381	3561381	100000	OsR498G0203035700.01	3478163	3479555	LOC_Os02g06980	3564347	3565039	expressed protein
Chr2	3461381	3561381	100000	OsR498G0203036700.01	3487647	3488388	.	.	.	.
Chr2	3461381	3561381	100000	OsR498G0203037900.01	3499163	3500122	.	.	.	.
Chr2	3461381	3561381	100000	OsR498G0203039100.01	3507977	3510360	LOC_Os02g07030	3594229	3596594	DUF640 domain containing protein, putative, expressed
Chr2	3461381	3561381	100000	OsR498G0203040300.01	3520838	3523984	LOC_Os02g07040	3607089	3610234	biotin--protein ligase, putative, expressed
Chr2	3461381	3561381	100000	OsR498G0203040500.01	3524717	3527829	LOC_Os02g07044	3610968	3614080	rhodanese-like domain containing protein, putative, expressed
Chr2	3461381	3561381	100000	OsR498G0203040700.01	3527882	3530386	LOC_Os02g07050	3614624	3617164	pentatricopeptide, putative, expressed
Chr2	3461381	3561381	100000	OsR498G0203041500.01	3533588	3536612	LOC_Os02g07060	3619838	3622862	tubulin%2FFtsZ domain containing protein, putative, expressed
Chr2	3461381	3561381	100000	OsR498G0203041800.01	3537406	3545301	LOC_Os02g07070	3623608	3631551	RNA recognition motif family protein, expressed
Chr2	3461381	3561381	100000	OsR498G0203042800.01	3559271	3559970	.	.	.	.
Chr2	3654063	3972846	318783	OsR498G0203051200.01	3662566	3669714	LOC_Os02g07310	3748363	3755492	argonaute, putative, expressed
Chr2	3654063	3972846	318783	OsR498G0203051500.01	3675084	3676411	LOC_Os02g07320	3761054	3762809	expressed protein
Chr2	3654063	3972846	318783	OsR498G0203052900.01	3686512	3690322	LOC_Os02g07330	3772299	3776107	expressed protein
Chr2	3654063	3972846	318783	OsR498G0203053100.01	3692007	3709606	LOC_Os02g07340	3778037	3791876	HEAT repeat family protein, putative, expressed
Chr2	3654063	3972846	318783	OsR498G0203053600.01	3710240	3714490	LOC_Os02g07350	3792680	3796762	inositol-1-monophosphatase, putative, expressed
Chr2	3654063	3972846	318783	OsR498G0203053700.01	3715219	3718691	LOC_Os02g07360	3798022	3800737	pentatricopeptide containing protein, putative, expressed
Chr2	3654063	3972846	318783	OsR498G0203054400.01	3727500	3727897	LOC_Os02g07400	3821690	3824177	retrotransposon protein, putative, unclassified, expressed
Chr2	3654063	3972846	318783	OsR498G0203054800.01	3727939	3729780	LOC_Os02g07400	3821690	3824177	retrotransposon protein, putative, unclassified, expressed
Chr2	3654063	3972846	318783	OsR498G0203054900.01	3733671	3736191	LOC_Os02g07410	3827674	3830184	glycine cleavage system H protein, putative, expressed
Chr2	3654063	3972846	318783	OsR498G0203055200.01	3736407	3738293	LOC_Os02g07420	3830481	3832335	splicing factor, arginine%2Fserine-rich 12, putative, expressed
Chr2	3654063	3972846	318783	OsR498G0203055400.01	3739046	3743012	LOC_Os02g07430	3833129	3837135	OsMADS29 - MADS-box family gene with MIKCc type-box, expressed	OsMADS29	OsMADS29
Chr2	3654063	3972846	318783	OsR498G0203055900.01	3749334	3750112	LOC_Os02g07440	3843538	3843987	DEFL78 - Defensin and Defensin-like DEFL family, expressed
Chr2	3654063	3972846	318783	OsR498G0203056200.01	3751909	3756028	LOC_Os02g07450	3846025	3850131	core histone H2A%2FH2B%2FH3%2FH4, putative, expressed
Chr2	3654063	3972846	318783	OsR498G0203056300.01	3759210	3759670	LOC_Os02g07460	3853277	3853737	expressed protein
Chr2	3654063	3972846	318783	OsR498G0203056600.01	3761866	3769785	LOC_Os02g07480	3855934	3863872	transglycosylase SLT domain containing protein, expressed
Chr2	3654063	3972846	318783	OsR498G0203057100.01	3774006	3778876	LOC_Os02g07490	3868113	3872945	glyceraldehyde-3-phosphate dehydrogenase, putative, expressed
Chr2	3654063	3972846	318783	OsR498G0203057900.01	3789944	3790955	LOC_Os02g07510	3886551	3888157	retrotransposon protein, putative, Ty3-gypsy subclass
Chr2	3654063	3972846	318783	OsR498G0203058900.01	3807962	3808537	LOC_Os02g07550	3909437	3910014	DEFL1 - Defensin and Defensin-like DEFL family, expressed
Chr2	3654063	3972846	318783	OsR498G0203059300.01	3809765	3810014	.	.	.	.
Chr2	3654063	3972846	318783	OsR498G0203061200.01	3835806	3841669	LOC_Os02g07630	3950378	3955899	copper-transporting ATPase, putative, expressed
Chr2	3654063	3972846	318783	OsR498G0203061400.01	3846106	3846712	.	.	.	.
Chr2	3654063	3972846	318783	OsR498G0203062100.01	3860643	3864034	LOC_Os02g07650	3971431	3975149	zinc-binding protein, putative, expressed
Chr2	3654063	3972846	318783	OsR498G0203064000.01	3881202	3884721	LOC_Os02g07670	3992040	3995076	URED, putative, expressed
Chr2	3654063	3972846	318783	OsR498G0203064100.01	3885880	3896843	LOC_Os02g07680	3995980	4006898	cytochrome P450, putative, expressed
Chr2	3654063	3972846	318783	OsR498G0203064500.01	3898691	3899838	LOC_Os02g07690	4008991	4010136	VQ domain containing protein, putative, expressed
Chr2	3654063	3972846	318783	OsR498G0203065100.01	3906595	3914870	LOC_Os02g07720	4024680	4028689	cytidylyltransferase domain containing protein, expressed
Chr2	3654063	3972846	318783	OsR498G0203065300.01	3915520	3919672	LOC_Os02g07740	4034222	4038406	RNA binding protein, putative, expressed
Chr2	3654063	3972846	318783	OsR498G0203065800.01	3919684	3923619	LOC_Os02g07750	4038431	4042357	cell cycle control protein, putative, expressed
Chr2	3654063	3972846	318783	OsR498G0203066100.01	3925842	3933683	LOC_Os02g07760	4044578	4052438	aldehyde dehydrogenase, putative, expressed
Chr2	3654063	3972846	318783	OsR498G0203067000.01	3939483	3941621	LOC_Os02g07770	4058208	4060231	Myb transcription factor, putative, expressed
Chr2	3654063	3972846	318783	OsR498G0203067900.01	3955375	3959273	LOC_Os02g07780	4073883	4077949	OsSPL4 - SBP-box gene family member, expressed
Chr2	3654063	3972846	318783	OsR498G0203068200.01	3959832	3962973	LOC_Os02g07790	4078379	4081531	serine%2Fthreonine-protein kinase HT1, putative, expressed
Chr2	3654063	3972846	318783	OsR498G0203068700.01	3964468	3967098	LOC_Os02g07800	4083023	4086047	transcription factor, putative, expressed
Chr2	3654063	3972846	318783	OsR498G0203068900.01	3967921	3970581	LOC_Os02g07810	4086437	4089165	inactive receptor kinase At2g26730 precursor, putative, expressed
Chr2	4422498	4525322	102824	OsR498G0203095600.01	4430942	4431892	.	.	.	.
Chr2	4422498	4525322	102824	OsR498G0203096300.01	4440250	4442390	LOC_Os02g08440	4542762	4544983	WRKY71, expressed	OsWRKY71	OsWRKY71
Chr2	4422498	4525322	102824	OsR498G0203097900.01	4476239	4476742	LOC_Os02g08470	4558842	4559968	expressed protein
Chr2	4422498	4525322	102824	OsR498G0203098300.01	4479829	4483555	LOC_Os02g08480	4563050	4566686	ubiquitin fusion degradation protein, putative, expressed
Chr2	4422498	4525322	102824	OsR498G0203098600.01	4484622	4490073	LOC_Os02g08490	4567617	4573049	chaperone protein clpB 1, putative, expressed
Chr2	4422498	4525322	102824	OsR498G0203099000.01	4494931	4499667	LOC_Os02g08500	4573806	4578363	two-component response regulator, putative, expressed
Chr2	4422498	4525322	102824	OsR498G0203101000.01	4515316	4516326	LOC_Os02g08510	4594375	4595386	ZOS2-04 - C2H2 zinc finger protein, expressed
Chr2	4422498	4525322	102824	OsR498G0203101400.01	4519576	4522359	LOC_Os02g08520	4599038	4601200	peptidase, T1 family, putative, expressed
Chr2	4422498	4525322	102824	OsR498G0203101600.01	4524970	4528731	LOC_Os02g08530	4604012	4607666	protein kinase family protein, putative, expressed
Chr2	5812789	6701552	888763	OsR498G0203181700.01	5814637	5822932	LOC_Os02g11000	5841781	5847597	agenet domain containing protein, putative, expressed
Chr2	5812789	6701552	888763	OsR498G0203183300.01	5831356	5833066	.	.	.	.
Chr2	5812789	6701552	888763	OsR498G0203183800.01	5835590	5838280	LOC_Os02g11020	5862711	5865569	cytochrome P450 72A1, putative, expressed	cytochrome P450 monooxygenase 734A2	CYP734A2
Chr2	5812789	6701552	888763	OsR498G0203186200.01	5879197	5881850	LOC_Os02g11030	5906973	5909620	50S ribosomal protein L19, chloroplast precursor, putative, expressed
Chr2	5812789	6701552	888763	OsR498G0203186600.01	5884876	5886455	LOC_Os02g11040	5912591	5914192	expressed protein
Chr2	5812789	6701552	888763	OsR498G0203187400.01	5891146	5895908	LOC_Os02g11050	5918931	5923654	26S protease regulatory subunit, putative, expressed
Chr2	5812789	6701552	888763	OsR498G0203187500.01	5896915	5902312	LOC_Os02g11060	5924720	5930096	WD domain, G-beta repeat domain containing protein, expressed
Chr2	5812789	6701552	888763	OsR498G0203187800.01	5898318	5900100	LOC_Os02g11060	5924720	5930096	WD domain, G-beta repeat domain containing protein, expressed
Chr2	5812789	6701552	888763	OsR498G0203188000.01	5902446	5905410	LOC_Os02g11070	5930193	5933079	3-ketoacyl-CoA synthase, putative, expressed
Chr2	5812789	6701552	888763	OsR498G0203189000.01	5910474	5911703	.	.	.	.
Chr2	5812789	6701552	888763	OsR498G0203189700.01	5924535	5924910	LOC_Os02g11100	5952319	5952699	expressed protein
Chr2	5812789	6701552	888763	OsR498G0203190000.01	5927169	5929487	LOC_Os02g11110	5955000	5957302	flavonol-3-O-glycoside-7-O-glucosyltransferase 1, putative, expressed
Chr2	5812789	6701552	888763	OsR498G0203190800.01	5936764	5939917	LOC_Os02g11130	5966029	5967668	cytokinin-O-glucosyltransferase 3, putative, expressed
Chr2	5812789	6701552	888763	OsR498G0203191000.01	5947303	5950047	LOC_Os02g11640	5978154	5979961	UDP-glucoronosyl and UDP-glucosyl transferase, putative, expressed
Chr2	5812789	6701552	888763	OsR498G0203191700.01	5963856	5975545	LOC_Os02g11680	6007623	6009551	glucosyltransferase, putative, expressed
Chr2	5812789	6701552	888763	OsR498G0203192300.01	5982631	5984706	.	.	.	.
Chr2	5812789	6701552	888763	OsR498G0203192600.01	5985755	5987470	LOC_Os02g11700	6017155	6018855	cytokinin-O-glucosyltransferase 3, putative, expressed
Chr2	5812789	6701552	888763	OsR498G0203194400.01	6014414	6015827	LOC_Os02g11720	6038222	6039636	lipase, putative, expressed
Chr2	5812789	6701552	888763	OsR498G0203194500.01	6022056	6022454	.	.	.	.
Chr2	5812789	6701552	888763	OsR498G0203194900.01	6031758	6034945	LOC_Os02g11740	6057100	6060286	plastidic ATP%2FADP-transporter, putative, expressed
Chr2	5812789	6701552	888763	OsR498G0203195100.01	6036893	6041442	LOC_Os02g11750	6062276	6066769	RNA recognition motif containing protein, putative, expressed
Chr2	5812789	6701552	888763	OsR498G0203195500.01	6043817	6050462	LOC_Os02g11760	6069031	6075807	pleiotropic drug resistance protein, putative, expressed
Chr2	5812789	6701552	888763	OsR498G0203196500.01	6057938	6064143	LOC_Os02g11780	6083116	6089638	transcription factor S-II, central domain containing protein, expressed
Chr2	5812789	6701552	888763	OsR498G0203196800.01	6063713	6064456	LOC_Os02g11780	6083116	6089638	transcription factor S-II, central domain containing protein, expressed
Chr2	5812789	6701552	888763	OsR498G0203197400.01	6069035	6070492	LOC_Os02g11790	6092981	6095907	OsFBK4 - F-box domain and kelch repeat containing protein, expressed
Chr2	5812789	6701552	888763	OsR498G0203198200.01	6073308	6079173	.	.	.	.
Chr2	5812789	6701552	888763	OsR498G0203199300.01	6093325	6101893	LOC_Os02g11820	6110092	6118738	GTPase-activating protein, putative, expressed
Chr2	5812789	6701552	888763	OsR498G0203199800.01	6102254	6112431	LOC_Os02g11830	6119039	6129217	coatomer subunit beta, putative, expressed
Chr2	5812789	6701552	888763	OsR498G0203200000.01	6113552	6114149	.	.	.	.
Chr2	5812789	6701552	888763	OsR498G0203200200.01	6114932	6125089	LOC_Os02g11830	6119039	6129217	coatomer subunit beta, putative, expressed
Chr2	5812789	6701552	888763	OsR498G0203200400.01	6130366	6131232	LOC_Os02g11850	6144233	6145039	expressed protein
Chr2	5812789	6701552	888763	OsR498G0203200800.01	6134194	6135758	LOC_Os02g11870	6149278	6150318	expressed protein
Chr2	5812789	6701552	888763	OsR498G0203201200.01	6140687	6142292	LOC_Os02g11890	6158238	6159991	syntaxin-related protein, putative, expressed
Chr2	5812789	6701552	888763	OsR498G0203201800.01	6144871	6146878	LOC_Os02g11900	6163475	6163957	expressed protein
Chr2	5812789	6701552	888763	OsR498G0203202200.01	6151381	6153486	LOC_Os02g11930	6183112	6187830	receptor-like protein kinase precursor, putative, expressed
Chr2	5812789	6701552	888763	OsR498G0203202700.01	6163172	6167873	LOC_Os02g11930	6183112	6187830	receptor-like protein kinase precursor, putative, expressed
Chr2	5812789	6701552	888763	OsR498G0203203100.01	6168783	6173760	LOC_Os02g11940	6188722	6193632	sterol glucosyltransferase, putative, expressed
Chr2	5812789	6701552	888763	OsR498G0203203400.01	6175120	6175799	.	.	.	.
Chr2	5812789	6701552	888763	OsR498G0203203700.01	6184573	6192806	LOC_Os02g11960	6197353	6204374	ABC transporter, ATP-binding protein, putative, expressed
Chr2	5812789	6701552	888763	OsR498G0203204300.01	6196759	6202805	LOC_Os02g11980	6208684	6212210	receptor-like protein kinase precursor, putative, expressed
Chr2	5812789	6701552	888763	OsR498G0203207300.01	6246649	6247731	.	.	.	.
Chr2	5812789	6701552	888763	OsR498G0203207700.01	6247955	6248898	.	.	.	.
Chr2	5812789	6701552	888763	OsR498G0203209100.01	6256060	6261654	LOC_Os02g12030	6247083	6250599	receptor-like protein kinase precursor, putative, expressed
Chr2	5812789	6701552	888763	OsR498G0203209400.01	6256617	6258989	LOC_Os02g12030	6247083	6250599	receptor-like protein kinase precursor, putative, expressed
Chr2	5812789	6701552	888763	OsR498G0203209500.01	6262519	6267604	LOC_Os02g12040	6254346	6256373	receptor-like protein kinase precursor, putative, expressed
Chr2	5812789	6701552	888763	OsR498G0203211700.01	6288394	6293914	LOC_Os02g12100	6274686	6279131	expressed protein
Chr2	5812789	6701552	888763	OsR498G0203212800.01	6310611	6312211	LOC_Os02g12110	6298111	6298881	retrotransposon protein, putative, unclassified, expressed
Chr2	5812789	6701552	888763	OsR498G0203213600.01	6315007	6315584	LOC_Os02g12120	6299213	6310619	retrotransposon protein, putative, unclassified, expressed
Chr2	5812789	6701552	888763	OsR498G0203214000.01	6319549	6320396	LOC_Os02g12120	6299213	6310619	retrotransposon protein, putative, unclassified, expressed
Chr2	5812789	6701552	888763	OsR498G0203214300.01	6323430	6326437	LOC_Os02g12130	6311211	6313776	cysteine-rich receptor-like protein kinase 35 precursor, putative, expressed
Chr2	5812789	6701552	888763	OsR498G0203214700.01	6338150	6340567	LOC_Os02g12230	6374629	6375930	hypothetical protein
Chr2	5812789	6701552	888763	OsR498G0203217000.01	6364669	6367514	LOC_Os02g12300	6399355	6402186	pectate lyase precursor, putative, expressed
Chr2	5812789	6701552	888763	OsR498G0203217100.01	6369341	6371190	LOC_Os02g12310	6404018	6405879	tms5, thermosensitive male sterility5		tms5
Chr2	5812789	6701552	888763	OsR498G0203217600.01	6374777	6381644	LOC_Os02g12350	6424555	6430620	histone deacetylase, putative, expressed	Histone deacetylases 703	HDA703
Chr2	5812789	6701552	888763	OsR498G0203218200.01	6383616	6391400	LOC_Os02g12360	6433220	6441715	nuclear protein ZAP-related, putative, expressed
Chr2	5812789	6701552	888763	OsR498G0203218300.01	6393569	6394194	LOC_Os02g12370	6443131	6445362	expressed protein
Chr2	5812789	6701552	888763	OsR498G0203218700.01	6397522	6402748	LOC_Os02g12380	6447078	6453173	histone deacetylase, putative, expressed	Histone deacetylases 710	HDA710
Chr2	5812789	6701552	888763	OsR498G0203219000.01	6406443	6411499	LOC_Os02g12400	6468567	6472845	receptor-like protein kinase precursor, putative, expressed
Chr2	5812789	6701552	888763	OsR498G0203219100.01	6407099	6410876	LOC_Os02g12400	6468567	6472845	receptor-like protein kinase precursor, putative, expressed
Chr2	5812789	6701552	888763	OsR498G0203220300.01	6444643	6449171	LOC_Os02g12440	6487390	6490577	receptor kinase, putative, expressed
Chr2	5812789	6701552	888763	OsR498G0203220600.01	6445559	6454578	LOC_Os02g12400	6468567	6472845	receptor-like protein kinase precursor, putative, expressed
Chr2	5812789	6701552	888763	OsR498G0203220700.01	6450913	6453727	LOC_Os02g12450	6491390	6495136	receptor-like protein kinase 2 precursor, putative, expressed
Chr2	5812789	6701552	888763	OsR498G0203221200.01	6471632	6478895	LOC_Os02g12480	6508812	6513830	expressed protein
Chr2	5812789	6701552	888763	OsR498G0203221600.01	6489819	6494238	.	.	.	.
Chr2	5812789	6701552	888763	OsR498G0203222600.01	6553406	6555392	.	.	.	.
Chr2	5812789	6701552	888763	OsR498G0203222800.01	6560124	6561200	.	.	.	.
Chr2	5812789	6701552	888763	OsR498G0203223000.01	6563577	6564086	LOC_Os02g12480	6508812	6513830	expressed protein
Chr2	5812789	6701552	888763	OsR498G0203223700.01	6582103	6584078	LOC_Os02g12540	6556026	6558023	cytochrome P450, putative, expressed
Chr2	5812789	6701552	888763	OsR498G0203224200.01	6585476	6586228	.	.	.	.
Chr2	5812789	6701552	888763	OsR498G0203224300.01	6586565	6587355	LOC_Os02g12550	6559488	6562188	cytochrome P450, putative, expressed
Chr2	5812789	6701552	888763	OsR498G0203224500.01	6586816	6589516	LOC_Os02g12550	6559488	6562188	cytochrome P450, putative, expressed
Chr2	5812789	6701552	888763	OsR498G0203225100.01	6595468	6599900	LOC_Os02g12570	6568146	6572535	pre-mRNA cleavage complex II protein Clp1, putative, expressed
Chr2	5812789	6701552	888763	OsR498G0203225400.01	6600077	6604927	LOC_Os02g12580	6572759	6577608	OsPP2Ac-3 - Phosphatase 2A isoform 3 belonging to family 1, expressed
Chr2	5812789	6701552	888763	OsR498G0203225700.01	6609586	6615542	LOC_Os02g12600	6582328	6588245	NOL1%2FNOP2%2Fsun family protein, putative, expressed
Chr2	5812789	6701552	888763	OsR498G0203226200.01	6617188	6620801	LOC_Os02g12630	6591946	6594769	retrotransposon protein, putative, Ty3-gypsy subclass, expressed
Chr2	5812789	6701552	888763	OsR498G0203226300.01	6626496	6633806	LOC_Os02g12650	6599222	6606542	puromycin-sensitive aminopeptidase, putative, expressed
Chr2	5812789	6701552	888763	OsR498G0203226700.01	6635295	6638313	LOC_Os02g12654	6608061	6611040	expressed protein
Chr2	5812789	6701552	888763	OsR498G0203227000.01	6636722	6641455	LOC_Os02g12660	6609371	6614191	protein kinase domain containing protein, putative, expressed
Chr2	5812789	6701552	888763	OsR498G0203227100.01	6639055	6640958	LOC_Os02g12660	6609371	6614191	protein kinase domain containing protein, putative, expressed
Chr2	5812789	6701552	888763	OsR498G0203227300.01	6643505	6650490	LOC_Os02g12670	6616308	6623374	protein kinase family protein, putative, expressed
Chr2	5812789	6701552	888763	OsR498G0203227900.01	6655469	6657325	LOC_Os02g12680	6628383	6630103	cytochrome P450, putative, expressed	Hydroperoxide lyase 2	OsHPL2
Chr2	5812789	6701552	888763	OsR498G0203228700.01	6665093	6667013	LOC_Os02g12690	6637973	6639881	cytochrome P450, putative, expressed
Chr2	5812789	6701552	888763	OsR498G0203229000.01	6670141	6671859	LOC_Os02g12700	6644227	6645926	interferon-related developmental regulator family protein, putative, expressed
Chr2	5812789	6701552	888763	OsR498G0203229200.01	6674319	6674880	LOC_Os02g12710	6648386	6649777	interferon-related developmental regulator family protein, putative, expressed
Chr2	5812789	6701552	888763	OsR498G0203229800.01	6681773	6687002	LOC_Os02g12730	6655774	6660984	beta-galactosidase precursor, putative, expressed
Chr2	5812789	6701552	888763	OsR498G0203230600.01	6693835	6698961	LOC_Os02g12740	6668822	6672950	GPI-anchor transamidase precursor, putative, expressed
Chr2	6712988	6843064	130076	OsR498G0203231500.01	6712577	6714449	LOC_Os02g12780	6693857	6695685	cytokinin dehydrogenase precursor, putative, expressed
Chr2	6712988	6843064	130076	OsR498G0203232100.01	6718875	6720721	LOC_Os02g12780	6693857	6695685	cytokinin dehydrogenase precursor, putative, expressed
Chr2	6712988	6843064	130076	OsR498G0203233000.01	6730619	6736274	LOC_Os02g12790	6705604	6707734	GATA zinc finger domain containing protein, expressed	CYTOKININRESPONSIVE GATA TRANSCRIPTION FACTOR1	Cga1
Chr2	6712988	6843064	130076	OsR498G0203233300.01	6741960	6751080	LOC_Os02g12800	6721987	6726018	elongation factor 1-gamma, putative, expressed
Chr2	6712988	6843064	130076	OsR498G0203233600.01	6746832	6747276	.	.	.	.
Chr2	6712988	6843064	130076	OsR498G0203233800.01	6751524	6758591	LOC_Os02g12810	6726340	6733499	protein kinase domain containing protein, expressed
Chr2	6712988	6843064	130076	OsR498G0203235400.01	6772480	6773604	LOC_Os02g12820	6746929	6749884	helix-loop-helix DNA-binding domain containing protein, expressed
Chr2	6712988	6843064	130076	OsR498G0203235600.01	6773442	6775384	LOC_Os02g12820	6746929	6749884	helix-loop-helix DNA-binding domain containing protein, expressed
Chr2	6712988	6843064	130076	OsR498G0203236600.01	6795725	6797309	.	.	.	.
Chr2	6712988	6843064	130076	OsR498G0203236700.01	6798042	6806082	LOC_Os02g12840	6771313	6778383	DEAD-box ATP-dependent RNA helicase, putative, expressed
Chr2	6712988	6843064	130076	OsR498G0203237200.01	6811429	6815561	LOC_Os02g12850	6784169	6788332	RNA recognition motif containing protein, expressed
Chr2	6712988	6843064	130076	OsR498G0203237300.01	6817950	6822177	LOC_Os02g12870	6790686	6795165	expressed protein
Chr2	6712988	6843064	130076	OsR498G0203237700.01	6824932	6828862	LOC_Os02g12880	6798696	6802474	calcium-binding EF hand family protein, putative, expressed
Chr2	6712988	6843064	130076	OsR498G0203238000.01	6828889	6836781	LOC_Os02g12890	6802606	6805335	cytochrome P450, putative, expressed
Chr2	6712988	6843064	130076	OsR498G0203238300.01	6836713	6843833	LOC_Os02g12900	6810648	6814112	cysteine synthase, putative, expressed
Chr2	14096375	14196375	100000	OsR498G0203652100.01	14124631	14128331	LOC_Os02g24330	14115755	14119386	eukaryotic translation initiation factor 4B, putative, expressed
Chr2	14096375	14196375	100000	OsR498G0203653100.01	14132053	14132662	LOC_Os02g24340	14121103	14123910	1-acyl-sn-glycerol-3-phosphate acyltransferase theta, putative, expressed
Chr2	14096375	14196375	100000	OsR498G0203653400.01	14133225	14140881	LOC_Os02g24354	14124433	14132084	pyridoxal-dependent decarboxylase protein, putative, expressed
Chr2	14096375	14196375	100000	OsR498G0203655500.01	14158757	14159641	.	.	.	.
Chr2	14096375	14196375	100000	OsR498G0203655800.01	14160848	14162489	.	.	.	.
Chr2	14096375	14196375	100000	OsR498G0203657400.01	14183617	14184551	.	.	.	.
Chr2	14096375	14196375	100000	OsR498G0203657700.01	14185536	14190695	LOC_Os02g24430	14161319	14171782	expressed protein
Chr2	24998608	25351260	352652	OsR498G0204275000.01	25002421	25005083	LOC_Os02g39530	23855855	23858516	expressed protein
Chr2	24998608	25351260	352652	OsR498G0204275400.01	25012959	25021463	LOC_Os02g39550	23866395	23874881	calcium-binding mitochondrial protein anon-60Da, putative, expressed
Chr2	24998608	25351260	352652	OsR498G0204275600.01	25022928	25028263	LOC_Os02g39560	23876491	23881702	non-receptor tyrosine kinase spore lysis A, putative, expressed
Chr2	24998608	25351260	352652	OsR498G0204275900.01	25032109	25037060	LOC_Os02g39570	23885607	23890742	ACT domain containing protein, expressed
Chr2	24998608	25351260	352652	OsR498G0204276200.01	25031917	25033626	LOC_Os02g39570	23885607	23890742	ACT domain containing protein, expressed
Chr2	24998608	25351260	352652	OsR498G0204276300.01	25037204	25039449	LOC_Os02g39580	23890966	23892935	ZOS2-12 - C2H2 zinc finger protein, expressed
Chr2	24998608	25351260	352652	OsR498G0204276600.01	25039639	25040856	LOC_Os02g39590	23893258	23894469	GDSL-like lipase%2Facylhydrolase, putative, expressed
Chr2	24998608	25351260	352652	OsR498G0204276800.01	25041040	25044812	LOC_Os02g39600	23894659	23898830	outer envelope protein, putative, expressed
Chr2	24998608	25351260	352652	OsR498G0204277100.01	25052043	25053277	LOC_Os02g39620	23903894	23905003	ATOZI1, putative, expressed
Chr2	24998608	25351260	352652	OsR498G0204277500.01	25056179	25056834	.	.	.	.
Chr2	24998608	25351260	352652	OsR498G0204277700.01	25057541	25061861	LOC_Os02g39630	23909400	23913643	iron-stress related protein, putative, expressed
Chr2	24998608	25351260	352652	OsR498G0204279800.01	25082246	25089516	LOC_Os02g39650	23943695	23946512	expressed protein
Chr2	24998608	25351260	352652	OsR498G0204280300.01	25096976	25098090	LOC_Os02g39660	23952926	23954617	receptor kinase, putative, expressed
Chr2	24998608	25351260	352652	OsR498G0204280900.01	25106741	25111156	.	.	.	.
Chr2	24998608	25351260	352652	OsR498G0204282000.01	25132027	25138274	LOC_Os02g39700	23980478	23984886	RNA binding protein, putative, expressed
Chr2	24998608	25351260	352652	OsR498G0204282100.01	25129175	25130708	LOC_Os02g39670	23966075	23968522	retrotransposon, putative, centromere-specific, expressed
Chr2	24998608	25351260	352652	OsR498G0204282700.01	25141366	25142921	LOC_Os02g39710	23989750	23991293	CCT%2FB-box zinc finger protein, putative, expressed	CONSTANS-like 4	OsCOL4
Chr2	24998608	25351260	352652	OsR498G0204283000.01	25141388	25142623	LOC_Os02g39710	23989750	23991293	CCT%2FB-box zinc finger protein, putative, expressed	CONSTANS-like 4	OsCOL4
Chr2	24998608	25351260	352652	OsR498G0204283200.01	25143784	25148050	LOC_Os02g39720	23992125	23996393	splicing factor, arginine%2Fserine-rich 7, putative, expressed	-	RSZp23
Chr2	24998608	25351260	352652	OsR498G0204283600.01	25149724	25152517	LOC_Os02g39730	23998079	24000801	expressed protein
Chr2	24998608	25351260	352652	OsR498G0204283700.01	25149776	25154909	LOC_Os02g39740	24000931	24003192	psaB translation factor, putative, expressed
Chr2	24998608	25351260	352652	OsR498G0204284300.01	25156935	25158230	LOC_Os02g39750	24005488	24006839	inorganic phosphate transporter, putative, expressed
Chr2	24998608	25351260	352652	OsR498G0204285000.01	25178205	25183523	LOC_Os02g39764	24025156	24032275	expressed protein
Chr2	24998608	25351260	352652	OsR498G0204285300.01	25187742	25190841	LOC_Os02g39790	24045244	24048446	CPuORF9 - conserved peptide uORF-containing transcript, expressed
Chr2	24998608	25351260	352652	OsR498G0204285600.01	25191359	25200656	LOC_Os02g39800	24050126	24053010	SET domain containing protein, expressed
Chr2	24998608	25351260	352652	OsR498G0204285700.01	25201831	25205223	LOC_Os02g39820	24059188	24062721	PPR repeat domain containing protein, putative, expressed
Chr2	24998608	25351260	352652	OsR498G0204286000.01	25205674	25208996	LOC_Os02g39830	24063122	24066489	enhancer of rudimentary protein, putative, expressed
Chr2	24998608	25351260	352652	OsR498G0204286200.01	25210805	25217284	LOC_Os02g39840	24068333	24074777	eukaryotic initiation factor iso-4F subunit p82-34, putative, expressed
Chr2	24998608	25351260	352652	OsR498G0204287700.01	25223173	25227123	LOC_Os02g39850	24080704	24084764	transferase family protein, putative, expressed
Chr2	24998608	25351260	352652	OsR498G0204288200.01	25230257	25231383	.	.	.	.
Chr2	24998608	25351260	352652	OsR498G0204288300.01	25233339	25236794	LOC_Os02g39870	24090940	24094271	co-chaperone GrpE protein, putative, expressed
Chr2	24998608	25351260	352652	OsR498G0204288500.01	25238353	25240208	LOC_Os02g39880	24095854	24097712	expressed protein
Chr2	24998608	25351260	352652	OsR498G0204288800.01	25240647	25241226	LOC_Os02g39884	24098151	24099882	expressed protein
Chr2	24998608	25351260	352652	OsR498G0204289000.01	25242580	25246066	LOC_Os02g39890	24100078	24103493	RNA recognition motif containing protein, putative, expressed	dull3	du3
Chr2	24998608	25351260	352652	OsR498G0204289600.01	25253577	25254553	LOC_Os02g39900	24110032	24114040	transposon protein, putative, unclassified, expressed
Chr2	24998608	25351260	352652	OsR498G0204290000.01	25259861	25262898	.	.	.	.
Chr2	24998608	25351260	352652	OsR498G0204291800.01	25278014	25279417	LOC_Os02g39910	24133183	24139373	B4-BTB1 - Bric-a-Brac, Tramtrack, Broad Complex BTB domain with B4 subfamily conserved sequence, expressed
Chr2	24998608	25351260	352652	OsR498G0204292000.01	25280553	25289899	LOC_Os02g39920	24139753	24146705	AT hook motif family protein, expressed
Chr2	24998608	25351260	352652	OsR498G0204292600.01	25295287	25296259	LOC_Os02g39930	24152112	24153073	OsTIL-1 Temperature-induced lipocalin-1, expressed
Chr2	24998608	25351260	352652	OsR498G0204292900.01	25301478	25306363	LOC_Os02g39950	24158477	24163085	EF hand family protein, putative, expressed
Chr2	24998608	25351260	352652	OsR498G0204293200.01	25306721	25308383	LOC_Os02g39960	24163553	24165653	exostosin family protein, putative, expressed
Chr2	24998608	25351260	352652	OsR498G0204293400.01	25309996	25317118	LOC_Os02g39970	24166829	24174245	regulatory subunit, putative, expressed
Chr2	24998608	25351260	352652	OsR498G0204293600.01	25321580	25331101	LOC_Os02g39990	24178332	24181293	expressed protein
Chr2	24998608	25351260	352652	OsR498G0204293900.01	25336320	25341276	LOC_Os02g40000	24196057	24201431	trafficking protein particle complex subunit, putative, expressed
Chr2	3461381	3561381	100000	OsR498G0261514400.01	3528502	3530913	LOC_Os02g07050	3614624	3617164	pentatricopeptide, putative, expressed
Chr2	4422498	4525322	102824	OsR498G0261542000.01	4518612	4519007	.	.	.	.
Chr2	5812789	6701552	888763	OsR498G0261595000.01	6263931	6265907	LOC_Os02g12040	6254346	6256373	receptor-like protein kinase precursor, putative, expressed
Chr2	5812789	6701552	888763	OsR498G0261600500.01	6432245	6435861	LOC_Os02g12420	6476660	6480097	receptor-like protein kinase precursor, putative, expressed
Chr2	5812789	6701552	888763	OsR498G0261602600.01	6551591	6552214	.	.	.	.
Chr2	6712988	6843064	130076	OsR498G0261610600.01	6816458	6818274	LOC_Os02g12860	6788990	6789840	expressed protein
Chr2	24998608	25351260	352652	OsR498G0262144800.01	25154464	25158510	LOC_Os02g39750	24005488	24006839	inorganic phosphate transporter, putative, expressed
Chr4	2518865	2618865	100000	OsR498G0407533400.01	2522591	2522959	LOC_Os04g05104	2523883	2535289	retrotransposon protein, putative, unclassified, expressed
Chr4	2518865	2618865	100000	OsR498G0407534000.01	2528557	2529219	.	.	.	.
Chr4	2518865	2618865	100000	OsR498G0407534500.01	2531342	2532226	.	.	.	.
Chr4	2518865	2618865	100000	OsR498G0407534800.01	2533434	2539522	.	.	.	.
Chr4	2518865	2618865	100000	OsR498G0407536100.01	2551265	2552700	LOC_Os04g05104	2523883	2535289	retrotransposon protein, putative, unclassified, expressed
Chr4	2518865	2618865	100000	OsR498G0407536900.01	2560261	2562750	.	.	.	.
Chr4	2518865	2618865	100000	OsR498G0407537100.01	2572088	2576413	.	.	.	.
Chr4	2518865	2618865	100000	OsR498G0407538100.01	2591916	2592741	.	.	.	.
Chr4	2518865	2618865	100000	OsR498G0407538500.01	2592626	2593269	.	.	.	.
Chr4	2518865	2618865	100000	OsR498G0407539000.01	2597087	2597760	.	.	.	.
Chr4	2518865	2618865	100000	OsR498G0407539400.01	2609097	2610947	.	.	.	.
Chr4	2518865	2618865	100000	OsR498G0407540200.01	2618345	2620108	.	.	.	.
Chr4	2518865	2618865	100000	OsR498G0407540400.01	2618599	2620572	.	.	.	.
Chr4	2881456	2981456	100000	OsR498G0407548200.01	2880032	2882857	LOC_Os04g06300	3295899	3299480	expressed protein
Chr4	2881456	2981456	100000	OsR498G0407549600.01	2948634	2949997	LOC_Os04g06402	3341011	3343815	retrotransposon protein, putative, unclassified
Chr4	2881456	2981456	100000	OsR498G0407549800.01	2952296	2953790	LOC_Os04g06388	3337853	3338815	retrotransposon protein, putative, unclassified
Chr4	2881456	2981456	100000	OsR498G0407550800.01	2979953	2981787	LOC_Os04g06520	3410728	3412439	expressed protein
Chr4	24183644	24284184	100540	OsR498G0408780600.01	24194532	24198680	LOC_Os04g40650	24129507	24133300	metalloprotease ATP23, putative, expressed
Chr4	24183644	24284184	100540	OsR498G0408780800.01	24199336	24203937	LOC_Os04g40660	24133854	24138557	MA3 domain containing protein, expressed
Chr4	24183644	24284184	100540	OsR498G0408781000.01	24204637	24208020	LOC_Os04g40670	24139352	24142410	expressed protein
Chr4	24183644	24284184	100540	OsR498G0408781500.01	24211325	24213394	LOC_Os04g40680	24145933	24148011	expressed protein
Chr4	24183644	24284184	100540	OsR498G0408782200.01	24220469	24221501	.	.	.	.
Chr4	24183644	24284184	100540	OsR498G0408782300.01	24221891	24228925	LOC_Os04g40700	24156508	24161112	steroid nuclear receptor, ligand-binding, putative, expressed
Chr4	24183644	24284184	100540	OsR498G0408782600.01	24226822	24228959	LOC_Os04g40720	24161435	24167928	expressed protein
Chr4	24183644	24284184	100540	OsR498G0408782800.01	24228194	24233372	LOC_Os04g40720	24161435	24167928	expressed protein
Chr4	24183644	24284184	100540	OsR498G0408783200.01	24241359	24244716	LOC_Os04g40730	24175619	24178976	oxidoreductase, short chain dehydrogenase%2Freductase family, putative, expressed
Chr4	24183644	24284184	100540	OsR498G0408783400.01	24246418	24253084	LOC_Os04g40740	24180681	24187263	kelch repeat protein, putative, expressed
Chr4	24183644	24284184	100540	OsR498G0408783500.01	24253587	24254651	LOC_Os04g40750	24187919	24188910	expressed protein
Chr4	24183644	24284184	100540	OsR498G0408783700.01	24254996	24256077	LOC_Os04g40760	24189434	24191259	OsFBX143 - F-box domain containing protein, expressed
Chr4	24183644	24284184	100540	OsR498G0408783900.01	24255568	24256313	LOC_Os04g40760	24189434	24191259	OsFBX143 - F-box domain containing protein, expressed
Chr4	24183644	24284184	100540	OsR498G0408784300.01	24259075	24260135	LOC_Os04g40770	24192009	24195350	OsFBX144 - F-box domain containing protein, expressed
Chr4	24183644	24284184	100540	OsR498G0408784700.01	24269973	24271018	.	.	.	.
Chr4	24183644	24284184	100540	OsR498G0408784900.01	24271922	24273164	LOC_Os04g40800	24206249	24210114	OsFBL18 - F-box domain and LRR containing protein, expressed
Chr4	31915103	32015103	100000	OsR498G0409296700.01	31913520	31920814	LOC_Os04g52960	31544124	31551241	nucleolin, putative, expressed
Chr4	31915103	32015103	100000	OsR498G0409297100.01	31921189	31928512	LOC_Os04g52970	31553065	31558406	NBS-LRR disease resistance protein, putative, expressed
Chr4	31915103	32015103	100000	OsR498G0409297600.01	31930672	31931262	.	.	.	.
Chr4	31915103	32015103	100000	OsR498G0409297700.01	31931761	31936943	LOC_Os04g52970	31553065	31558406	NBS-LRR disease resistance protein, putative, expressed
Chr4	31915103	32015103	100000	OsR498G0409297900.01	31936058	31939691	LOC_Os04g53030	31577881	31583871	NBS-LRR disease resistance protein, putative, expressed
Chr4	31915103	32015103	100000	OsR498G0409298100.01	31941649	31951077	LOC_Os04g53030	31577881	31583871	NBS-LRR disease resistance protein, putative, expressed
Chr4	31915103	32015103	100000	OsR498G0409298500.01	31957489	31962393	LOC_Os04g53030	31577881	31583871	NBS-LRR disease resistance protein, putative, expressed
Chr4	31915103	32015103	100000	OsR498G0409299100.01	31965940	31971589	LOC_Os04g53040	31586585	31597784	retrotransposon protein, putative, unclassified, expressed
Chr4	31915103	32015103	100000	OsR498G0409299400.01	31970210	31972835	LOC_Os04g53040	31586585	31597784	retrotransposon protein, putative, unclassified, expressed
Chr4	31915103	32015103	100000	OsR498G0409299700.01	31987506	31993533	LOC_Os04g53120	31638099	31644795	NB-ARC domain containing protein, expressed
Chr4	31915103	32015103	100000	OsR498G0409300700.01	31998687	31999371	LOC_Os04g53080	31613335	31613694	hypothetical protein
Chr4	31915103	32015103	100000	OsR498G0409301100.01	32006273	32006750	LOC_Os04g53110	31629191	31633431	hypothetical protein
Chr4	31915103	32015103	100000	OsR498G0409301300.01	32007450	32008604	.	.	.	.
Chr4	31915103	32015103	100000	OsR498G0409301900.01	32011593	32015767	LOC_Os04g53120	31638099	31644795	NB-ARC domain containing protein, expressed
Chr4	32052032	32152032	100000	OsR498G0409303600.01	32050828	32052812	LOC_Os04g53130	31645664	31649090	bromodomain containing protein, expressed
Chr4	32052032	32152032	100000	OsR498G0409303900.01	32060280	32065629	LOC_Os04g53160	31656691	31662693	NBS-LRR disease resistance protein, putative, expressed
Chr4	32052032	32152032	100000	OsR498G0409304500.01	32076922	32082851	LOC_Os04g53120	31638099	31644795	NB-ARC domain containing protein, expressed
Chr4	32052032	32152032	100000	OsR498G0409304900.01	32093160	32098811	LOC_Os04g53120	31638099	31644795	NB-ARC domain containing protein, expressed
Chr4	32052032	32152032	100000	OsR498G0409305200.01	32096687	32098825	LOC_Os04g53120	31638099	31644795	NB-ARC domain containing protein, expressed
Chr4	32052032	32152032	100000	OsR498G0409305600.01	32099740	32101905	LOC_Os04g53170	31663262	31665411	bromodomain containing protein, expressed
Chr4	32052032	32152032	100000	OsR498G0409306000.01	32102685	32103507	LOC_Os04g53180	31666207	31667028	expressed protein
Chr4	32052032	32152032	100000	OsR498G0409306200.01	32105534	32111077	LOC_Os04g53190	31669055	31674598	CPuORF12 - conserved peptide uORF-containing transcript, expressed
Chr4	32052032	32152032	100000	OsR498G0409306300.01	32107764	32108355	LOC_Os04g53190	31669055	31674598	CPuORF12 - conserved peptide uORF-containing transcript, expressed
Chr4	32052032	32152032	100000	OsR498G0409307000.01	32115405	32120478	LOC_Os04g53200	31678907	31683944	exonuclease, putative, expressed
Chr4	32052032	32152032	100000	OsR498G0409307700.01	32125013	32129178	LOC_Os04g53210	31688717	31692592	hydroxyacid oxidase 1, putative, expressed
Chr4	32052032	32152032	100000	OsR498G0409307900.01	32129522	32133218	LOC_Os04g53214	31693116	31696647	hydroxyacid oxidase 1, putative, expressed
Chr4	32052032	32152032	100000	OsR498G0409308100.01	32133604	32137720	LOC_Os04g53220	31697210	31700289	signal recognition particle 14 kDa protein, putative, expressed
Chr4	32052032	32152032	100000	OsR498G0409308500.01	32138341	32141266	LOC_Os04g53230	31700907	31703617	aminomethyltransferase, putative, expressed
Chr4	32247661	32347661	100000	OsR498G0409315200.01	32240227	32251080	LOC_Os04g53380	31788409	31801002	expressed protein
Chr4	32247661	32347661	100000	OsR498G0409315600.01	32256333	32257397	LOC_Os04g53400	31809708	31810835	MBTB6 - Bric-a-Brac, Tramtrack, Broad Complex BTB domain with Meprin and TRAF Homology MATH domain, expressed
Chr4	32247661	32347661	100000	OsR498G0409315900.01	32258230	32259956	LOC_Os04g53410	31812018	31813118	MBTB7 - Bric-a-Brac, Tramtrack, Broad Complex BTB domain with Meprin and TRAF Homology MATH domain, expressed
Chr4	32247661	32347661	100000	OsR498G0409316200.01	32258687	32259956	LOC_Os04g53410	31812018	31813118	MBTB7 - Bric-a-Brac, Tramtrack, Broad Complex BTB domain with Meprin and TRAF Homology MATH domain, expressed
Chr4	32247661	32347661	100000	OsR498G0409316500.01	32261769	32262182	LOC_Os04g53430	31817625	31818746	MBTB8 - Bric-a-Brac, Tramtrack, Broad Complex BTB domain with Meprin and TRAF Homology MATH domain, expressed
Chr4	32247661	32347661	100000	OsR498G0409316800.01	32262280	32263268	LOC_Os04g53430	31817625	31818746	MBTB8 - Bric-a-Brac, Tramtrack, Broad Complex BTB domain with Meprin and TRAF Homology MATH domain, expressed
Chr4	32247661	32347661	100000	OsR498G0409316900.01	32264112	32268224	LOC_Os04g53440	31819460	31823481	RNA recognition motif containing protein, putative, expressed
Chr4	32247661	32347661	100000	OsR498G0409317100.01	32268657	32273423	LOC_Os04g53450	31824087	31828926	expressed protein
Chr4	32247661	32347661	100000	OsR498G0409317400.01	32275404	32280779	LOC_Os04g53460	31831107	31836481	AT hook motif family protein, expressed
Chr4	32247661	32347661	100000	OsR498G0409317600.01	32282441	32286409	LOC_Os04g53470	31838142	31842070	expressed protein
Chr4	32247661	32347661	100000	OsR498G0409317800.01	32286777	32289716	LOC_Os04g53490	31848493	31850868	OsCHL Chloroplastic lipocalin, expressed
Chr4	32247661	32347661	100000	OsR498G0409318300.01	32290417	32290803	.	.	.	.
Chr4	32247661	32347661	100000	OsR498G0409318800.01	32293160	32297072	LOC_Os04g53496	31854429	31862286	NBS-LRR disease resistance protein, putative, expressed
Chr4	32247661	32347661	100000	OsR498G0409318900.01	32303988	32304803	.	.	.	.
Chr4	32247661	32347661	100000	OsR498G0409319200.01	32307415	32311383	LOC_Os04g53510	31875725	31879749	OsFBL20 - F-box domain and LRR containing protein, expressed
Chr4	32247661	32347661	100000	OsR498G0409319400.01	32312192	32323720	LOC_Os04g53520	31880493	31894575	expressed protein
Chr4	32247661	32347661	100000	OsR498G0409319500.01	32324403	32329352	LOC_Os04g53530	31895252	31900692	expressed protein
Chr4	32247661	32347661	100000	OsR498G0409319800.01	32328879	32336258	LOC_Os04g53540	31899718	31907122	homeobox and START domains containing protein, putative, expressed
Chr4	32247661	32347661	100000	OsR498G0409321000.01	32347226	32354034	LOC_Os04g53550	31925655	31928596	ABC transporter, ATP-binding protein, putative, expressed
Chr7	7685555	7785555	100000	OsR498G0713851500.01	7699110	7700087	LOC_Os07g13340	7648366	7657290	retrotransposon protein, putative, unclassified, expressed
Chr7	7685555	7785555	100000	OsR498G0713852900.01	7721313	7722501	.	.	.	.
Chr7	7685555	7785555	100000	OsR498G0713854000.01	7740887	7741468	LOC_Os07g13450	7710562	7711063	RALFL13 - Rapid ALkalinization Factor RALF family protein precursor, expressed
Chr7	7685555	7785555	100000	OsR498G0713854700.01	7751761	7757954	LOC_Os07g13460	7717781	7723659	expressed protein
Chr7	7685555	7785555	100000	OsR498G0713855000.01	7763184	7766096	LOC_Os07g13490	7729227	7731818	expressed protein
Chr7	8043097	8143097	100000	OsR498G0713869000.01	8042422	8049175	LOC_Os07g13980	7982501	7989283	glucose-1-phosphate adenylyltransferase large subunit, putative, expressed
Chr7	8043097	8143097	100000	OsR498G0713869100.01	8042449	8043123	LOC_Os07g13969	7982501	7983595	expressed protein
Chr7	8043097	8143097	100000	OsR498G0713871000.01	8118726	8118928	.	.	.	.
Chr7	8043097	8143097	100000	OsR498G0713871400.01	8121319	8123152	LOC_Os07g14080	8032737	8034573	transferase family protein, putative, expressed
Chr7	8043097	8143097	100000	OsR498G0713871900.01	8129510	8134913	LOC_Os07g14090	8037505	8042906	domain of unknown function domain containing protein, expressed
Chr7	8043097	8143097	100000	OsR498G0713872200.01	8135534	8137202	LOC_Os07g14100	8043463	8045191	pentatricopeptide, putative, expressed
Chr7	8240200	8398570	158370	OsR498G0713878700.01	8241775	8242308	.	.	.	.
Chr7	8240200	8398570	158370	OsR498G0713878900.01	8245854	8246730	LOC_Os07g14330	8179446	8179895	expressed protein
Chr7	8240200	8398570	158370	OsR498G0713879300.01	8258234	8259783	LOC_Os07g14340	8191035	8192584	retrotransposon protein, putative, unclassified, expressed
Chr7	8240200	8398570	158370	OsR498G0713879500.01	8261216	8267106	LOC_Os07g14350	8194024	8199887	methyltransferase, putative, expressed
Chr7	8240200	8398570	158370	OsR498G0713880000.01	8272421	8273575	LOC_Os07g14370	8204553	8207383	transposon protein, putative, Mutator sub-class, expressed
Chr7	8240200	8398570	158370	OsR498G0713880400.01	8278665	8279234	LOC_Os07g14380	8207700	8209542	retrotransposon protein, putative, unclassified, expressed
Chr7	8240200	8398570	158370	OsR498G0713880500.01	8279553	8279791	LOC_Os07g14380	8207700	8209542	retrotransposon protein, putative, unclassified, expressed
Chr7	8240200	8398570	158370	OsR498G0713881700.01	8296055	8301103	LOC_Os07g14420	8230622	8231349	expressed protein
Chr7	8240200	8398570	158370	OsR498G0713882400.01	8305707	8306948	.	.	.	.
Chr7	8240200	8398570	158370	OsR498G0713882600.01	8311034	8312429	LOC_Os07g14440	8239161	8239986	expressed protein
Chr7	8240200	8398570	158370	OsR498G0713885000.01	8337233	8344242	LOC_Os07g14514	8264771	8278968	retrotransposon protein, putative, unclassified, expressed
Chr7	8240200	8398570	158370	OsR498G0713885200.01	8345929	8346649	LOC_Os07g14514	8264771	8278968	retrotransposon protein, putative, unclassified, expressed
Chr7	8240200	8398570	158370	OsR498G0713885800.01	8354318	8358705	LOC_Os07g14530	8281889	8286284	PPR repeat containing protein, expressed
Chr7	8240200	8398570	158370	OsR498G0713885900.01	8356708	8358317	LOC_Os07g14530	8281889	8286284	PPR repeat containing protein, expressed
Chr7	8240200	8398570	158370	OsR498G0713886300.01	8360299	8363627	LOC_Os07g14540	8287836	8291216	vesicle-associated membrane protein, putative, expressed
Chr7	8240200	8398570	158370	OsR498G0713887400.01	8378024	8378396	LOC_Os07g14560	8302997	8307370	retrotransposon protein, putative, unclassified, expressed
Chr7	8240200	8398570	158370	OsR498G0713887500.01	8388716	8393883	LOC_Os07g14580	8316325	8321430	mRNA-decapping enzyme, putative, expressed
Chr7	8240200	8398570	158370	OsR498G0713887800.01	8394088	8397474	LOC_Os07g14590	8321642	8325068	hydrolase, putative, expressed
Chr7	14153992	14356215	202223	OsR498G0714138800.01	14161066	14165106	LOC_Os07g24230	13776867	13780339	integral membrane transporter family protein, putative, expressed
Chr7	14153992	14356215	202223	OsR498G0714139400.01	14189668	14189969	LOC_Os07g24240	13784355	13785995	retrotransposon protein, putative, Ty3-gypsy subclass, expressed
Chr7	14153992	14356215	202223	OsR498G0714140600.01	14203370	14203921	.	.	.	.
Chr7	14153992	14356215	202223	OsR498G0714140800.01	14205646	14206277	.	.	.	.
Chr7	14153992	14356215	202223	OsR498G0714144800.01	14277855	14278337	.	.	.	.
Chr7	15599908	15699927	100019	OsR498G0714196100.01	15598410	15600243	.	.	.	.
Chr7	15599908	15699927	100019	OsR498G0714196800.01	15647862	15652795	LOC_Os07g26740	15448959	15451104	60S ribosomal protein L44, putative, expressed
Chr7	15599908	15699927	100019	OsR498G0714196900.01	15679153	15681315	LOC_Os07g26730	15443943	15446746	expressed protein
Chr7	15599908	15699927	100019	OsR498G0714197200.01	15682290	15683869	LOC_Os07g26720	15440889	15442180	OsRR7 type-A response regulator, expressed
Chr7	15599908	15699927	100019	OsR498G0714197600.01	15689911	15698014	.	.	.	.
Chr7	16243704	16343791	100087	OsR498G0714217600.01	16256755	16262181	LOC_Os07g27300	15868929	15874100	RNA-binding protein Luc7-like, putative, expressed
Chr7	16243704	16343791	100087	OsR498G0714217800.01	16263920	16269145	LOC_Os07g27310	15875835	15880856	CRAL%2FTRIO domain containing protein, expressed
Chr7	16243704	16343791	100087	OsR498G0714218000.01	16271174	16272320	.	.	.	.
Chr7	16243704	16343791	100087	OsR498G0714218100.01	16272250	16279048	LOC_Os07g27320	15884357	15890032	glycosyl hydrolase family 10 protein, putative, expressed
Chr7	16243704	16343791	100087	OsR498G0714218600.01	16287998	16290713	LOC_Os07g27330	15899431	15902146	no apical meristem protein, expressed
Chr7	16243704	16343791	100087	OsR498G0714219100.01	16293270	16294449	.	.	.	.
Chr7	16243704	16343791	100087	OsR498G0714219300.01	16296142	16297379	LOC_Os07g27340	15906886	15908799	No apical meristem protein, putative, expressed
Chr7	16243704	16343791	100087	OsR498G0714219600.01	16298068	16300271	.	.	.	.
Chr7	16243704	16343791	100087	OsR498G0714219700.01	16301446	16306451	LOC_Os07g27350	15912872	15917899	atuA, putative, expressed
Chr7	16243704	16343791	100087	OsR498G0714219900.01	16307452	16311430	.	.	.	.
Chr7	16243704	16343791	100087	OsR498G0714220200.01	16310888	16314352	LOC_Os07g27359	15920705	15925781	expressed protein
Chr7	16243704	16343791	100087	OsR498G0714220300.01	16313997	16316405	LOC_Os07g27359	15920705	15925781	expressed protein
Chr7	16243704	16343791	100087	OsR498G0714220800.01	16317214	16319669	LOC_Os07g27370	15928645	15931490	resistance protein, putative, expressed
Chr7	16243704	16343791	100087	OsR498G0714221100.01	16322431	16323166	.	.	.	.
Chr7	19774060	19874060	100000	OsR498G0714387600.01	19782171	19786088	LOC_Os07g32230	19161248	19165067	domain of unknown function domain containing protein, expressed
Chr7	19774060	19874060	100000	OsR498G0714390500.01	19832046	19838710	LOC_Os07g32340	19223928	19230480	retrotransposon protein, putative, unclassified, expressed
Chr7	19774060	19874060	100000	OsR498G0714391000.01	19839805	19844198	LOC_Os07g32350	19231648	19236044	WD domain, G-beta repeat domain containing protein, expressed
Chr7	19774060	19874060	100000	OsR498G0714391400.01	19845803	19846808	LOC_Os07g32360	19237796	19238233	expressed protein
Chr7	19774060	19874060	100000	OsR498G0714391800.01	19847881	19849356	LOC_Os07g32370	19239873	19241541	transposon protein, putative, unclassified, expressed
Chr7	19774060	19874060	100000	OsR498G0714392000.01	19851439	19856075	LOC_Os07g32380	19243265	19247820	protein phosphatase 2C, putative, expressed
Chr7	19774060	19874060	100000	OsR498G0714392400.01	19861108	19866252	LOC_Os07g32390	19252848	19258018	targeting protein-related, putative, expressed
Chr7	19774060	19874060	100000	OsR498G0714392600.01	19866976	19876595	LOC_Os07g32400	19258724	19268284	STE_PAK_Ste20_MST_like.1 - STE kinases include homologs to sterile 7, sterile 11 and sterile 20 from yeast, expressed
Chr7	7685555	7785555	100000	OsR498G0767093200.01	7738917	7739141	LOC_Os07g13440	7708591	7708815	RALFL12 - Rapid ALkalinization Factor RALF family protein precursor, putative, expressed
Chr8	16989185	17089185	100000	OsR498G0815882100.01	17073904	17078180	LOC_Os08g26980	16482458	16482850	expressed protein
Chr8	16989185	17089185	100000	OsR498G0815882700.01	17080975	17081809	LOC_Os08g26990	16489493	16490328	response regulator receiver domain containing protein, expressed
Chr8	16989185	17089185	100000	OsR498G0815883400.01	17087606	17088419	LOC_Os08g26890	16388813	16389966	expressed protein
Chr8	16989185	17089185	100000	OsR498G0815883500.01	17088761	17090045	.	.	.	.
Chr9	5021337	5131455	110118	OsR498G0916850600.01	5049200	5052695	LOC_Os09g08420	4382992	4386627	AGC_PVPK_like_kin82y.15 - ACG kinases include homologs to PKA, PKG and PKC, expressed
Chr9	5021337	5131455	110118	OsR498G0916851000.01	5056877	5060013	LOC_Os09g08430	4390880	4393872	ribosomal protein L22, putative, expressed
Chr9	5021337	5131455	110118	OsR498G0916851500.01	5067134	5067934	LOC_Os09g08440	4401212	4407611	nodulin MtN3 family protein, putative, expressed
Chr9	5021337	5131455	110118	OsR498G0916852100.01	5074311	5076136	LOC_Os09g08450	4408658	4411662	ulp1 protease family, C-terminal catalytic domain containing protein, expressed
Chr9	5021337	5131455	110118	OsR498G0916852300.01	5076629	5077455	LOC_Os09g08450	4408658	4411662	ulp1 protease family, C-terminal catalytic domain containing protein, expressed
Chr9	5021337	5131455	110118	OsR498G0916852700.01	5083351	5084156	.	.	.	.
Chr9	5021337	5131455	110118	OsR498G0916853800.01	5099601	5100566	LOC_Os09g08520	4443720	4444847	expressed protein
Chr9	5021337	5131455	110118	OsR498G0916854200.01	5105789	5106054	LOC_Os09g08525	4450600	4451858	expressed protein
Chr9	5021337	5131455	110118	OsR498G0916854500.01	5115327	5118131	LOC_Os09g08550	4462316	4465028	OsFBX308 - F-box domain containing protein, expressed
Chr9	5021337	5131455	110118	OsR498G0916854900.01	5121604	5123968	LOC_Os09g08525	4450600	4451858	expressed protein
Chr9	5021337	5131455	110118	OsR498G0916855200.01	5128480	5131348	LOC_Os09g08580	4474924	4476106	expressed protein
Chr9	5021337	5131455	110118	OsR498G0916855300.01	5129510	5131348	LOC_Os09g08580	4474924	4476106	expressed protein
Chr9	8090999	8190999	100000	OsR498G0917014900.01	8092489	8097360	LOC_Os09g12650	7240238	7245003	pyrophosphate--fructose 6-phosphate 1-phosphotransferase subunit alpha, putative, expressed
Chr9	8090999	8190999	100000	OsR498G0917015400.01	8097637	8102179	LOC_Os09g12660	7245359	7249816	glucose-1-phosphate adenylyltransferase large subunit, chloroplast precursor, putative, expressed
Chr9	8090999	8190999	100000	OsR498G0917016500.01	8133714	8134271	.	.	.	.
Chr9	8090999	8190999	100000	OsR498G0917016700.01	8140234	8145942	LOC_Os09g12710	7271228	7276920	WD domain, G-beta repeat domain containing protein, expressed
Chr9	8090999	8190999	100000	OsR498G0917017000.01	8146198	8151373	LOC_Os09g12720	7277192	7282393	zinc finger, C3HC4 type domain containing protein, expressed
Chr9	8090999	8190999	100000	OsR498G0917018000.01	8161960	8169571	LOC_Os09g12730	7293011	7300555	RNA recognition motif containing protein, expressed
Chr9	8090999	8190999	100000	OsR498G0917018900.01	8184545	8190792	LOC_Os09g12750	7316075	7322324	Myb-like DNA-binding domain containing protein, putative, expressed
Chr9	11484743	11827136	342393	OsR498G0917189300.01	11501898	11502419	.	.	.	.
Chr9	11484743	11827136	342393	OsR498G0917189500.01	11504217	11506915	LOC_Os09g16760	10252139	10254787	ankyrin repeat family protein, putative, expressed
Chr9	11484743	11827136	342393	OsR498G0917189800.01	11504230	11504893	.	.	.	.
Chr9	11484743	11827136	342393	OsR498G0917190500.01	11508889	11510397	LOC_Os09g16850	10287473	10288624	A3-BTB1 - Bric-a-Brac, Tramtrack, Broad Complex BTB domain with A3 subfamily conserved sequence, expressed
Chr9	11484743	11827136	342393	OsR498G0917191100.01	11527969	11529025	LOC_Os09g16870	10306223	10307407	A3-BTB2 - Bric-a-Brac, Tramtrack, Broad Complex BTB domain with A3 subfamily conserved sequence, expressed
Chr9	11484743	11827136	342393	OsR498G0917192300.01	11550536	11555118	LOC_Os09g16910	10328808	10333390	cysteine desulfurase 1, mitochondrial precursor, putative, expressed
Chr9	11484743	11827136	342393	OsR498G0917193100.01	11560295	11562431	LOC_Os09g16920	10338558	10340697	desaturase%2Fcytochrome b5 protein, putative, expressed
Chr9	11484743	11827136	342393	OsR498G0917193400.01	11560339	11561866	LOC_Os09g16920	10338558	10340697	desaturase%2Fcytochrome b5 protein, putative, expressed
Chr9	11484743	11827136	342393	OsR498G0917193500.01	11590428	11591154	.	.	.	.
Chr9	11484743	11827136	342393	OsR498G0917194500.01	11613021	11616234	LOC_Os09g16950	10365054	10368262	cysteine-rich receptor-like protein kinase 25 precursor, putative, expressed
Chr9	11484743	11827136	342393	OsR498G0917194800.01	11616644	11617211	.	.	.	.
Chr9	11484743	11827136	342393	OsR498G0917195400.01	11626480	11627634	LOC_Os09g16980	10378532	10381850	OsWAK86 - OsWAK pseudogene, expressed
Chr9	11484743	11827136	342393	OsR498G0917195700.01	11645742	11647669	LOC_Os09g16950	10365054	10368262	cysteine-rich receptor-like protein kinase 25 precursor, putative, expressed
Chr9	11484743	11827136	342393	OsR498G0917196000.01	11685438	11689152	LOC_Os09g17329	10604980	10622218	expressed protein
Chr9	11484743	11827136	342393	OsR498G0917196300.01	11717002	11718779	LOC_Os09g17110	10477591	10482258	retrotransposon protein, putative, Ty1-copia subclass, expressed
Chr9	11484743	11827136	342393	OsR498G0917197000.01	11723423	11724366	.	.	.	.
Chr9	11484743	11827136	342393	OsR498G0917197400.01	11731501	11731809	LOC_Os09g17130	10493872	10495994	expressed protein
Chr9	11484743	11827136	342393	OsR498G0917197700.01	11744946	11745811	LOC_Os09g17146	10519939	10521718	expressed protein
Chr9	11484743	11827136	342393	OsR498G0917198000.01	11745200	11746649	LOC_Os09g17146	10519939	10521718	expressed protein
Chr9	11484743	11827136	342393	OsR498G0917198200.01	11748130	11749745	LOC_Os09g17152	10522922	10524537	OsFBX319 - F-box domain containing protein, expressed
Chr9	11484743	11827136	342393	OsR498G0917198400.01	11754957	11756398	LOC_Os09g17190	10545687	10547371	OsFBX320 - F-box domain containing protein, expressed
Chr9	11484743	11827136	342393	OsR498G0917198600.01	11763539	11770711	.	.	.	.
Chr9	11484743	11827136	342393	OsR498G0917198800.01	11768104	11768790	.	.	.	.
Chr9	11484743	11827136	342393	OsR498G0917200600.01	11798188	11805010	.	.	.	.
Chr9	11484743	11827136	342393	OsR498G0917200700.01	11807549	11809008	LOC_Os09g17540	10733802	10735333	OsFBX322 - F-box domain containing protein, expressed
Chr9	11484743	11827136	342393	OsR498G0917201600.01	11814560	11815995	LOC_Os09g17560	10740340	10741911	O-methyltransferase, putative, expressed
Chr9	11484743	11827136	342393	OsR498G0917202300.01	11825204	11830750	LOC_Os09g17580	10751518	10752326	expressed protein
Chr9	12972621	13086946	114325	OsR498G0917243500.01	12988132	12992971	LOC_Os09g19640	11735362	11740275	holocarboxylase synthetase, putative, expressed
Chr9	12972621	13086946	114325	OsR498G0917243800.01	12996238	13001999	LOC_Os09g19650	11743848	11749584	3-ketoacyl-CoA synthase precursor, putative, expressed
Chr9	12972621	13086946	114325	OsR498G0917245500.01	13037428	13043069	.	.	.	.
Chr9	12972621	13086946	114325	OsR498G0917245900.01	13047996	13052273	LOC_Os09g19700	11789182	11793501	protein kinase domain containing protein, expressed
Chr9	12972621	13086946	114325	OsR498G0917246300.01	13059446	13062290	LOC_Os09g19710	11796046	11798919	hypersensitive-induced response protein, putative, expressed
Chr9	12972621	13086946	114325	OsR498G0917246600.01	13062576	13064032	LOC_Os09g19720	11799182	11800620	expressed protein
Chr9	12972621	13086946	114325	OsR498G0917246900.01	13072584	13076183	LOC_Os09g19734	11805571	11815328	isochorismate synthase 1, chloroplast precursor, putative, expressed
Chr9	12972621	13086946	114325	OsR498G0917247300.01	13077557	13082236	LOC_Os09g19734	11805571	11815328	isochorismate synthase 1, chloroplast precursor, putative, expressed
Chr9	12972621	13086946	114325	OsR498G0917247600.01	13079354	13087366	LOC_Os09g19750	11818398	11821425	expressed protein
Chr9	13192283	13350616	158333	OsR498G0917253000.01	13188859	13198371	LOC_Os09g19930	11920507	11926039	HOTHEAD precursor, putative, expressed
Chr9	13192283	13350616	158333	OsR498G0917253500.01	13202505	13208102	LOC_Os09g19940	11934577	11940138	cwfJ-like family protein, putative, expressed
Chr9	13192283	13350616	158333	OsR498G0917253900.01	13211124	13212232	LOC_Os09g19950	11942965	11944253	DUF260 domain containing protein, putative, expressed
Chr9	13192283	13350616	158333	OsR498G0917254300.01	13213679	13219055	.	.	.	.
Chr9	13192283	13350616	158333	OsR498G0917254800.01	13216651	13217095	.	.	.	.
Chr9	13192283	13350616	158333	OsR498G0917255100.01	13224136	13225403	LOC_Os09g19970	11955930	11957194	expressed protein
Chr9	13192283	13350616	158333	OsR498G0917255300.01	13226237	13229176	LOC_Os09g19980	11958028	11961145	GTP binding protein, putative, expressed
Chr9	13192283	13350616	158333	OsR498G0917256500.01	13238905	13240551	LOC_Os09g20000	11976355	11978024	heavy metal-associated domain containing protein, expressed
Chr9	13192283	13350616	158333	OsR498G0917258200.01	13247618	13249380	.	.	.	.
Chr9	13192283	13350616	158333	OsR498G0917258700.01	13252417	13259789	.	.	.	.
Chr9	13192283	13350616	158333	OsR498G0917259000.01	13256457	13258739	LOC_Os09g20020	11989748	11993428	NBS-LRR resistance-like protein B8, putative, expressed
Chr9	13192283	13350616	158333	OsR498G0917259200.01	13278276	13281743	LOC_Os09g20030	11998384	12001239	disease resistance RPP13-like protein 1, putative, expressed
Chr9	13192283	13350616	158333	OsR498G0917259300.01	13290660	13292936	LOC_Os09g20040	12004419	12010546	resistance-like protein I2GA-SH194-2, putative, expressed
Chr9	13192283	13350616	158333	OsR498G0917260400.01	13317547	13322838	LOC_Os09g20090	12029912	12035268	L-ascorbate oxidase precursor, putative, expressed
Chr9	13192283	13350616	158333	OsR498G0917260600.01	13318917	13320228	.	.	.	.
Chr9	13676028	13776028	100000	OsR498G0917287100.01	13675537	13676393	LOC_Os09g20520	12369674	12371255	transporter-related, putative, expressed
Chr9	13676028	13776028	100000	OsR498G0917287300.01	13681400	13683132	LOC_Os09g20540	12376933	12378162	expressed protein
Chr9	13676028	13776028	100000	OsR498G0917287700.01	13686374	13692523	LOC_Os09g20550	12381752	12387955	zinc finger protein-related, putative, expressed
Chr9	13676028	13776028	100000	OsR498G0917287900.01	13693290	13694626	LOC_Os09g20560	12389176	12392355	pumilio-family RNA binding repeat containing protein, expressed
Chr9	13676028	13776028	100000	OsR498G0917288100.01	13694464	13697457	LOC_Os09g20560	12389176	12392355	pumilio-family RNA binding repeat containing protein, expressed
Chr9	13676028	13776028	100000	OsR498G0917288600.01	13703064	13703970	LOC_Os09g20579	12397884	12399092	expressed protein
Chr9	13676028	13776028	100000	OsR498G0917289300.01	13712279	13718556	LOC_Os09g20590	12407427	12413339	CD2-binding protein-related, putative, expressed
Chr9	13676028	13776028	100000	OsR498G0917290800.01	13727586	13728455	LOC_Os09g20610	12421502	12423188	retrotransposon protein, putative, unclassified, expressed
Chr9	13676028	13776028	100000	OsR498G0917291500.01	13733121	13735785	LOC_Os09g20630	12428221	12430869	ASC1, putative, expressed
Chr9	13676028	13776028	100000	OsR498G0917291800.01	13735940	13739497	LOC_Os09g20640	12431007	12434574	serine%2Fthreonine-protein kinase 16, putative, expressed
Chr9	13676028	13776028	100000	OsR498G0917292200.01	13741915	13744226	LOC_Os09g20650	12436990	12439216	OsFBX323 - F-box domain containing protein, expressed
Chr9	13676028	13776028	100000	OsR498G0917292600.01	13757612	13760357	LOC_Os09g20660	12443361	12445866	UPF0041 domain containing protein, putative, expressed
Chr9	13676028	13776028	100000	OsR498G0917292900.01	13767151	13773690	LOC_Os09g20684	12454365	12460996	SMP-30%2FGluconolaconase%2FLRE-like region containing protein, expressed
Chr9	13925780	14025844	100064	OsR498G0917303400.01	13938012	13942791	LOC_Os09g21000	12662738	12667523	potassium transporter, putative, expressed
Chr9	13925780	14025844	100064	OsR498G0917304900.01	13970609	13971410	LOC_Os09g21030	12684681	12685477	expressed protein
Chr9	13925780	14025844	100064	OsR498G0917305200.01	13974480	13974714	.	.	.	.
Chr9	13925780	14025844	100064	OsR498G0917308100.01	14000834	14002688	LOC_Os09g21100	12721514	12726247	mov34%2FMPN%2FPAD-1 family protein, expressed
Chr9	13925780	14025844	100064	OsR498G0917308900.01	14006039	14006808	.	.	.	.
Chr9	13925780	14025844	100064	OsR498G0917309200.01	14006286	14006660	.	.	.	.
Chr9	13925780	14025844	100064	OsR498G0917309800.01	14017307	14022209	LOC_Os09g21110	12730527	12735642	leucyl-tRNA synthetase, cytoplasmic, putative, expressed
Chr10	3340422	3440422	100000	OsR498G1018140100.01	3353195	3355352	LOC_Os10g05660	2829151	2830798	thaumatin, putative, expressed
Chr10	3340422	3440422	100000	OsR498G1018141300.01	3361706	3364800	.	.	.	.
Chr10	3340422	3440422	100000	OsR498G1018141500.01	3366791	3368988	LOC_Os10g05680	2843294	2845487	expressed protein
Chr10	3340422	3440422	100000	OsR498G1018142600.01	3373252	3379467	LOC_Os10g05690	2849596	2855809	transmembrane amino acid transporter protein, putative, expressed
Chr10	3340422	3440422	100000	OsR498G1018144500.01	3402953	3403519	.	.	.	.
Chr10	3340422	3440422	100000	OsR498G1018144800.01	3404097	3408711	LOC_Os10g05730	2885293	2889781	armadillo%2Fbeta-catenin repeat family protein, putative, expressed
Chr10	3340422	3440422	100000	OsR498G1018144900.01	3404157	3405468	LOC_Os10g05720	2885293	2886579	LTPL37 - Protease inhibitor%2Fseed storage%2FLTP family protein precursor, expressed	Oryza sativa Drought-Induced LTP	OsDIL1
Chr10	3340422	3440422	100000	OsR498G1018145800.01	3416549	3418128	LOC_Os10g05750	2897616	2899194	POEI3 - Pollen Ole e I allergen and extensin family protein precursor, expressed	Proline-rich protein3	OsPRP3
Chr10	3340422	3440422	100000	OsR498G1018146200.01	3420993	3421438	.	.	.	.
Chr10	3340422	3440422	100000	OsR498G1018146800.01	3428205	3429903	.	.	.	.
Chr10	6303095	6403095	100000	OsR498G1018281600.01	6307633	6316761	LOC_Os10g10170	5577466	5585549	PPR repeat domain containing protein, putative, expressed
Chr10	6303095	6403095	100000	OsR498G1018281900.01	6323050	6325903	LOC_Os10g10180	5592902	5595707	methyltransferase domain containing protein, putative, expressed
Chr10	6303095	6403095	100000	OsR498G1018282200.01	6325913	6340634	LOC_Os10g10190	5595018	5610446	ATP-binding region, ATPase-like domain containing protein, expressed
Chr10	6303095	6403095	100000	OsR498G1018282500.01	6354941	6359526	.	.	.	.
Chr10	6303095	6403095	100000	OsR498G1018282900.01	6362666	6373345	LOC_Os10g10244	5632247	5643116	alanyl-tRNA synthetase, putative, expressed
Chr10	6303095	6403095	100000	OsR498G1018284600.01	6384001	6386404	LOC_Os10g10290	5654642	5656625	retrotransposon protein, putative, unclassified, expressed
Chr10	6303095	6403095	100000	OsR498G1018285200.01	6389941	6391989	.	.	.	.
Chr10	6303095	6403095	100000	OsR498G1018285400.01	6392987	6394920	.	.	.	.
Chr10	16046942	16146983	100041	OsR498G1018699100.01	16063977	16075873	LOC_Os10g26859	14096636	14099891	expressed protein
Chr10	16046942	16146983	100041	OsR498G1018700800.01	16114072	16115687	LOC_Os10g26940	14171326	14172896	BURP domain containing protein, expressed	subunit of polygalacturonase 1	OsBURP16
Chr10	19359900	19459900	100000	OsR498G1018878300.01	19367540	19373517	LOC_Os10g33210	17415602	17420957	peptide transporter PTR3-A, putative, expressed
Chr10	19359900	19459900	100000	OsR498G1018878700.01	19381924	19388679	.	.	.	.
Chr10	19359900	19459900	100000	OsR498G1018878900.01	19391577	19393306	.	.	.	.
Chr10	19359900	19459900	100000	OsR498G1018879300.01	19424318	19431503	LOC_Os10g33210	17415602	17420957	peptide transporter PTR3-A, putative, expressed
Chr10	19359900	19459900	100000	OsR498G1018879700.01	19432803	19436095	LOC_Os10g33230	17431263	17436600	RNA recognition motif containing protein, putative, expressed
Chr10	19359900	19459900	100000	OsR498G1018880100.01	19439007	19442603	LOC_Os10g33240	17437474	17441023	expressed protein
Chr10	19359900	19459900	100000	OsR498G1018880400.01	19440466	19441294	LOC_Os10g33240	17437474	17441023	expressed protein
Chr10	19359900	19459900	100000	OsR498G1018880800.01	19445695	19446410	LOC_Os10g33250	17448951	17454855	WAX2, putative, expressed	Wax-deficient anther1	wda1
Chr10	19359900	19459900	100000	OsR498G1018881800.01	19450540	19456364	LOC_Os10g33250	17448951	17454855	WAX2, putative, expressed	Wax-deficient anther1	wda1
Chr11	22573859	22673870	100011	OsR498G1120318900.01	22572114	22575273	LOC_Os11g34290	20084397	20094459	retrotransposon protein, putative, Ty3-gypsy subclass, expressed
Chr11	22573859	22673870	100011	OsR498G1120320200.01	22585684	22594896	LOC_Os11g34300	20097954	20107624	chromatin modification-related protein EAF3, putative, expressed
Chr11	22573859	22673870	100011	OsR498G1120320400.01	22595130	22595702	LOC_Os11g34305	20097879	20107624	transposon protein, putative, Mutator sub-class, expressed
Chr11	22573859	22673870	100011	OsR498G1120320600.01	22597458	22604107	LOC_Os11g34310	20109544	20113395	centromere%2Fkinetochore protein zw10, putative, expressed
Chr11	22573859	22673870	100011	OsR498G1120321000.01	22607744	22613889	LOC_Os11g34320	20119442	20125144	regulator of chromosome condensation, putative, expressed
Chr11	22573859	22673870	100011	OsR498G1120321500.01	22617611	22622952	LOC_Os11g34350	20128987	20134345	ATP-binding cassette sub-family E member 1, putative, expressed
Chr11	22573859	22673870	100011	OsR498G1120321700.01	22624879	22629318	LOC_Os11g34360	20136206	20140598	lung seven transmembrane domain containing protein, putative, expressed
Chr11	22573859	22673870	100011	OsR498G1120322000.01	22630071	22632238	LOC_Os11g34364	20141197	20143526	armadillo%2Fbeta-catenin-like repeat containing protein, expressed
Chr11	22573859	22673870	100011	OsR498G1120322200.01	22633242	22636687	LOC_Os11g34370	20144591	20147936	phospholipase, patatin family, putative, expressed
Chr11	22573859	22673870	100011	OsR498G1120322800.01	22644095	22646675	LOC_Os11g34390	20152496	20154022	glycosyltransferase, putative, expressed
Chr11	22573859	22673870	100011	OsR498G1120323400.01	22654365	22656077	LOC_Os11g34440	20174651	20176341	phospholipase A2, putative, expressed
Chr11	22573859	22673870	100011	OsR498G1120323500.01	22654504	22655647	LOC_Os11g34440	20174651	20176341	phospholipase A2, putative, expressed
Chr12	21461071	21561071	100000	OsR498G1221867600.01	21470898	21473437	LOC_Os12g37060	22710810	22713349	expressed protein
Chr12	21461071	21561071	100000	OsR498G1221868800.01	21482233	21486477	LOC_Os12g37100	22723143	22726843	pentatricopeptide repeat domain containing protein, putative, expressed
Chr12	21461071	21561071	100000	OsR498G1221868900.01	21489405	21492881	LOC_Os12g37110	22730840	22733722	OsFBD16 - F-box and FBD domain containing protein, expressed
Chr12	21461071	21561071	100000	OsR498G1221870300.01	21508630	21511155	LOC_Os12g37130	22750411	22751798	OsFBD17 - F-box and FBD domain containing protein
Chr12	21461071	21561071	100000	OsR498G1221870700.01	21526149	21526634	LOC_Os12g37140	22760485	22765508	retrotransposon protein, putative, Ty3-gypsy subclass, expressed
Chr12	21461071	21561071	100000	OsR498G1221871700.01	21546521	21566561	LOC_Os12g37200	22812184	22820994	expressed protein
