# Supplementary material for: Resequencing of 1,143 indica rice accessions reveals important genetic variations and different heterosis patterns
Source: Nat Commun. 2020 Sep 22;11:4778. doi: 10.1038/s41467-020-18608-0 (PMC7508829; doi:10.1038/s41467-020-18608-0)
Supplement: Supplementary file 11 — Supplementary Dataset 7 [file 41467_2020_18608_MOESM11_ESM.xlsx]

## Sheet: gene
Supplementary Data 7 Loci and genes identified based on an FPVD cut-off value of 0.9 in simulated "inferior" 2-line hybrids. The locus borders were determined as the 50 kb flanking regions on both sides of the SNPs/indels. The annotation data are from http://qtaro.abr.affrc.go.jp/, http://www.mbkbase.org/R498/, https://rapdb.dna.affrc.go.jp/, and http://rice.plantbiology.msu.edu/.
FPVD locus				R498			RAPDB locus	MSU locus	description
chr	start	end	length	locus	start	end
chr02	6143266	6812988	669722	OsR498G0203203700.01	6184573	6192806	Os02g0211000	LOC_Os02g11960	ABC transporter, ATP-binding protein, putative, expressed
				OsR498G0203202700.01	6163172	6167873	Os02g0210700	LOC_Os02g11930	receptor-like protein kinase precursor, putative, expressed
				OsR498G0203209100.01	6256060	6261654	Os02g0211800	LOC_Os02g12030	receptor-like protein kinase precursor, putative, expressed
				OsR498G0203201800.01	6144871	6146878	None	LOC_Os02g11900	expressed protein
				OsR498G0261595000.01	6263931	6265907	Os02g0211900	LOC_Os02g12040	receptor-like protein kinase precursor, putative, expressed
				OsR498G0203207300.01	6246649	6247731	.	.	.
				OsR498G0203212800.01	6310611	6312211	None	LOC_Os02g12110	retrotransposon protein, putative, unclassified, expressed
				OsR498G0203217000.01	6364669	6367514	Os02g0214400	LOC_Os02g12300	pectate lyase precursor, putative, expressed
				OsR498G0203211700.01	6288394	6293914	None	LOC_Os02g12100	expressed protein
				OsR498G0203207700.01	6247955	6248898	.	.	.
				OsR498G0203219000.01	6406443	6411499	Os02g0215500	LOC_Os02g12400	receptor-like protein kinase precursor, putative, expressed
				OsR498G0203213600.01	6315007	6315584	Os02g0212800	LOC_Os02g12120	retrotransposon protein, putative, unclassified, expressed
				OsR498G0203202200.01	6151381	6153486	Os02g0210700	LOC_Os02g11930	receptor-like protein kinase precursor, putative, expressed
				OsR498G0203218300.01	6393569	6394194	Os02g0215100	LOC_Os02g12370	expressed protein
				OsR498G0203204300.01	6196759	6202805	Os02g0211200	LOC_Os02g11980	receptor-like protein kinase precursor, putative, expressed
				OsR498G0203216700.01	6362643	6364655	Os02g0214300	LOC_Os02g12290	tms5,nuclear ribonuclease Z, putative, expressed
				OsR498G0203217600.01	6374777	6381644	Os02g0214900	LOC_Os02g12350	histone deacetylase, putative, expressed
				OsR498G0203218700.01	6397522	6402748	Os02g0215200	LOC_Os02g12380	histone deacetylase, putative, expressed
				OsR498G0203214000.01	6319549	6320396	Os02g0212800	LOC_Os02g12120	retrotransposon protein, putative, unclassified, expressed
				OsR498G0203217100.01	6369341	6371190	Os02g0214500	LOC_Os02g12310	no apical meristem protein, putative, expressed
				OsR498G0203203100.01	6168783	6173760	Os02g0210800	LOC_Os02g11940	sterol glucosyltransferase, putative, expressed
				OsR498G0203209500.01	6262519	6267604	Os02g0211900	LOC_Os02g12040	receptor-like protein kinase precursor, putative, expressed
				OsR498G0203214700.01	6338150	6340567	None	LOC_Os02g12230	hypothetical protein
				OsR498G0203214300.01	6323430	6326437	Os02g0212900	LOC_Os02g12130	cysteine-rich receptor-like protein kinase 35 precursor, putative, expressed
				OsR498G0203203400.01	6175120	6175799	.	.	.
				OsR498G0203219100.01	6407099	6410876	Os02g0215500	LOC_Os02g12400	receptor-like protein kinase precursor, putative, expressed
				OsR498G0203209400.01	6256617	6258989	Os02g0211800	LOC_Os02g12030	receptor-like protein kinase precursor, putative, expressed
				OsR498G0203218200.01	6383616	6391400	Os02g0215000	LOC_Os02g12360	nuclear protein ZAP-related, putative, expressed
				OsR498G0203222600.01	6553406	6555392	.	.	.
				OsR498G0203224500.01	6586816	6589516	Os02g0217400	LOC_Os02g12550	cytochrome P450, putative, expressed
				OsR498G0203223700.01	6582103	6584078	Os02g0217300	LOC_Os02g12540	cytochrome P450, putative, expressed
				OsR498G0203227000.01	6636722	6641455	Os02g0218400	LOC_Os02g12660	protein kinase domain containing protein, putative, expressed
				OsR498G0203227100.01	6639055	6640958	Os02g0218400	LOC_Os02g12660	protein kinase domain containing protein, putative, expressed
				OsR498G0203225700.01	6609586	6615542	Os02g0217800	LOC_Os02g12600	NOL1%2FNOP2%2Fsun family protein, putative, expressed
				OsR498G0203227300.01	6643505	6650490	Os02g0218600	LOC_Os02g12670	protein kinase family protein, putative, expressed
				OsR498G0203225400.01	6600077	6604927	Os02g0217600	LOC_Os02g12580	OsPP2Ac-3 - Phosphatase 2A isoform 3 belonging to family 1, expressed
				OsR498G0203229000.01	6670141	6671859	Os02g0219000	LOC_Os02g12700	interferon-related developmental regulator family protein, putative, expressed
				OsR498G0203229800.01	6681773	6687002	Os02g0219200	LOC_Os02g12730	beta-galactosidase precursor, putative, expressed
				OsR498G0203226700.01	6635295	6638313	Os02g0218300	LOC_Os02g12654	expressed protein
				OsR498G0203228700.01	6665093	6667013	Os02g0218800	LOC_Os02g12690	cytochrome P450, putative, expressed
				OsR498G0203226300.01	6626496	6633806	Os02g0218200	LOC_Os02g12650	puromycin-sensitive aminopeptidase, putative, expressed
				OsR498G0261602600.01	6551591	6552214	.	.	.
				OsR498G0203224300.01	6586565	6587355	Os02g0217400	LOC_Os02g12550	cytochrome P450, putative, expressed
				OsR498G0203225100.01	6595468	6599900	Os02g0217500	LOC_Os02g12570	pre-mRNA cleavage complex II protein Clp1, putative, expressed
				OsR498G0203226200.01	6617188	6620801	None	LOC_Os02g12630	retrotransposon protein, putative, Ty3-gypsy subclass, expressed
				OsR498G0203227900.01	6655469	6657325	Os02g0218700	LOC_Os02g12680	cytochrome P450, putative, expressed
				OsR498G0203229200.01	6674319	6674880	Os02g0219050	LOC_Os02g12710	interferon-related developmental regulator family protein, putative, expressed
				OsR498G0203223000.01	6563577	6564086	Os02g0216300	LOC_Os02g12480	expressed protein
				OsR498G0203222800.01	6560124	6561200	.	.	.
				OsR498G0203224200.01	6585476	6586228	.	.	.
				OsR498G0203233300.01	6741960	6751080	Os02g0220600	LOC_Os02g12800	elongation factor 1-gamma, putative, expressed
				OsR498G0203233800.01	6751524	6758591	Os02g0220700	LOC_Os02g12810	protein kinase domain containing protein, expressed
				OsR498G0203233000.01	6730619	6736274	Os02g0220400	LOC_Os02g12790	GATA zinc finger domain containing protein, expressed
				OsR498G0203233600.01	6746832	6747276	.	.	.
				OsR498G0203235400.01	6772480	6773604	Os02g0221100	LOC_Os02g12820	helix-loop-helix DNA-binding domain containing protein, expressed
				OsR498G0203236600.01	6795725	6797309	.	.	.
				OsR498G0203235600.01	6773442	6775384	Os02g0221100	LOC_Os02g12820	helix-loop-helix DNA-binding domain containing protein, expressed
				OsR498G0203232100.01	6718875	6720721	Os02g0220100	LOC_Os02g12780	cytokinin dehydrogenase precursor, putative, expressed
				OsR498G0203231500.01	6712577	6714449	Os02g0220100	LOC_Os02g12780	cytokinin dehydrogenase precursor, putative, expressed
				OsR498G0203236700.01	6798042	6806082	Os02g0221300	LOC_Os02g12840	DEAD-box ATP-dependent RNA helicase, putative, expressed
