# Supplementary material for: Resequencing of 1,143 indica rice accessions reveals important genetic variations and different heterosis patterns
Source: Nat Commun. 2020 Sep 22;11:4778. doi: 10.1038/s41467-020-18608-0 (PMC7508829; doi:10.1038/s41467-020-18608-0)
Supplement: Supplementary file 12 — Supplementary Dataset 8 [file 41467_2020_18608_MOESM12_ESM.xlsx]

## Sheet: sheet1
Supplementary Table 8 List of loci and genes covered with top 1% Fst value windows for the 3-line system. Some R498 loci are redundant if they are located on multiple Fst windows. The annotation data are from http://qtaro.abr.affrc.go.jp/, http://www.mbkbase.org/R498/, https://rapdb.dna.affrc.go.jp/, and http://rice.plantbiology.msu.edu/.
R498 locus	msu locus	rapdb locus	gene symbol	gene name	chr	window start	window end	Fst value	R498 locus start	R498 locus end	strand
OsR498G0100001500.01	LOC_Os01g01030	Os01g0100400			Chr1	30002	40001	0.760373	36232	39898	+
OsR498G0100030100.01	LOC_Os01g01890	Os01g0108800			Chr1	490002	500001	0.795712	488122	490747	+
OsR498G0100031000.01	LOC_Os01g01910				Chr1	500002	510001	0.800209	500465	501988	-
OsR498G0100031100.01	LOC_Os01g01920	Os01g0109300			Chr1	510002	520001	0.81253	503247	510979	+
OsR498G0100031100.01	LOC_Os01g01920	Os01g0109300			Chr1	500002	510001	0.800209	503247	510979	+
OsR498G0100031400.01	LOC_Os01g01930	Os01g0109200			Chr1	510002	520001	0.81253	512010	513203	-
OsR498G0100031500.01	LOC_Os01g01940	Os01g0109500			Chr1	510002	520001	0.81253	512590	515573	+
OsR498G0100031800.01	LOC_Os01g01960	Os01g0109700			Chr1	520002	530001	0.8302	515959	526749	-
OsR498G0100031800.01	LOC_Os01g01960	Os01g0109700			Chr1	510002	520001	0.81253	515959	526749	-
OsR498G0100032000.01	LOC_Os01g01970	Os01g0109750			Chr1	520002	530001	0.8302	528047	531565	-
OsR498G0100032000.01	LOC_Os01g01970	Os01g0109750			Chr1	530002	540001	0.824518	528047	531565	-
OsR498G0100032200.01	LOC_Os01g01980	Os01g0109900			Chr1	530002	540001	0.824518	532694	533061	-
OsR498G0100033300.01	LOC_Os01g02000	Os01g0110100	OsPHO1;1		Chr1	540002	550001	0.821013	542388	548763	+
OsR498G0100033600.01	LOC_Os01g02010	Os01g0110200	OsAGP12	Arabinogalactan protein 12	Chr1	540002	550001	0.821013	548035	549119	-
OsR498G0100033900.01	LOC_Os01g02020	Os01g0110400			Chr1	580002	590001	0.795618	579652	583224	+
OsR498G0100033900.01	LOC_Os01g02020	Os01g0110400			Chr1	570002	580001	0.772552	579652	583224	+
OsR498G0100034200.01	LOC_Os01g02040	Os01g0110500			Chr1	580002	590001	0.795618	584559	588549	-
OsR498G0100034600.01	LOC_Os01g02050	Os01g0110700	Osppc-b, OsSTA1, ppc-b, STA1, BTPC, OsBTPC	phosphoenolpyruvate carboxylase b, PEPCase b, bacterial-type PEPC, bacterial-type Phosphoenolpyruvate carboxylase	Chr1	600002	610001	0.793119	592587	602663	-
OsR498G0100034600.01	LOC_Os01g02050	Os01g0110700	Osppc-b, OsSTA1, ppc-b, STA1, BTPC, OsBTPC	phosphoenolpyruvate carboxylase b, PEPCase b, bacterial-type PEPC, bacterial-type Phosphoenolpyruvate carboxylase	Chr1	590002	600001	0.778661	592587	602663	-
OsR498G0100035200.01	LOC_Os01g02060	Os01g0110800			Chr1	600002	610001	0.793119	606938	610065	-
OsR498G0100035200.01	LOC_Os01g02060	Os01g0110800			Chr1	610002	620001	0.767005	606938	610065	-
OsR498G0100035600.01	LOC_Os01g02080	Os01g0111100	OsCYP26-2, OsCYP-1, OsCYP26-1	cyclophilin 26-2, cyclophilin 1	Chr1	610002	620001	0.767005	616540	617923	-
OsR498G0100035700.01	LOC_Os01g02090	Os01g0111200			Chr1	620002	630001	0.78656	619001	623874	+
OsR498G0100035700.01	LOC_Os01g02090	Os01g0111200			Chr1	610002	620001	0.767005	619001	623874	+
OsR498G0100036600.01	LOC_Os01g02110	Os01g0111500	OsbHLH125, bHLH125, OsRSL1, RSL1	basic helix-loop-helix protein 125, ROOT HAIR DEFECTIVE-SIX LIKE 1	Chr1	630002	640001	0.796987	633812	635800	-
OsR498G0100037100.01	LOC_Os01g02120	Os01g0111600	OsMFT2, MFT2	MFT-like gene 2, MOTHER OF FT AND TFL 2	Chr1	640002	650001	0.786423	642842	646000	+
OsR498G0100043400.01	LOC_Os01g02290	Os01g0113200	OsRLCK2, rrsRLK	Receptor-like Cytoplasmic Kinase 2, required for ROS-scavenging receptor-like kinase	Chr1	710002	720001	0.759193	714136	717851	-
OsR498G0100043500.01	LOC_Os01g02290	Os01g0113200	OsRLCK2, rrsRLK	Receptor-like Cytoplasmic Kinase 2, required for ROS-scavenging receptor-like kinase	Chr1	710002	720001	0.759193	714136	717838	+
OsR498G0100043700.01	LOC_Os01g02300	Os01g0113300	OsRLCK3	Receptor-like Cytoplasmic Kinase 3	Chr1	710002	720001	0.759193	718218	720622	+
OsR498G0100044000.01	LOC_Os01g02300	Os01g0113300	OsRLCK3	Receptor-like Cytoplasmic Kinase 3	Chr1	710002	720001	0.759193	718218	719137	-
OsR498G0100052800.01	LOC_Os01g02610	Os01g0116000	Os8Tak3	Tak Receptor-Like Kinase 3	Chr1	850002	860001	0.765559	851170	854486	-
OsR498G0100053000.01	LOC_Os01g02680	Os01g0116200	OsRLCK13	Receptor-like Cytoplasmic Kinase 13	Chr1	850002	860001	0.765559	855149	857528	-
OsR498G0100064800.01	LOC_Os01g03020	Os01g0120300			Chr1	1060002	1070001	0.7925	1058056	1067320	-
OsR498G0100065000.01	LOC_Os01g03030	Os01g0120400			Chr1	1060002	1070001	0.7925	1067352	1070843	-
OsR498G0100065000.01	LOC_Os01g03030	Os01g0120400			Chr1	1070002	1080001	0.789435	1067352	1070843	-
OsR498G0100065400.01	LOC_Os01g03040	Os01g0120500			Chr1	1070002	1080001	0.789435	1072379	1076862	-
OsR498G0100065900.01	LOC_Os01g03050	Os01g0120600			Chr1	1080002	1090001	0.798054	1077964	1080642	+
OsR498G0100065900.01	LOC_Os01g03050	Os01g0120600			Chr1	1070002	1080001	0.789435	1077964	1080642	+
OsR498G0100066200.01	LOC_Os01g03060	Os01g0120700			Chr1	1080002	1090001	0.798054	1080874	1083408	-
OsR498G0100066400.01	LOC_Os01g03070	Os01g0120800	eIF-3a, OseIF3a	eukaryotic translation initiation factor 3, subunit a	Chr1	1090002	1100001	0.80753	1083489	1091632	-
OsR498G0100066400.01	LOC_Os01g03070	Os01g0120800	eIF-3a, OseIF3a	eukaryotic translation initiation factor 3, subunit a	Chr1	1080002	1090001	0.798054	1083489	1091632	-
OsR498G0100066800.01	LOC_Os01g03080	Os01g0121000			Chr1	1090002	1100001	0.80753	1093383	1094408	-
OsR498G0100066900.01	LOC_Os01g03090	Os01g0121100			Chr1	1090002	1100001	0.80753	1095637	1098947	+
OsR498G0100067400.01	LOC_Os01g03100	Os01g0121200			Chr1	1090002	1100001	0.80753	1098888	1103236	-
OsR498G0100078800.01	LOC_Os01g03260	Os01g0123200			Chr1	1220002	1230001	0.770385	1229881	1232241	-
OsR498G0100082900.01	LOC_Os01g03410	Os01g0124900			Chr1	1280002	1290001	0.827165	1281616	1282801	+
OsR498G0100083100.01	LOC_Os01g03420	Os01g0125000			Chr1	1280002	1290001	0.827165	1283843	1284962	+
OsR498G0100083900.01	LOC_Os01g03429	Os01g0125100			Chr1	1280002	1290001	0.827165	1288211	1289326	+
OsR498G0100084100.01	LOC_Os01g03429	Os01g0125100			Chr1	1280002	1290001	0.827165	1288853	1289326	+
OsR498G0100084400.01	LOC_Os01g03452				Chr1	1290002	1300001	0.83455	1295663	1296176	-
OsR498G0100084600.01	LOC_Os01g03480	Os01g0125550			Chr1	1300002	1310001	0.844922	1302122	1306192	-
OsR498G0100084700.01	LOC_Os01g03490	Os01g0125600			Chr1	1300002	1310001	0.844922	1305366	1307912	+
OsR498G0100085200.01	LOC_Os01g03500	Os01g0125700			Chr1	1310002	1320001	0.857051	1310711	1313895	-
OsR498G0100085300.01	LOC_Os01g03510	Os01g0125800	OsWD40-1, WD40-1, OsWD40, WD40	WD-40 repeat domain-containing protein	Chr1	1310002	1320001	0.857051	1314642	1319836	+
OsR498G0100085500.01	LOC_Os01g03520	Os01g0125900	OsUBC34	Ubiquitin-conjugating enzyme 34	Chr1	1330002	1340001	0.847534	1325546	1331889	+
OsR498G0100085500.01	LOC_Os01g03520	Os01g0125900	OsUBC34	Ubiquitin-conjugating enzyme 34	Chr1	1320002	1330001	0.838596	1325546	1331889	+
OsR498G0100086500.01	LOC_Os01g03530	Os01g0126100	OsLPR1	Low Phosphate Root1, Low Phosphate Root 1	Chr1	1340002	1350001	0.857587	1336875	1340668	+
OsR498G0100086500.01	LOC_Os01g03530	Os01g0126100	OsLPR1	Low Phosphate Root1, Low Phosphate Root 1	Chr1	1330002	1340001	0.847534	1336875	1340668	+
OsR498G0100086800.01	LOC_Os01g03530	Os01g0126100	OsLPR1	Low Phosphate Root1, Low Phosphate Root 1	Chr1	1330002	1340001	0.847534	1337594	1338794	-
OsR498G0100086900.01	LOC_Os01g03549	Os01g0126200	OsLPR2	Low Phosphate Root2, Low Phosphate Root 2	Chr1	1340002	1350001	0.857587	1341016	1350648	+
OsR498G0100086900.01	LOC_Os01g03549	Os01g0126200	OsLPR2	Low Phosphate Root2, Low Phosphate Root 2	Chr1	1350002	1360001	0.820888	1341016	1350648	+
OsR498G0100087200.01	LOC_Os01g03570	Os01g0126600	OsFDML2, FDML2	FACTOR OF DNA METHYLATION LIKE 2	Chr1	1340002	1350001	0.857587	1345793	1349676	-
OsR498G0100087500.01	LOC_Os01g03620	Os01g0126900	OsLPR4	Low Phosphate Root4, Low Phosphate Root 4	Chr1	1350002	1360001	0.820888	1353897	1356713	+
OsR498G0100088000.01	LOC_Os01g03630	Os01g0127000	OsLPR3	Low Phosphate Root3, Low Phosphate Root 3	Chr1	1350002	1360001	0.820888	1357964	1359714	-
OsR498G0100088600.01	LOC_Os01g03630	Os01g0127000	OsLPR3	Low Phosphate Root3, Low Phosphate Root 3	Chr1	1390002	1400001	0.806086	1388071	1391013	-
OsR498G0100088600.01	LOC_Os01g03630	Os01g0127000	OsLPR3	Low Phosphate Root3, Low Phosphate Root 3	Chr1	1380002	1390001	0.770281	1388071	1391013	-
OsR498G0100089400.01	LOC_Os01g03640	Os01g0127200	OsSTA2, STA2, OsLPR5, LPR5	Low Phosphate Root5, Low Phosphate Root 5	Chr1	1390002	1400001	0.806086	1394851	1398196	-
OsR498G0100089600.01	LOC_Os01g03650	Os01g0127300	OsABCI4, OsISC18	ABC transporter superfamily ABCI subgroup member 4, Iron-sulfur cluster protein 18	Chr1	1400002	1410001	0.770506	1401605	1405822	-
OsR498G0100089700.01	LOC_Os01g03660	Os01g0127450			Chr1	1410002	1420001	0.772382	1405946	1410524	+
OsR498G0100089700.01	LOC_Os01g03660	Os01g0127450			Chr1	1400002	1410001	0.770506	1405946	1410524	+
OsR498G0100089900.01	LOC_Os01g03670	Os01g0127500			Chr1	1410002	1420001	0.772382	1410793	1412241	+
OsR498G0100091300.01	LOC_Os01g03680	Os01g0127600			Chr1	1420002	1430001	0.811927	1420877	1421797	+
OsR498G0100091500.01	LOC_Os01g03690	Os01g0127700	OsRLCK19	Receptor-like Cytoplasmic Kinase 19	Chr1	1420002	1430001	0.811927	1423433	1426680	+
OsR498G0100091900.01	LOC_Os01g03710	Os01g0127900			Chr1	1430002	1440001	0.849338	1432343	1437813	+
OsR498G0100093200.01	LOC_Os01g03720	Os01g0128000			Chr1	1440002	1450001	0.80525	1447377	1449163	-
OsR498G0100099600.01	LOC_Os01g03870	Os01g0129500			Chr1	1540002	1550001	0.831465	1539343	1542499	-
OsR498G0100101300.01	LOC_Os01g03890	Os01g0129600			Chr1	1550002	1560001	0.843561	1555396	1556519	+
OsR498G0100141500.01	LOC_Os01g04720	Os01g0140400	PLRRP	putative leucine rich repeat protein	Chr1	2120002	2130001	0.791224	2129632	2136144	+
OsR498G0100141500.01	LOC_Os01g04720	Os01g0140400	PLRRP	putative leucine rich repeat protein	Chr1	2130002	2140001	0.789221	2129632	2136144	+
OsR498G0100141700.01	LOC_Os01g04730	Os01g0140500	RPL24b, OsRPL26, OsRPL24b	Ribosomal protein L26, Ribosomal protein L24b	Chr1	2130002	2140001	0.789221	2136619	2137419	+
OsR498G0100159200.01	LOC_Os01g04990	Os01g0143100			Chr1	2350002	2360001	0.768589	2347425	2350972	-
OsR498G0100159600.01	LOC_Os01g05010	Os01g0143300			Chr1	2350002	2360001	0.768589	2354879	2357567	-
OsR498G0100160000.01	LOC_Os01g05020	Os01g0143400			Chr1	2350002	2360001	0.768589	2358922	2359356	-
OsR498G0100160200.01	LOC_Os01g05020	Os01g0143400			Chr1	2350002	2360001	0.768589	2359411	2360574	-
OsR498G0100163200.01	LOC_Os01g05100	Os01g0144300			Chr1	2390002	2400001	0.78491	2389686	2391448	-
OsR498G0100163300.01	LOC_Os01g05100	Os01g0144300			Chr1	2390002	2400001	0.78491	2389946	2391448	+
OsR498G0100163600.01	LOC_Os01g05105	Os01g0144380			Chr1	2390002	2400001	0.78491	2392229	2398135	-
OsR498G0100163700.01	LOC_Os01g05105	Os01g0144380			Chr1	2390002	2400001	0.78491	2394356	2399151	+
OsR498G0100163900.01	LOC_Os01g05120	Os01g0144500			Chr1	2400002	2410001	0.809288	2401472	2402331	+
OsR498G0100164200.01	LOC_Os01g05120	Os01g0144500			Chr1	2400002	2410001	0.809288	2401837	2403943	-
OsR498G0100164300.01	LOC_Os01g05130	Os01g0144600			Chr1	2400002	2410001	0.809288	2404163	2406924	+
OsR498G0100166400.01	LOC_Os01g05170	Os01g0145000			Chr1	2420002	2430001	0.824097	2423041	2423530	-
OsR498G0100167300.01	LOC_Os01g05180	Os01g0145200			Chr1	2430002	2440001	0.836208	2436379	2440207	+
OsR498G0100224600.01	LOC_Os01g07360	Os01g0167900			Chr1	3450002	3460001	0.778874	3449758	3453935	-
OsR498G0100225000.01	LOC_Os01g07370	Os01g0168100			Chr1	3450002	3460001	0.778874	3455355	3460661	-
OsR498G0100232000.01	LOC_Os01g07480	Os01g0169400	ra2, Osra2, OsCrll4, CRL1L4, OsRA2	ramosa2, ra2 ortholog, Crl1-like 4, OsRAMOSA2, OsRAMOSA 2	Chr1	3530002	3540001	0.822149	3534805	3536978	-
OsR498G0100232800.01	LOC_Os01g07490	Os01g0169500			Chr1	3540002	3550001	0.7802	3541717	3558209	-
OsR498G0100232800.01	LOC_Os01g07490	Os01g0169500			Chr1	3550002	3560001	0.77659	3541717	3558209	-
OsR498G0100233200.01	LOC_Os01g07500	Os01g0169800	fib, OsTAR2, TAR2, OsTAR2	fish bone, Trp aminotransferase 2, Trp aminotransferase 2	Chr1	3560002	3570001	0.823102	3561349	3566187	-
OsR498G0100234400.01	LOC_Os01g07520	Os01g0169900			Chr1	3580002	3590001	0.844174	3579990	3584364	-
OsR498G0100234400.01	LOC_Os01g07520	Os01g0169900			Chr1	3570002	3580001	0.836298	3579990	3584364	-
OsR498G0100235000.01	LOC_Os01g07530	Os01g0170000	RS5, OsRS5	raffinose synthase, RAFFINOSE SYNTHASE 5	Chr1	3590002	3600001	0.832194	3594558	3598320	-
OsR498G0100235700.01	LOC_Os01g07540	Os01g0170100			Chr1	3600002	3610001	0.821556	3605690	3611974	+
OsR498G0100281000.01	LOC_Os01g08710	Os01g0182700	OsWRKY102		Chr1	4350002	4360001	0.771856	4349706	4350438	-
OsR498G0100281100.01	LOC_Os01g08740				Chr1	4350002	4360001	0.771856	4355554	4356301	+
OsR498G0100281900.01	LOC_Os01g08750	Os01g0182900			Chr1	4370002	4380001	0.762991	4361059	4384345	+
OsR498G0100287200.01	LOC_Os01g09000	Os01g0185200			Chr1	4470002	4480001	0.76331	4466089	4472390	-
OsR498G0100287900.01	LOC_Os01g09020	Os01g0185400	OsWD40-6		Chr1	4490002	4500001	0.760458	4485791	4491998	+
OsR498G0100288300.01	LOC_Os01g09030	Os01g0185500			Chr1	4490002	4500001	0.760458	4494091	4498324	+
OsR498G0100355900.01	LOC_Os01g10430	Os01g0201000	Orysa;CKL4	CDK-LIKE 4, cyclin-dependent kinase-like 4	Chr1	5440002	5450001	0.77154	5440454	5441171	+
OsR498G0100356100.01	LOC_Os01g10430	Os01g0201000	Orysa;CKL4	CDK-LIKE 4, cyclin-dependent kinase-like 4	Chr1	5440002	5450001	0.77154	5441222	5446911	+
OsR498G0100356900.01	LOC_Os01g10440	Os01g0201100			Chr1	5450002	5460001	0.800977	5454682	5457200	+
OsR498G0100357200.01	LOC_Os01g10450	Os01g0201200			Chr1	5460002	5470001	0.885712	5458140	5462118	-
OsR498G0100357200.01	LOC_Os01g10450	Os01g0201200			Chr1	5450002	5460001	0.800977	5458140	5462118	-
OsR498G0100359200.01	LOC_Os01g10460	Os01g0201300			Chr1	5470002	5480001	0.891972	5477391	5478674	-
OsR498G0100360200.01	LOC_Os01g10470	Os01g0201400	OsRALF-3, OsRALF3, RALF-3	Rapid alkalization factor 3	Chr1	5480002	5490001	0.905144	5486519	5487411	-
OsR498G0100360800.01	LOC_Os01g10480	Os01g0201500	OsENODL2	early nodulin-like protein 2	Chr1	5490002	5500001	0.906884	5490048	5490941	-
OsR498G0100361000.01	LOC_Os01g10490	Os01g0201600			Chr1	5490002	5500001	0.906884	5495939	5497381	-
OsR498G0100361800.01	LOC_Os01g10504	Os01g0201700	MADS3, OsMADS3, OsMADS3(t), RMADS222, RAG1	MADS box gene3, MADS-box transcription factor 3, Protein AGAMOUS-like	Chr1	5530002	5540001	0.933049	5519296	5532066	-
OsR498G0100361800.01	LOC_Os01g10504	Os01g0201700	MADS3, OsMADS3, OsMADS3(t), RMADS222, RAG1	MADS box gene3, MADS-box transcription factor 3, Protein AGAMOUS-like	Chr1	5510002	5520001	0.91767	5519296	5532066	-
OsR498G0100361800.01	LOC_Os01g10504	Os01g0201700	MADS3, OsMADS3, OsMADS3(t), RMADS222, RAG1	MADS box gene3, MADS-box transcription factor 3, Protein AGAMOUS-like	Chr1	5520002	5530001	0.895279	5519296	5532066	-
OsR498G0100362200.01	LOC_Os01g10520	Os01g0201800			Chr1	5530002	5540001	0.933049	5539632	5546374	-
OsR498G0100362200.01	LOC_Os01g10520	Os01g0201800			Chr1	5540002	5550001	0.903736	5539632	5546374	-
OsR498G0100362800.01	LOC_Os01g10530	Os01g0201900	OsNIP1;5, NIP1-5	Aquaporin NIP1-5, NOD26-like intrinsic protein 1-5	Chr1	5550002	5560001	0.901845	5552148	5559540	-
OsR498G0100369400.01	LOC_Os01g10680	Os01g0203800			Chr1	5660002	5670001	0.765668	5659997	5669058	-
OsR498G0100372900.01	LOC_Os01g10790	Os01g0205100	OsWD40-8		Chr1	5710002	5720001	0.7857	5710998	5714511	+
OsR498G0100628700.01	LOC_Os01g16330	Os01g0268800	OsRhmbd2, RHMBD2	Rhomboid 2, RHOMBOID 2	Chr1	9350002	9360001	0.761518	9350172	9355356	+
OsR498G0100628900.01	LOC_Os01g16340	Os01g0268900			Chr1	9350002	9360001	0.761518	9356013	9359517	+
OsR498G0100629200.01	LOC_Os01g16350	Os01g0269000			Chr1	9360002	9370001	0.764402	9359675	9363957	-
OsR498G0100629200.01	LOC_Os01g16350	Os01g0269000			Chr1	9350002	9360001	0.761518	9359675	9363957	-
OsR498G0100629400.01	LOC_Os01g16354	Os01g0269100			Chr1	9360002	9370001	0.764402	9364871	9370085	-
OsR498G0102265100.01	LOC_Os01g61460	Os01g0830700	OsTBL12, TBL12, OsXOAT1	trichome birefringence-like 12, xylan O-acetyltransferase 1	Chr1	36540002	36550001	0.758565	36540400	36546439	+
OsR498G0102265800.01	LOC_Os01g61470	Os01g0830900			Chr1	36540002	36550001	0.758565	36549864	36552115	-
OsR498G0102266700.01	LOC_Os01g61480	Os01g0831000	lax, lax(lx), LAX1, lx, OsbHLH123	lax panicle, Transcription factor LAX PANICLE, lax panicle1, basic helix-loop-helix protein 123, LAX PANICLE1	Chr1	36560002	36570001	0.782148	36561144	36562620	+
OsR498G0102267000.01	LOC_Os01g61490				Chr1	36560002	36570001	0.782148	36568009	36568373	-
OsR498G0102268100.01	LOC_Os01g61490				Chr1	36570002	36580001	0.802278	36574582	36575658	+
OsR498G0102269200.01	LOC_Os01g61550	Os01g0831900	OsAMT2;3, AMT2;3, OsAMT2.3	Ammonium transporter 2 member 3, AMMONIUM TRANSPORTER 2;3	Chr1	36590002	36600001	0.780625	36594889	36596817	-
OsR498G0102269400.01	LOC_Os01g61560	Os01g0832000	OsCDS5	Cytidinediphosphate-diacylglycerol synthase 5	Chr1	36590002	36600001	0.780625	36598268	36601782	-
OsR498G0102270900.01	LOC_Os01g61590	Os01g0832300	OsCDPK3, OsCPK3	calcium-dependent protein kinase	Chr1	36620002	36630001	0.772339	36617415	36623525	+
OsR498G0102271500.01	LOC_Os01g61610	Os01g0832600	2-ODD5, Os2-ODD5, Os2ODD5	2-oxoglutarate-dependent dioxygenase 5	Chr1	36630002	36640001	0.780954	36635509	36640455	+
OsR498G0102275800.01	LOC_Os01g61760	Os01g0834100	SIP1, EIP5	SKIP interacting protein 1, SKIPa-interacting protein 1, SKIPa-interacting protein 1, EBR1-interacting protein 5	Chr1	36710002	36720001	0.776268	36707006	36712532	-
OsR498G0102276700.01	LOC_Os01g61780	Os01g0834200			Chr1	36720002	36730001	0.795768	36718607	36729593	+
OsR498G0102276700.01	LOC_Os01g61780	Os01g0834200			Chr1	36710002	36720001	0.776268	36718607	36729593	+
OsR498G0102279700.01	LOC_Os01g61830	Os01g0834700	OsC3H11	Zinc finger CCCH domain-containing protein 11	Chr1	36770002	36780001	0.763595	36769073	36773872	+
OsR498G0102280600.01	LOC_Os01g61840	Os01g0834800			Chr1	36770002	36780001	0.763595	36777599	36778324	-
OsR498G0102281200.01	LOC_Os01g61860	Os01g0835000			Chr1	36780002	36790001	0.771063	36785835	36795414	-
OsR498G0102326100.01	LOC_Os01g62790	Os01g0846500	OsNTP3	nucleotidyl transferase protein 3	Chr1	37390002	37400001	0.78494	37388322	37393907	+
OsR498G0102326300.01	LOC_Os01g62790	Os01g0846500	OsNTP3	nucleotidyl transferase protein 3	Chr1	37390002	37400001	0.78494	37394935	37400749	+
OsR498G0102326300.01	LOC_Os01g62790	Os01g0846500	OsNTP3	nucleotidyl transferase protein 3	Chr1	37400002	37410001	0.760156	37394935	37400749	+
OsR498G0102327000.01	LOC_Os01g62800	Os01g0846600			Chr1	37400002	37410001	0.760156	37403446	37409203	-
OsR498G0102327700.01	LOC_Os01g62810	Os01g0846800			Chr1	37420002	37430001	0.799754	37414950	37420553	+
OsR498G0102328000.01	LOC_Os01g62820	Os01g0846900			Chr1	37420002	37430001	0.799754	37420909	37426413	-
OsR498G0102328500.01	LOC_Os01g62840	Os01g0847200	OsMPG1, MPG1, OsVTC1-1, VTC1-1	mannose-1-phosphate guanyl transferase 1	Chr1	37430002	37440001	0.787244	37431023	37433737	+
OsR498G0102328800.01	LOC_Os01g62850	Os01g0847300	OsCASPL5B1	CASP-like protein 5B1, CASPARIAN STRIP MEMBRANE DOMAIN PROTEIN-like protein 5B1	Chr1	37430002	37440001	0.787244	37434495	37437427	-
OsR498G0102329100.01	LOC_Os01g62860	Os01g0847600	OsARK1	Aldo-Keto reductase 1	Chr1	37430002	37440001	0.787244	37439003	37442965	+
OsR498G0102329700.01	LOC_Os01g62880	Os01g0847800	OsAKR3, OsALR1, ALR1	aldose reductase 1	Chr1	37450002	37460001	0.781284	37453281	37456865	+
OsR498G0102330000.01	LOC_Os01g62890	Os01g0847900			Chr1	37450002	37460001	0.781284	37455209	37458081	-
OsR498G0102331100.01	LOC_Os01g62900	Os01g0848200	P5CS2, OsP5CS2, OsALDH18B2, ALDH18B2	pyrroline-5-carboxylate synthetase 2, proline carboxylate synthase 2, Aldehyde dehydrogenase 18B2	Chr1	37460002	37470001	0.770623	37466278	37476112	+
OsR498G0102332000.01	LOC_Os01g62920	Os01g0848400	qSH1, qsh1, qSH-1	QTL of seed shattering in chromosome 1	Chr1	37480002	37490001	0.776671	37480132	37485205	-
OsR498G0102334700.01	LOC_Os01g62970	Os01g0848900			Chr1	37520002	37530001	0.760034	37529898	37534394	+
OsR498G0102335200.01	LOC_Os01g62990	Os01g0849100	OsRacGEF1, RacGEF1, OsRopGEF5, Os RopGEF5, RopGEF5, OsRopGEF7B, RopGEF7B	small GTPase Rac/ROP guanine nucleotide exchange factor 1, GEF for ROP 5, guanine nucleotide exchange factor for Rop 5, Rop-specific GEF5, Rop-specific guanine nucleotide exchange factor 5, Guanine Nucleotide Exchange Factor 7B	Chr1	37540002	37550001	0.808097	37535843	37540083	-
OsR498G0102335800.01	LOC_Os01g63010	Os01g0849600			Chr1	37540002	37550001	0.808097	37546414	37548510	-
OsR498G0102338100.01	LOC_Os01g63050	Os01g0850000			Chr1	37560002	37570001	0.793022	37567209	37569733	+
OsR498G0102338900.01	LOC_Os01g63060	Os01g0850100			Chr1	37570002	37580001	0.793941	37579741	37584776	+
OsR498G0102338900.01	LOC_Os01g63060	Os01g0850100			Chr1	37580002	37590001	0.77627	37579741	37584776	+
OsR498G0102339200.01	LOC_Os01g63150	Os01g0850200	OsRFPV-3	RING finger protein OsRFPV-3, RING-V protein 3	Chr1	37590002	37600001	0.762011	37590810	37593947	-
OsR498G0102339600.01	LOC_Os01g63160	Os01g0850400	R2R3-MYB	MYB domain protein	Chr1	37590002	37600001	0.762011	37599809	37601410	-
OsR498G0102339900.01	LOC_Os01g63180	Os01g0850550	OsLAC7	laccase 7	Chr1	37610002	37620001	0.754594	37609947	37614621	+
OsR498G0102340200.01	LOC_Os01g63180	Os01g0850550	OsLAC7	laccase 7	Chr1	37610002	37620001	0.754594	37613988	37614397	-
OsR498G0102340300.01	LOC_Os01g63190	Os01g0850700	OsLAC8, OsLAC7, LAC7	laccase 8	Chr1	37610002	37620001	0.754594	37615880	37620833	+
OsR498G0102348400.01	LOC_Os01g63354	Os01g0852500			Chr1	37710002	37720001	0.757995	37717834	37727544	-
OsR498G0102357300.01	LOC_Os01g63540	Os01g0854800	CYP86A7-2, OsCYP86A7-2	Cytochrome P450 86A7-2, fatty acid omega-hydroxylase	Chr1	37820002	37830001	0.757148	37824096	37826174	+
OsR498G0102362900.01	LOC_Os01g63710	Os01g0856000	OsCDC6		Chr1	37890002	37900001	0.772157	37890752	37894754	+
OsR498G0102416100.01	LOC_Os01g65060	Os01g0871000			Chr1	38670002	38680001	0.754627	38673063	38682722	+
OsR498G0102416300.01	LOC_Os01g65070	Os01g0871100			Chr1	38690002	38700001	0.779669	38683856	38690770	+
OsR498G0102417100.01	LOC_Os01g65090	Os01g0871300			Chr1	38700002	38710001	0.827603	38699862	38703500	+
OsR498G0102417100.01	LOC_Os01g65090	Os01g0871300			Chr1	38690002	38700001	0.779669	38699862	38703500	+
OsR498G0102417400.01	LOC_Os01g65094	Os01g0871350			Chr1	38700002	38710001	0.827603	38703503	38706036	-
OsR498G0102418100.01	LOC_Os01g65100	Os01g0871500			Chr1	38710002	38720001	0.820264	38712101	38714991	+
OsR498G0102418400.01	LOC_Os01g65100	Os01g0871500			Chr1	38710002	38720001	0.820264	38714053	38714866	-
OsR498G0102418700.01	LOC_Os01g65110	Os01g0871600	OsPOT	Proton-dependent oligopeptide transporter family protein	Chr1	38710002	38720001	0.820264	38717538	38719724	+
OsR498G0102418900.01	LOC_Os01g65120	Os01g0871766			Chr1	38720002	38730001	0.815514	38721745	38723568	+
OsR498G0102419100.01	LOC_Os01g65130	Os01g0871800			Chr1	38720002	38730001	0.815514	38724791	38725695	+
OsR498G0102419600.01	LOC_Os01g65150	Os01g0872000			Chr1	38730002	38740001	0.81662	38737187	38737569	-
OsR498G0102419700.01	LOC_Os01g65150	Os01g0872000			Chr1	38730002	38740001	0.81662	38737405	38739164	+
OsR498G0102420300.01	LOC_Os01g65169	Os01g0872100			Chr1	38740002	38750001	0.833491	38743614	38749439	+
OsR498G0102420700.01	LOC_Os01g65190	Os01g0872400			Chr1	38750002	38760001	0.822832	38750868	38751488	+
OsR498G0102420900.01	LOC_Os01g65190	Os01g0872400			Chr1	38750002	38760001	0.822832	38752049	38752582	+
OsR498G0102421100.01	LOC_Os01g65190	Os01g0872400			Chr1	38750002	38760001	0.822832	38752725	38755001	+
OsR498G0102421500.01	LOC_Os01g65200	Os01g0872500			Chr1	38750002	38760001	0.822832	38756848	38759584	+
OsR498G0102421700.01	LOC_Os01g65210	Os01g0872600			Chr1	38760002	38770001	0.840861	38759791	38763010	+
OsR498G0102421700.01	LOC_Os01g65210	Os01g0872600			Chr1	38750002	38760001	0.822832	38759791	38763010	+
OsR498G0102422100.01	LOC_Os01g65210	Os01g0872600			Chr1	38760002	38770001	0.840861	38764523	38766737	+
OsR498G0102422400.01	LOC_Os01g65220	Os01g0872700	OsXrn3, Xrn3	5'-3' exoribonuclease 3	Chr1	38760002	38770001	0.840861	38767976	38775872	-
OsR498G0102422400.01	LOC_Os01g65220	Os01g0872700	OsXrn3, Xrn3	5'-3' exoribonuclease 3	Chr1	38770002	38780001	0.835817	38767976	38775872	-
OsR498G0102422600.01	LOC_Os01g65230	Os01g0872800	PDK1, OsPdk1, Pdk1	3-phosphoinositide-dependent protein kinase-1, 3-phosphoinositide-dependent protein kinase 1	Chr1	38780002	38790001	0.843009	38776425	38780555	-
OsR498G0102422600.01	LOC_Os01g65230	Os01g0872800	PDK1, OsPdk1, Pdk1	3-phosphoinositide-dependent protein kinase-1, 3-phosphoinositide-dependent protein kinase 1	Chr1	38770002	38780001	0.835817	38776425	38780555	-
OsR498G0102423600.01	LOC_Os01g65260	Os01g0873100			Chr1	38800002	38810001	0.835188	38804612	38806819	-
OsR498G0102424900.01	LOC_Os01g65300	Os01g0873500			Chr1	38820002	38830001	0.828306	38823344	38824449	+
OsR498G0102425300.01	LOC_Os01g65310	Os01g0873700			Chr1	38820002	38830001	0.828306	38825685	38828502	+
OsR498G0102425600.01	LOC_Os01g65320	Os01g0873800			Chr1	38830002	38840001	0.840811	38828715	38835522	-
OsR498G0102425600.01	LOC_Os01g65320	Os01g0873800			Chr1	38820002	38830001	0.828306	38828715	38835522	-
OsR498G0102426200.01	LOC_Os01g65330	Os01g0873900			Chr1	38830002	38840001	0.840811	38837067	38844608	-
OsR498G0102426200.01	LOC_Os01g65330	Os01g0873900			Chr1	38840002	38850001	0.831918	38837067	38844608	-
OsR498G0102428000.01	LOC_Os01g65350	Os01g0874100			Chr1	38850002	38860001	0.82306	38852747	38857041	-
OsR498G0102429100.01	LOC_Os01g65370	Os01g0874300	R2R3-MYB		Chr1	38860002	38870001	0.819186	38868700	38869887	+
OsR498G0102431700.01	LOC_Os01g65380	Os01g0874700			Chr1	38880002	38890001	0.811461	38885434	38888522	+
OsR498G0102432600.01	LOC_Os01g65400	Os01g0874800			Chr1	38890002	38900001	0.78891	38892928	38895538	-
OsR498G0102433100.01	LOC_Os01g65410	Os01g0874900	OsSHM4, SHM4, OsSHMT4, SHMT4	serine hydroxymethyltransferase 4	Chr1	38900002	38910001	0.792562	38898952	38903236	+
OsR498G0102433100.01	LOC_Os01g65410	Os01g0874900	OsSHM4, SHM4, OsSHMT4, SHMT4	serine hydroxymethyltransferase 4	Chr1	38890002	38900001	0.78891	38898952	38903236	+
OsR498G0102433600.01	LOC_Os01g65420	Os01g0875000			Chr1	38900002	38910001	0.792562	38905855	38907191	-
OsR498G0102435700.01	LOC_Os01g65440	Os01g0875300			Chr1	38910002	38920001	0.802038	38919606	38922460	+
OsR498G0102435700.01	LOC_Os01g65440	Os01g0875300			Chr1	38920002	38930001	0.788946	38919606	38922460	+
OsR498G0102436000.01	LOC_Os01g65450	Os01g0875400			Chr1	38920002	38930001	0.788946	38922592	38928530	-
OsR498G0102437500.01	LOC_Os01g65480	Os01g0875700	OsDjB2	DnaJ domain protein B2	Chr1	38940002	38950001	0.783836	38946436	38949094	+
OsR498G0102437800.01	LOC_Os01g65490	Os01g0875800			Chr1	38950002	38960001	0.808573	38949614	38951114	-
OsR498G0102437800.01	LOC_Os01g65490	Os01g0875800			Chr1	38940002	38950001	0.783836	38949614	38951114	-
OsR498G0102438100.01	LOC_Os01g65500	Os01g0876100	OsCBSCLC1	cystathionine b-synthase domain containing protein OsCBSCLC1, CBS domain containing protein OsCBSCLC1, CBS domain containing protein 1	Chr1	38950002	38960001	0.808573	38954132	38958943	+
OsR498G0102438600.01	LOC_Os01g65510	Os01g0876300	OsFbox051, OsFbox51, Os_F0330	F-box protein 51	Chr1	38950002	38960001	0.808573	38959585	38961037	-
OsR498G0102438600.01	LOC_Os01g65510	Os01g0876300	OsFbox051, OsFbox51, Os_F0330	F-box protein 51	Chr1	38960002	38970001	0.79142	38959585	38961037	-
OsR498G0102439000.01	LOC_Os01g65520	Os01g0876400	OsSUN3, OsSUN3.1, OsSUN3.2, OsSUN3.3, OsSUN3.4	SUN (Sad1/UNC-84) domain-containing protein 3, SUN domain-containing protein 3, SUN protein 3	Chr1	38960002	38970001	0.79142	38963360	38966993	-
OsR498G0102439100.01	LOC_Os01g65530	Os01g0876500			Chr1	38960002	38970001	0.79142	38968277	38972716	+
OsR498G0102439100.01	LOC_Os01g65530	Os01g0876500			Chr1	38970002	38980001	0.7797	38968277	38972716	+
OsR498G0102441200.01	LOC_Os01g65560				Chr1	39010002	39020001	0.781988	39009533	39011782	-
OsR498G0102441700.01	LOC_Os01g65580	Os01g0877300			Chr1	39020002	39030001	0.785126	39017958	39025245	+
OsR498G0102441700.01	LOC_Os01g65580	Os01g0877300			Chr1	39010002	39020001	0.781988	39017958	39025245	+
OsR498G0102441900.01	LOC_Os01g65590	Os01g0877400			Chr1	39020002	39030001	0.785126	39025537	39028376	+
OsR498G0102442700.01	LOC_Os01g65600	Os01g0877500			Chr1	39030002	39040001	0.784869	39036252	39040317	+
OsR498G0102442700.01	LOC_Os01g65600	Os01g0877500			Chr1	39040002	39050001	0.775509	39036252	39040317	+
OsR498G0102443000.01	LOC_Os01g65600	Os01g0877500			Chr1	39030002	39040001	0.784869	39037103	39043580	-
OsR498G0102443000.01	LOC_Os01g65600	Os01g0877500			Chr1	39040002	39050001	0.775509	39037103	39043580	-
OsR498G0102444400.01	LOC_Os01g65620	Os01g0877900			Chr1	39050002	39060001	0.779501	39053728	39054406	-
OsR498G0102444800.01	LOC_Os01g65630	Os01g0878000			Chr1	39050002	39060001	0.779501	39056314	39058026	-
OsR498G0102446100.01	LOC_Os01g65650	Os01g0878550			Chr1	39060002	39070001	0.790475	39067025	39073790	+
OsR498G0102446100.01	LOC_Os01g65650	Os01g0878550			Chr1	39070002	39080001	0.787912	39067025	39073790	+
OsR498G0102446400.01	LOC_Os01g65660	Os01g0878400	OsAAP10C, AAP10C, OsAAP5, AAP5	amino acid permease 10C, amino acid permease 5, amino acid/auxin permease 5	Chr1	39070002	39080001	0.787912	39073103	39075859	-
OsR498G0102447200.01	LOC_Os01g65670	Os01g0878700	OsAAP10D, AAP10D, OsAAP6, AAP6, qPC1	amino acid permease 10D, amino acid permease 6, amino acid/auxin permease 6, quantitative trait locus (QTL) for GPC (grain protein content) on chromosome 1	Chr1	39080002	39090001	0.79118	39087794	39092131	-
OsR498G0102447200.01	LOC_Os01g65670	Os01g0878700	OsAAP10D, AAP10D, OsAAP6, AAP6, qPC1	amino acid permease 10D, amino acid permease 6, amino acid/auxin permease 6, quantitative trait locus (QTL) for GPC (grain protein content) on chromosome 1	Chr1	39090002	39100001	0.784731	39087794	39092131	-
OsR498G0102447400.01	LOC_Os01g65680	Os01g0878800			Chr1	39090002	39100001	0.784731	39093430	39097021	-
OsR498G0102447600.01	LOC_Os01g65690	Os01g0878900			Chr1	39100002	39110001	0.784947	39098733	39100096	-
OsR498G0102447600.01	LOC_Os01g65690	Os01g0878900			Chr1	39090002	39100001	0.784731	39098733	39100096	-
OsR498G0102447700.01	LOC_Os01g65692	Os01g0879000			Chr1	39100002	39110001	0.784947	39100974	39101717	+
OsR498G0102448100.01	LOC_Os01g65700	Os01g0879200	DRR206	Disease-resistance response gene/DRR206	Chr1	39100002	39110001	0.784947	39106267	39107243	+
OsR498G0102448300.01	LOC_Os01g65720	Os01g0879400			Chr1	39110002	39120001	0.788702	39109048	39115074	+
OsR498G0102448300.01	LOC_Os01g65720	Os01g0879400			Chr1	39100002	39110001	0.784947	39109048	39115074	+
OsR498G0102448800.01	LOC_Os01g65730	Os01g0879500			Chr1	39110002	39120001	0.788702	39115282	39117749	-
OsR498G0102449300.01	LOC_Os01g65740	Os01g0879600			Chr1	39120002	39130001	0.787969	39122061	39123953	+
OsR498G0102450400.01	LOC_Os01g65750				Chr1	39120002	39130001	0.787969	39129566	39129907	-
OsR498G0102453500.01	LOC_Os01g65780	Os01g0880200			Chr1	39160002	39170001	0.783614	39163802	39169553	+
OsR498G0102454200.01	LOC_Os01g65790	Os01g0880300	OsPME7	pectin methylesterase 7	Chr1	39170002	39180001	0.782766	39173805	39178637	-
OsR498G0102454400.01	LOC_Os01g65800	Os01g0880400	OsTBL26, TBL26	trichome birefringence-like 26	Chr1	39170002	39180001	0.782766	39179695	39183972	-
OsR498G0102454400.01	LOC_Os01g65800	Os01g0880400	OsTBL26, TBL26	trichome birefringence-like 26	Chr1	39180002	39190001	0.781784	39179695	39183972	-
OsR498G0102454900.01	LOC_Os01g65830	Os01g0880800			Chr1	39190002	39200001	0.789628	39191304	39192916	+
OsR498G0102455200.01	LOC_Os01g65850	Os01g0881000	CHR703	CHD-related gene 703	Chr1	39200002	39210001	0.789723	39193265	39204236	-
OsR498G0102455200.01	LOC_Os01g65850	Os01g0881000	CHR703	CHD-related gene 703	Chr1	39190002	39200001	0.789628	39193265	39204236	-
OsR498G0102455600.01	LOC_Os01g65860	Os01g0881100	OsSTA37		Chr1	39200002	39210001	0.789723	39205347	39207177	-
OsR498G0102458300.01	LOC_Os01g65880	Os01g0881300	OsSWEET1a, SWEET1a		Chr1	39220002	39230001	0.789253	39220704	39224571	+
OsR498G0102458500.01	LOC_Os01g65890	Os01g0881400			Chr1	39220002	39230001	0.789253	39224825	39228652	+
OsR498G0102458800.01	LOC_Os01g65890	Os01g0881400			Chr1	39220002	39230001	0.789253	39226929	39228652	-
OsR498G0102459000.01	LOC_Os01g65900	Os01g0881500	SCL1	Arabidopsis thaliana scarecrow-like 1	Chr1	39230002	39240001	0.789931	39228725	39232446	-
OsR498G0102459000.01	LOC_Os01g65900	Os01g0881500	SCL1	Arabidopsis thaliana scarecrow-like 1	Chr1	39220002	39230001	0.789253	39228725	39232446	-
OsR498G0102459900.01	LOC_Os01g65904	Os01g0881800			Chr1	39230002	39240001	0.789931	39238920	39240414	+
OsR498G0102459900.01	LOC_Os01g65904	Os01g0881800			Chr1	39240002	39250001	0.785188	39238920	39240414	+
OsR498G0102460200.01	LOC_Os01g65920	Os01g0881900			Chr1	39240002	39250001	0.785188	39240654	39247432	-
OsR498G0102460400.01	LOC_Os01g65940				Chr1	39240002	39250001	0.785188	39247716	39252437	-
OsR498G0102460400.01	LOC_Os01g65940				Chr1	39250002	39260001	0.78397	39247716	39252437	-
OsR498G0102460500.01	LOC_Os01g65950	Os01g0882100			Chr1	39250002	39260001	0.78397	39253458	39256628	+
OsR498G0102462100.01	LOC_Os01g65986	Os01g0882300			Chr1	39270002	39280001	0.790072	39265315	39271398	+
OsR498G0102462100.01	LOC_Os01g65986	Os01g0882300			Chr1	39260002	39270001	0.784063	39265315	39271398	+
OsR498G0102462400.01	LOC_Os01g66000	Os01g0882500			Chr1	39270002	39280001	0.790072	39271482	39273070	-
OsR498G0102462800.01	LOC_Os01g66010	Os01g0882800	OsAAP11E, AAP11E, OsAAP8, AAP8	amino acid permease 11E, amino acid permease 8, amino acid/auxin permease 8	Chr1	39270002	39280001	0.790072	39276023	39279073	-
OsR498G0102463400.01	LOC_Os01g66030	Os01g0883100	OsMADS2, RMADS219, NMADS1, PI2, nmads1	MADS box gene2, MADS-box transcription factor 2, GLOBOSA(GLO)-like MADS-box gene-2	Chr1	39280002	39290001	0.78776	39284629	39289667	-
OsR498G0102463700.01	LOC_Os01g66040	Os01g0883000	OsRLCK50	Receptor-like Cytoplasmic Kinase 50	Chr1	39290002	39300001	0.782646	39294400	39295060	+
OsR498G0102463900.01	LOC_Os01g66050	Os01g0883200			Chr1	39300002	39310001	0.788822	39295641	39302075	+
OsR498G0102463900.01	LOC_Os01g66050	Os01g0883200			Chr1	39290002	39300001	0.782646	39295641	39302075	+
OsR498G0102464900.01	LOC_Os01g66070	Os01g0883400			Chr1	39310002	39320001	0.790537	39313960	39314517	+
OsR498G0102474800.01	LOC_Os01g66270	Os01g0885900	OsERF#017, OsERF017, OsERF17, AP2/EREBP#091, AP2/EREBP91	ethylene response factor 17, APETALA2/ethylene-responsive element binding protein 91	Chr1	39450002	39460001	0.764995	39453591	39454157	-
OsR498G0102475000.01	LOC_Os01g66280	Os01g0886000			Chr1	39450002	39460001	0.764995	39455349	39458213	-
OsR498G0102475100.01	LOC_Os01g66280	Os01g0886000			Chr1	39450002	39460001	0.764995	39455588	39458086	+
OsR498G0102477100.01	LOC_Os01g66300	Os01g0886300			Chr1	39480002	39490001	0.758301	39478516	39483060	+
OsR498G0102477400.01	LOC_Os01g66320	Os01g0886500			Chr1	39480002	39490001	0.758301	39484069	39489186	-
OsR498G0102477600.01	LOC_Os01g66330	Os01g0886600	OsSTA38		Chr1	39480002	39490001	0.758301	39489531	39495330	-
OsR498G0102478500.01	LOC_Os01g66350	Os01g0886900	OsRUS6A		Chr1	39500002	39510001	0.759415	39503801	39509286	+
OsR498G0102483900.01	LOC_Os01g66490	Os01g0888300	ONAC075, ONAC75	NAC domain-containing protein 075, NAC domain-containing protein 75	Chr1	39570002	39580001	0.758976	39574623	39577249	+
OsR498G0102485100.01	LOC_Os01g66510	Os01g0888750			Chr1	39590002	39600001	0.76044	39590911	39595092	+
OsR498G0102485400.01	LOC_Os01g66520	Os01g0888700			Chr1	39590002	39600001	0.76044	39594508	39598816	-
OsR498G0102485500.01	LOC_Os01g66530	Os01g0888800			Chr1	39600002	39610001	0.765377	39600544	39601447	+
OsR498G0102485900.01	LOC_Os01g66544	Os01g0888900			Chr1	39600002	39610001	0.765377	39605233	39606374	+
OsR498G0102486200.01	LOC_Os01g66544	Os01g0888900			Chr1	39600002	39610001	0.765377	39608778	39609416	-
OsR498G0102487400.01	LOC_Os01g66580	Os01g0889200			Chr1	39620002	39630001	0.78121	39622953	39627296	-
OsR498G0102487900.01	LOC_Os01g66590	Os01g0889400	OsCrll3, OsIG1, OsLBD1-9, LBD1-9, OsAS2, AS2	Crl1-like 3, indeterminate gametophyte1, lateral organ boundaries domain 1-9, ASYMMETRIC LEAVES2, ASYMMETRIC LEAVES 2	Chr1	39630002	39640001	0.76966	39639867	39643385	+
OsR498G0102488600.01	LOC_Os01g66600	Os01g0889800	OsStr13	Sulfurtransferase 13	Chr1	39650002	39660001	0.823428	39648425	39652125	-
OsR498G0102488800.01	LOC_Os01g66610	Os01g0889900			Chr1	39650002	39660001	0.823428	39652240	39656638	-
OsR498G0102489700.01	LOC_Os01g66640	Os01g0890200			Chr1	39670002	39680001	0.81492	39668456	39671412	+
OsR498G0102490400.01	LOC_Os01g66650	Os01g0890300			Chr1	39670002	39680001	0.81492	39675944	39681150	-
OsR498G0102490400.01	LOC_Os01g66650	Os01g0890300			Chr1	39680002	39690001	0.780558	39675944	39681150	-
OsR498G0102490500.01	LOC_Os01g66670	Os01g0890500			Chr1	39680002	39690001	0.780558	39683246	39683689	+
OsR498G0102491000.01	LOC_Os01g66670	Os01g0890500			Chr1	39680002	39690001	0.780558	39687727	39688164	-
OsR498G0102491100.01	LOC_Os01g66680	Os01g0890600			Chr1	39700002	39710001	0.821528	39693045	39700467	+
OsR498G0102491100.01	LOC_Os01g66680	Os01g0890600			Chr1	39690002	39700001	0.792941	39693045	39700467	+
OsR498G0102491300.01	LOC_Os01g66690	Os01g0890900	OsZIP4, ZIP4, SPO22	ZMM protein OsZIP4, rice ZIP4 homolog	Chr1	39700002	39710001	0.821528	39701991	39712016	+
OsR498G0102491300.01	LOC_Os01g66690	Os01g0890900	OsZIP4, ZIP4, SPO22	ZMM protein OsZIP4, rice ZIP4 homolog	Chr1	39710002	39720001	0.818556	39701991	39712016	+
OsR498G0102491600.01	LOC_Os01g66700	Os01g0891000	OsSTA39		Chr1	39700002	39710001	0.821528	39704533	39711386	-
OsR498G0102491600.01	LOC_Os01g66700	Os01g0891000	OsSTA39		Chr1	39710002	39720001	0.818556	39704533	39711386	-
OsR498G0102492100.01	LOC_Os01g66710	Os01g0891100	OsPGL7, PGL7	Polygalacturonases-Like 7, PG-like 7	Chr1	39710002	39720001	0.818556	39714501	39716221	+
OsR498G0102492500.01	LOC_Os01g66720	Os01g0891300			Chr1	39720002	39730001	0.819687	39718064	39720438	+
OsR498G0102492500.01	LOC_Os01g66720	Os01g0891300			Chr1	39710002	39720001	0.818556	39718064	39720438	+
OsR498G0102492800.01	LOC_Os01g66730	Os01g0891400			Chr1	39720002	39730001	0.819687	39720364	39725023	-
OsR498G0102493600.01	LOC_Os01g66750	Os01g0891650			Chr1	39730002	39740001	0.841184	39734212	39735154	-
OsR498G0102493700.01	LOC_Os01g66760	Os01g0891700			Chr1	39730002	39740001	0.841184	39736918	39738585	+
OsR498G0102495400.01	LOC_Os01g66790				Chr1	39750002	39760001	0.838506	39754418	39755872	-
OsR498G0102495900.01	LOC_Os01g66810				Chr1	39760002	39770001	0.851426	39761283	39762303	+
OsR498G0102496500.01	LOC_Os01g66820	Os01g0892300			Chr1	39770002	39780001	0.856928	39766714	39770756	+
OsR498G0102496500.01	LOC_Os01g66820	Os01g0892300			Chr1	39760002	39770001	0.851426	39766714	39770756	+
OsR498G0102496800.01	LOC_Os01g66830				Chr1	39770002	39780001	0.856928	39771843	39775203	-
OsR498G0102497400.01	LOC_Os01g66840	Os01g0892500			Chr1	39770002	39780001	0.856928	39777979	39781793	-
OsR498G0102497400.01	LOC_Os01g66840	Os01g0892500			Chr1	39780002	39790001	0.840784	39777979	39781793	-
OsR498G0102497600.01	LOC_Os01g66850	Os01g0892600			Chr1	39780002	39790001	0.840784	39783315	39786494	-
OsR498G0102500100.01	LOC_Os01g66890	Os01g0893400			Chr1	39820002	39830001	0.776622	39822371	39825274	+
OsR498G0102500400.01	LOC_Os01g66910	Os01g0893700			Chr1	39820002	39830001	0.776622	39824977	39826683	-
OsR498G0102500600.01	LOC_Os01g66900	Os01g0893700			Chr1	39820002	39830001	0.776622	39827244	39828578	-
OsR498G0102501800.01	LOC_Os01g66940	Os01g0894300	OsFKI, OsFK2	fructokinase I, Fructokinase 2	Chr1	39850002	39860001	0.870466	39850889	39853777	-
OsR498G0102502500.01	LOC_Os01g66960	Os01g0894500			Chr1	39850002	39860001	0.870466	39857181	39861121	+
OsR498G0102502800.01	LOC_Os01g66970	Os01g0894600	OsRFPV-7	RING finger protein OsRFPV-7, RING-V protein 7	Chr1	39850002	39860001	0.870466	39859491	39863620	-
OsR498G0102503600.01	LOC_Os01g66990	Os01g0895000			Chr1	39870002	39880001	0.850193	39870143	39870561	-
OsR498G0102503800.01	LOC_Os01g66990	Os01g0895000			Chr1	39870002	39880001	0.850193	39872079	39873044	-
OsR498G0102504200.01	LOC_Os01g67000	Os01g0895100			Chr1	39870002	39880001	0.850193	39877008	39881615	-
OsR498G0102504200.01	LOC_Os01g67000	Os01g0895100			Chr1	39880002	39890001	0.822955	39877008	39881615	-
OsR498G0102504300.01	LOC_Os01g67010	Os01g0895200			Chr1	39880002	39890001	0.822955	39882215	39884189	+
OsR498G0102505800.01	LOC_Os01g67054	Os01g0895600			Chr1	39900002	39910001	0.794269	39896375	39900764	-
OsR498G0102505900.01	LOC_Os01g67090	Os01g0896200			Chr1	39900002	39910001	0.794269	39909420	39915346	+
OsR498G0102505900.01	LOC_Os01g67090	Os01g0896200			Chr1	39910002	39920001	0.754788	39909420	39915346	+
OsR498G0102506100.01	LOC_Os01g67100	Os01g0896300	FSM, FAS1	FLATENNED SHOOT MERISTEM, FASCIATA1, CAF-1 p150 subunit, p150 subunit of chromatin assembly factor-1	Chr1	39910002	39920001	0.754788	39918362	39925812	+
OsR498G0102506400.01	LOC_Os01g67120	Os01g0896500	OsStr10	Sulfurtransferase 10	Chr1	39930002	39940001	0.838632	39926761	39931528	-
OsR498G0102506700.01	LOC_Os01g67134	Os01g0896800	rpl5, RL5, RPL18p/L5e, RPL18p, RPL5e, OsRPL5, OsRPL5e, OsRPL18p	ribosomal protein L5, Ribosomal protein L5a, Ribosomal protein L5b	Chr1	39930002	39940001	0.838632	39933683	39936609	+
OsR498G0102506900.01	LOC_Os01g67134	Os01g0896800	rpl5, RL5, RPL18p/L5e, RPL18p, RPL5e, OsRPL5, OsRPL5e, OsRPL18p	ribosomal protein L5, Ribosomal protein L5a, Ribosomal protein L5b	Chr1	39930002	39940001	0.838632	39939037	39941991	+
OsR498G0102506900.01	LOC_Os01g67134	Os01g0896800	rpl5, RL5, RPL18p/L5e, RPL18p, RPL5e, OsRPL5, OsRPL5e, OsRPL18p	ribosomal protein L5, Ribosomal protein L5a, Ribosomal protein L5b	Chr1	39940002	39950001	0.758891	39939037	39941991	+
OsR498G0102507200.01	LOC_Os01g67150	Os01g0896900			Chr1	39940002	39950001	0.758891	39942690	39945240	-
OsR498G0102507600.01	LOC_Os01g67160	Os01g0897000	CDKB;1, Orysa;CDKB;1, CDKB1;1, Orysa;CDKB1;1, OsCDKB1.1, CDKB1.1, OsCDKB1;1	B1-type cyclin-dependent kinase	Chr1	39940002	39950001	0.758891	39946703	39949606	-
OsR498G0102511200.01	LOC_Os01g67250	Os01g0897800	OsRad21, OsRAD21-1	Rad21 protein	Chr1	40000002	40010001	0.80282	39990345	40000176	-
OsR498G0102511200.01	LOC_Os01g67250	Os01g0897800	OsRad21, OsRAD21-1	Rad21 protein	Chr1	39990002	40000001	0.785527	39990345	40000176	-
OsR498G0102511800.01	LOC_Os01g67260	Os01g0898000			Chr1	40000002	40010001	0.80282	40006460	40007417	-
OsR498G0102512600.01	LOC_Os01g67280				Chr1	40010002	40020001	0.83164	40015873	40017351	-
OsR498G0102513000.01	LOC_Os01g67290	Os01g0898300			Chr1	40010002	40020001	0.83164	40018441	40025196	-
OsR498G0102560100.01	LOC_Os01g68450	Os01g0912700			Chr1	40800002	40810001	0.769551	40799354	40801665	+
OsR498G0102560400.01	LOC_Os01g68460	Os01g0912800			Chr1	40800002	40810001	0.769551	40802393	40805066	-
OsR498G0102560700.01	LOC_Os01g68470	Os01g0912850			Chr1	40810002	40820001	0.828649	40811140	40812854	+
OsR498G0102561600.01	LOC_Os01g68490	Os01g0912900			Chr1	40820002	40830001	0.88341	40815787	40820910	-
OsR498G0102561600.01	LOC_Os01g68490	Os01g0912900			Chr1	40810002	40820001	0.828649	40815787	40820910	-
OsR498G0102561700.01	LOC_Os01g68480	Os01g0913000	OsTRXh10, OsTRX2, TRX2, TRXF, OsTRXF	Thioredoxin H-type 10, H-type Thioredoxin 10	Chr1	40810002	40820001	0.828649	40815787	40817393	+
OsR498G0102562000.01	LOC_Os01g68500	Os01g0913100			Chr1	40820002	40830001	0.88341	40823037	40824110	-
OsR498G0102562500.01	LOC_Os01g68510	Os01g0913300	OsNRT1.7	nitrate transporter 1.7	Chr1	40830002	40840001	0.858293	40832106	40836610	+
OsR498G0102562800.01	LOC_Os01g68524	Os01g0913400			Chr1	40830002	40840001	0.858293	40833456	40841313	-
OsR498G0102562800.01	LOC_Os01g68524	Os01g0913400			Chr1	40840002	40850001	0.855901	40833456	40841313	-
OsR498G0102563000.01	LOC_Os01g68540	Os01g0913600			Chr1	40840002	40850001	0.855901	40843791	40845627	-
OsR498G0102563100.01	LOC_Os01g68545				Chr1	40840002	40850001	0.855901	40846684	40848404	+
OsR498G0102563500.01	LOC_Os01g68560	Os01g0913900	OsMADS98	MADS box gene98, MADS box gene 98, MADS-box transcription factor 98	Chr1	40840002	40850001	0.855901	40849938	40850854	+
OsR498G0160018800.01	LOC_Os01g02070	Os01g0111000	PMEI-1	PME inhibitor 1, pectin methylesterase inhibitor 1	Chr1	610002	620001	0.767005	616016	616588	+
OsR498G0161207600.01	LOC_Os01g65150	Os01g0872000			Chr1	38730002	38740001	0.81662	38734005	38735366	+
OsR498G0161227400.01	LOC_Os01g66020	Os01g0883000	OsRLCK50	Receptor-like Cytoplasmic Kinase 50	Chr1	39280002	39290001	0.78776	39284632	39286569	+
OsR498G0161277700.01	LOC_Os01g68560	Os01g0913900	OsMADS98	MADS box gene98, MADS box gene 98, MADS-box transcription factor 98	Chr1	40840002	40850001	0.855901	40849050	40850489	-
OsR498G0203197400.01	LOC_Os02g11790	Os02g0208700	OsKMD1, OsFbox074, OsFbox74, Os_F0323	KISS ME DEADLY1, KISS ME DEADLY 1, F-box protein 74	Chr2	6070002	6080001	0.805495	6069035	6070492	-
OsR498G0203199300.01	LOC_Os02g11820	Os02g0208900			Chr2	6100002	6110001	0.801741	6093325	6101893	+
OsR498G0203199300.01	LOC_Os02g11820	Os02g0208900			Chr2	6090002	6100001	0.800799	6093325	6101893	+
OsR498G0203199800.01	LOC_Os02g11830	Os02g0209000			Chr2	6100002	6110001	0.801741	6102254	6112431	-
OsR498G0203199800.01	LOC_Os02g11830	Os02g0209000			Chr2	6110002	6120001	0.7674	6102254	6112431	-
OsR498G0203200200.01	LOC_Os02g11830	Os02g0209000			Chr2	6110002	6120001	0.7674	6114932	6125089	-
OsR498G0203203100.01	LOC_Os02g11940	Os02g0210800			Chr2	6170002	6180001	0.772755	6168783	6173760	+
OsR498G0203223700.01	LOC_Os02g12540	Os02g0217300			Chr2	6580002	6590001	0.791107	6582103	6584078	+
OsR498G0203224300.01	LOC_Os02g12550	Os02g0217400			Chr2	6580002	6590001	0.791107	6586565	6587355	+
OsR498G0203224500.01	LOC_Os02g12550	Os02g0217400			Chr2	6580002	6590001	0.791107	6586816	6589516	+
OsR498G0203255400.01	LOC_Os02g13190				Chr2	7040002	7050001	0.76171	7042221	7043463	-
OsR498G0203255500.01	LOC_Os02g13190				Chr2	7040002	7050001	0.76171	7042387	7043502	+
OsR498G0203256200.01	LOC_Os02g13200	Os02g0225300			Chr2	7040002	7050001	0.76171	7047854	7050428	-
OsR498G0203256200.01	LOC_Os02g13200	Os02g0225300			Chr2	7050002	7060001	0.756205	7047854	7050428	-
OsR498G0203258100.01	LOC_Os02g13260	Os02g0225900			Chr2	7090002	7100001	0.763268	7093381	7094987	+
OsR498G0203258400.01	LOC_Os02g13260	Os02g0225900			Chr2	7090002	7100001	0.763268	7093524	7094215	-
OsR498G0203258800.01	LOC_Os02g13270	Os02g0226000			Chr2	7090002	7100001	0.763268	7096860	7100035	-
OsR498G0611660500.01	LOC_Os06g06450	Os06g0159400	OsPUB65	plant U-box-containing protein 65, U-box protein 65	Chr6	2930002	2940001	0.773961	2926216	2930215	+
OsR498G0611660700.01	LOC_Os06g06460	Os06g0159450	H3R-11	H3 histone H3R-11	Chr6	2930002	2940001	0.773961	2930917	2931946	+
OsR498G0611661000.01	LOC_Os06g06460	Os06g0159450	H3R-11	H3 histone H3R-11	Chr6	2930002	2940001	0.773961	2931323	2931770	-
OsR498G0611661100.01	LOC_Os06g06470	Os06g0159600	OsPUB64	plant U-box-containing protein 64, U-box protein 64	Chr6	2930002	2940001	0.773961	2933000	2937077	+
OsR498G0611661300.01	LOC_Os06g06480	Os06g0159750			Chr6	2930002	2940001	0.773961	2937272	2938093	+
OsR498G0611661800.01	LOC_Os06g06480	Os06g0159750			Chr6	2940002	2950001	0.784426	2939461	2940375	-
OsR498G0611661800.01	LOC_Os06g06480	Os06g0159750			Chr6	2930002	2940001	0.773961	2939461	2940375	-
OsR498G0611662100.01	LOC_Os06g06490	Os06g0160000			Chr6	2940002	2950001	0.784426	2941929	2946534	+
OsR498G0611662400.01	LOC_Os06g06510	Os06g0160100			Chr6	2940002	2950001	0.784426	2946882	2947686	-
OsR498G0611662600.01	LOC_Os06g06520	Os06g0160200	OsGELP80	GDSL esterase/lipase protein 80	Chr6	2940002	2950001	0.784426	2947841	2949842	-
OsR498G0611662800.01	LOC_Os06g06530	Os06g0160400	HGW	heading and grain weight	Chr6	2950002	2960001	0.776503	2950776	2954460	-
OsR498G0611663700.01	LOC_Os06g06540	Os06g0160500	OsERF#055, OsERF055, OsERF55, AP2/EREBP#146, AP2/EREBP146	ethylene response factor 55, APETALA2/ethylene-responsive element binding protein 146	Chr6	2950002	2960001	0.776503	2958861	2959562	+
OsR498G0611668700.01	LOC_Os06g06610	Os06g0161400			Chr6	3000002	3010001	0.832079	3006823	3010571	+
OsR498G0611669500.01	LOC_Os06g06660	Os06g0161800			Chr6	3020002	3030001	0.825174	3023326	3026209	+
OsR498G0611669700.01	LOC_Os06g06670	Os06g0161900			Chr6	3020002	3030001	0.825174	3026468	3029472	+
OsR498G0611776200.01	LOC_Os06g09540	Os06g0195600			Chr6	4640002	4650001	0.759371	4637501	4647776	-
OsR498G0611777900.01	LOC_Os06g09560	Os06g0195800	OsDjC53	DnaJ domain protein C53	Chr6	4660002	4670001	0.862969	4660881	4663205	+
OsR498G0611778200.01	LOC_Os06g09570	Os06g0195900			Chr6	4660002	4670001	0.862969	4663882	4667744	-
OsR498G0611779600.01	LOC_Os06g09600	Os06g0196200			Chr6	4670002	4680001	0.861722	4674907	4675930	-
OsR498G0611780000.01	LOC_Os06g09610	Os06g0196300	OsPrx Q, Prx Q, OsPrxQ, PrxQ	peroxiredoxin Q	Chr6	4670002	4680001	0.861722	4677776	4679950	-
OsR498G0611780400.01	LOC_Os06g09620	Os06g0196500			Chr6	4680002	4690001	0.86473	4681311	4682257	-
OsR498G0611780600.01	LOC_Os06g09620	Os06g0196500			Chr6	4680002	4690001	0.86473	4681932	4684749	-
OsR498G0611780800.01	LOC_Os06g09630	Os06g0196600	OsKASI, KASI	beta-ketoacyl-[acyl carrier protein] synthase I	Chr6	4680002	4690001	0.86473	4686392	4689770	-
OsR498G0611781000.01	LOC_Os06g09650				Chr6	4690002	4700001	0.86198	4696016	4697251	-
OsR498G0611782500.01	LOC_Os06g09660	Os06g0196700	OsARF16	auxin response factor-16, auxin response factor 16	Chr6	4720002	4730001	0.807764	4715013	4721635	+
OsR498G0611782900.01	LOC_Os06g09679	Os06g0196900			Chr6	4720002	4730001	0.807764	4722843	4727509	+
OsR498G0611783200.01	LOC_Os06g09698	Os06g0197587			Chr6	4720002	4730001	0.807764	4728534	4729981	-
OsR498G0611784000.01	LOC_Os06g09717	Os06g0197600	OsERF#143, OsERF143, AP2/EREBP#101	ethylene response factor 143, APETALA2/ethylene-responsive element binding protein 101	Chr6	4730002	4740001	0.782538	4733868	4734281	-
OsR498G0611784600.01	LOC_Os06g09740	Os06g0197700			Chr6	4730002	4740001	0.782538	4736742	4737334	-
OsR498G0613163800.01	LOC_Os06g46149	Os06g0673700			Chr6	29390002	29400001	0.758659	29391146	29396399	-
OsR498G0613163900.01	LOC_Os06g46149	Os06g0673700			Chr6	29390002	29400001	0.758659	29392915	29395931	+
OsR498G0613164400.01	LOC_Os06g46160	Os06g0674100			Chr6	29400002	29410001	0.771389	29400344	29412030	-
OsR498G0613164400.01	LOC_Os06g46160	Os06g0674100			Chr6	29410002	29420001	0.757358	29400344	29412030	-
OsR498G0613253200.01	LOC_Os06g48700	Os06g0700500			Chr6	30800002	30810001	0.765013	30797157	30802421	-
OsR498G0613253200.01	LOC_Os06g48700	Os06g0700500			Chr6	30790002	30800001	0.762742	30797157	30802421	-
OsR498G0613253600.01	LOC_Os06g48720	Os06g0700700	OsHMA2, osHMA2, OsHMA2v	heavy metal ATPase 2, heavy metal transporter 2, heavy metal P-Type ATPase 2, heavy metal P1B-ATPase 2	Chr6	30800002	30810001	0.765013	30804517	30812440	-
OsR498G0665967300.01	LOC_Os06g06480	Os06g0159750			Chr6	2930002	2940001	0.773961	2937390	2939150	-
OsR498G0665967900.01	LOC_Os06g06510	Os06g0160100			Chr6	2940002	2950001	0.784426	2946037	2946447	-
OsR498G0665968200.01	LOC_Os06g06510	Os06g0160100			Chr6	2940002	2950001	0.784426	2946996	2947406	+
OsR498G0713476900.01	LOC_Os07g04340	Os07g0136400			Chr7	1980002	1990001	0.771339	1984243	1985662	+
OsR498G0713477200.01	LOC_Os07g04350	Os07g0136500			Chr7	1980002	1990001	0.771339	1987065	1989040	-
OsR498G0713477900.01	LOC_Os07g04370	Os07g0136700			Chr7	1990002	2000001	0.765983	1996887	1997945	+
OsR498G0713478500.01	LOC_Os07g04380	Os07g0136800			Chr7	2000002	2010001	0.783817	2002971	2006252	+
OsR498G0713478700.01	LOC_Os07g04390	Os07g0136800			Chr7	2000002	2010001	0.783817	2007918	2010725	+
OsR498G0713479300.01	LOC_Os07g04430	Os07g0137000			Chr7	2020002	2030001	0.771405	2017247	2025068	+
OsR498G0713479900.01	LOC_Os07g04450	Os07g0137200			Chr7	2030002	2040001	0.776886	2028303	2030593	+
OsR498G0713479900.01	LOC_Os07g04450	Os07g0137200			Chr7	2020002	2030001	0.771405	2028303	2030593	+
OsR498G0713480600.01	LOC_Os07g04480	Os07g0137500			Chr7	2030002	2040001	0.776886	2036560	2038390	-
OsR498G0713481100.01	LOC_Os07g04500	Os07g0137600			Chr7	2040002	2050001	0.791341	2044012	2046466	+
OsR498G0713481800.01	LOC_Os07g04520	Os07g0137800	OsSTA186		Chr7	2050002	2060001	0.769831	2051008	2052737	-
OsR498G0713482000.01	LOC_Os07g04520	Os07g0137800	OsSTA186		Chr7	2050002	2060001	0.769831	2052390	2053211	-
OsR498G0713482500.01	LOC_Os07g04530	Os07g0137900			Chr7	2060002	2070001	0.784373	2055284	2064549	+
OsR498G0713482500.01	LOC_Os07g04530	Os07g0137900			Chr7	2050002	2060001	0.769831	2055284	2064549	+
OsR498G0713482700.01	LOC_Os07g04550	Os07g0138100	OsSWAP70B, SWAP70B, SIP21	SKIP interacting protein 21, SKIPa-interacting protein 21, SKIPa-interacting protein 21	Chr7	2060002	2070001	0.784373	2065998	2071696	+
OsR498G0713482700.01	LOC_Os07g04550	Os07g0138100	OsSWAP70B, SWAP70B, SIP21	SKIP interacting protein 21, SKIPa-interacting protein 21, SKIPa-interacting protein 21	Chr7	2070002	2080001	0.780997	2065998	2071696	+
OsR498G0713483300.01	LOC_Os07g04560	Os07g0138200	NAC94, ONAC096, ONAC96	NAC domain-containing protein 94, NAC domain-containing protein 096, NAC domain-containing protein 96	Chr7	2080002	2090001	0.778521	2081526	2083607	+
OsR498G1018499900.01	LOC_Os10g20240	Os10g0343100			Chr10	11850002	11860001	0.773105	11854037	11858277	+
OsR498G1018500200.01	LOC_Os10g20250	Os10g0343200			Chr10	11850002	11860001	0.773105	11858286	11860910	-
OsR498G1018500200.01	LOC_Os10g20250	Os10g0343200			Chr10	11860002	11870001	0.766627	11858286	11860910	-
OsR498G1018500800.01	LOC_Os10g20260	Os10g0343400	OsCslF7, OsCSLF7		Chr10	11860002	11870001	0.766627	11864195	11872739	-
OsR498G1018503500.01	LOC_Os10g20400	Os10g0344600			Chr10	11920002	11930001	0.80109	11921105	11921813	+
OsR498G1018504700.01	LOC_Os10g20450	Os10g0344900			Chr10	11980002	11990001	0.796565	11977994	11980686	+
OsR498G1018504700.01	LOC_Os10g20450	Os10g0344900			Chr10	11970002	11980001	0.76638	11977994	11980686	+
OsR498G1018505600.01	LOC_Os10g20470	Os10g0345100			Chr10	11980002	11990001	0.796565	11989474	11992298	-
OsR498G1018505600.01	LOC_Os10g20470	Os10g0345100			Chr10	11990002	12000001	0.786416	11989474	11992298	-
OsR498G1018506800.01	LOC_Os10g20480				Chr10	12000002	12010001	0.769797	12006168	12007688	-
OsR498G1018507000.01	LOC_Os10g20480				Chr10	12000002	12010001	0.769797	12007872	12008417	-
OsR498G1018508100.01	LOC_Os10g20510	Os10g0345701			Chr10	12020002	12030001	0.788794	12025794	12031271	+
OsR498G1018508100.01	LOC_Os10g20510	Os10g0345701			Chr10	12030002	12040001	0.766446	12025794	12031271	+
OsR498G1018738400.01	LOC_Os10g28400	Os10g0419900			Chr10	16710002	16720001	0.781315	16713193	16716306	-
OsR498G1018738600.01	LOC_Os10g28410	Os10g0420000			Chr10	16710002	16720001	0.781315	16716852	16719499	-
OsR498G1018975000.01	LOC_Os10g35240	Os10g0495200	Rf4, Rf-4, PPR782a, PPR9, PPR3	restorer-of-fertility 4, fertility restorer 4, pentatricopeptide repeat (PPR)-encoding gene 782a, pentatricopeptide repeat-containing protein 782a, pentatricopeptide repeat protein 9, pentatricopeptide repeat motif containing gene 3, PPR motif-containing gene 3	Chr10	20980002	20990001	0.802707	20978809	20982664	-
OsR498G1018978600.01	LOC_Os10g35250	Os10g0495300			Chr10	21060002	21070001	0.794405	21061380	21067065	-
OsR498G1018978800.01	LOC_Os10g35240	Os10g0495200	Rf4, Rf-4, PPR782a, PPR9, PPR3	restorer-of-fertility 4, fertility restorer 4, pentatricopeptide repeat (PPR)-encoding gene 782a, pentatricopeptide repeat-containing protein 782a, pentatricopeptide repeat protein 9, pentatricopeptide repeat motif containing gene 3, PPR motif-containing gene 3	Chr10	21060002	21070001	0.794405	21069125	21073025	-
OsR498G1018981000.01	LOC_Os10g35330	Os10g0496400			Chr10	21110002	21120001	0.811599	21111132	21112271	-
OsR498G1018981900.01	LOC_Os10g35360				Chr10	21110002	21120001	0.811599	21119816	21120959	+
OsR498G1019049300.01	LOC_Os10g37430	Os10g0518300			Chr10	22180002	22190001	0.777523	22175013	22181669	+
OsR498G1019051400.01	LOC_Os10g37490	Os10g0518900	ERCC1 (Rad10), ERCC1, Rad10		Chr10	22210002	22220001	0.799382	22209981	22213407	-
OsR498G1019052200.01	LOC_Os10g37500	Os10g0519300			Chr10	22220002	22230001	0.761483	22221097	22223102	-
					Chr1	610002	620001	0.767005	611515	614385	-
					Chr1	620002	630001	0.78656	625978	627944	+
					Chr1	1410002	1420001	0.772382	1418197	1418573	+
					Chr1	1410002	1420001	0.772382	1418708	1419308	+
					Chr1	2330002	2340001	0.817171	2335629	2338203	-
					Chr1	3580002	3590001	0.844174	3586549	3587126	-
					Chr1	5710002	5720001	0.7857	5716714	5720203	+
					Chr1	36710002	36720001	0.776268	36713197	36713917	+
					Chr1	36710002	36720001	0.776268	36713641	36714006	+
					Chr1	36710002	36720001	0.776268	36715537	36715945	-
					Chr1	36740002	36750001	0.84916	36747145	36748703	+
					Chr1	37460002	37470001	0.770623	37463618	37464022	+
					Chr1	37520002	37530001	0.760034	37523375	37523794	+
					Chr1	37540002	37550001	0.808097	37546414	37546919	+
					Chr1	37540002	37550001	0.808097	37548811	37550910	+
					Chr1	37550002	37560001	0.791083	37548811	37550910	+
					Chr1	37570002	37580001	0.793941	37570836	37572047	+
					Chr1	38800002	38810001	0.835188	38807792	38808646	-
					Chr1	38900002	38910001	0.792562	38903434	38904248	-
					Chr1	39010002	39020001	0.781988	39016724	39017578	-
					Chr1	39060002	39070001	0.790475	39058662	39060665	-
					Chr1	39050002	39060001	0.779501	39058662	39060665	-
					Chr1	39060002	39070001	0.790475	39065927	39067082	+
					Chr1	39230002	39240001	0.789931	39231970	39232424	+
					Chr1	39230002	39240001	0.789931	39237595	39238147	+
					Chr1	39250002	39260001	0.78397	39256866	39258561	-
					Chr1	39260002	39270001	0.784063	39261378	39261747	+
					Chr1	39260002	39270001	0.784063	39262087	39262419	-
					Chr1	39260002	39270001	0.784063	39262905	39264612	+
					Chr1	39500002	39510001	0.759415	39502171	39502591	+
					Chr1	39650002	39660001	0.823428	39659936	39660603	-
					Chr1	39830002	39840001	0.828607	39838134	39839627	-
					Chr1	40820002	40830001	0.88341	40827630	40828965	-
					Chr10	11960002	11970001	0.774039	11967794	11968604	-
					Chr10	11990002	12000001	0.786416	11999143	11999573	+
					Chr2	6070002	6080001	0.805495	6073308	6079173	-
					Chr2	6110002	6120001	0.7674	6113552	6114149	-
					Chr2	6170002	6180001	0.772755	6175120	6175799	-
					Chr2	6580002	6590001	0.791107	6585476	6586228	-
					Chr6	3000002	3010001	0.832079	3005712	3006235	+
					Chr6	4700002	4710001	0.852516	4707672	4708237	-
					Chr6	29390002	29400001	0.758659	29397809	29399364	-
					Chr6	30790002	30800001	0.762742	30789847	30790962	-
					Chr6	30800002	30810001	0.765013	30804592	30805108	+
					Chr7	2020002	2030001	0.771405	2026652	2027401	-
					Chr7	11770002	11780001	0.892458	11771179	11772414	-
					Chr7	11770002	11780001	0.892458	11773883	11774950	+
