# Supplementary material for: Resequencing of 1,143 indica rice accessions reveals important genetic variations and different heterosis patterns
Source: Nat Commun. 2020 Sep 22;11:4778. doi: 10.1038/s41467-020-18608-0 (PMC7508829; doi:10.1038/s41467-020-18608-0)
Supplement: Supplementary file 13 — Supplementary Dataset 9 [file 41467_2020_18608_MOESM13_ESM.xlsx]

## Sheet: sheet1
Supplementary Data 9 List of loci and genes covered with top 1% Fst value windows for the 2-line system. Some R498 loci are redundant if they are located on multiple Fst windows. The annotation data are from http://qtaro.abr.affrc.go.jp/, http://www.mbkbase.org/R498/, https://rapdb.dna.affrc.go.jp/, and http://rice.plantbiology.msu.edu/.
R498 locus	msu locus	rapdb locus	gene symbol	gene name	chr	window start	window end	Fst value	R498 locus start	R498 locus end	strand
OsR498G0100038900.01	LOC_Os01g02160	Os01g0112000			Chr1	660002	670001	0.558092	662078	662851	+
OsR498G0100039200.01	LOC_Os01g02170	Os01g0112100			Chr1	660002	670001	0.558092	664004	668947	-
OsR498G0100039500.01	LOC_Os01g02170	Os01g0112100			Chr1	660002	670001	0.558092	667460	669000	+
OsR498G0100040000.01	LOC_Os01g02180	Os01g0112300			Chr1	670002	680001	0.543958	670511	674195	-
OsR498G0100040400.01	LOC_Os01g02190	Os01g0112400	OsNIP4;1, NIP4-1, OsNIP4.1, NIP4.1	Aquaporin NIP4-1, NOD26-like intrinsic protein 4-1	Chr1	670002	680001	0.543958	675455	676642	-
OsR498G0100040600.01	LOC_Os01g02200	Os01g0112500			Chr1	670002	680001	0.543958	678111	681770	-
OsR498G0100045000.01	LOC_Os01g02320	Os01g0113400	OsRLCK4	Receptor-like Cytoplasmic Kinase 4	Chr1	730002	740001	0.505533	723774	736127	-
OsR498G0100045100.01	LOC_Os01g02360	Os01g0113800			Chr1	730002	740001	0.505533	728195	731710	+
OsR498G0100045600.01	LOC_Os01g02350	Os01g0113700			Chr1	740002	750001	0.586449	736577	740211	-
OsR498G0100045600.01	LOC_Os01g02350	Os01g0113700			Chr1	730002	740001	0.505533	736577	740211	-
OsR498G0100045700.01	LOC_Os01g02360	Os01g0113800			Chr1	740002	750001	0.586449	739757	743237	+
OsR498G0100045700.01	LOC_Os01g02360	Os01g0113800			Chr1	730002	740001	0.505533	739757	743237	+
OsR498G0100046400.01	LOC_Os01g02400	Os01g0114300	OsRLCK6	Receptor-like Cytoplasmic Kinase 6	Chr1	740002	750001	0.586449	747607	757626	-
OsR498G0100046500.01	LOC_Os01g02390	Os01g0114100	OsRLCK5	Receptor-like Cytoplasmic Kinase 5	Chr1	740002	750001	0.586449	747608	748961	+
OsR498G0100050400.01	LOC_Os01g02550	Os01g0115566	OsRLCK10	Receptor-like Cytoplasmic Kinase 10	Chr1	820002	830001	0.524228	820100	820964	-
OsR498G0100050600.01	LOC_Os01g02550	Os01g0115566	OsRLCK10	Receptor-like Cytoplasmic Kinase 10	Chr1	820002	830001	0.524228	821826	823048	-
OsR498G0100050900.01	LOC_Os01g02560	Os01g0115600	OsRLCK11	Receptor-like Cytoplasmic Kinase 11	Chr1	820002	830001	0.524228	823825	827786	+
OsR498G0100052000.01	LOC_Os01g02610	Os01g0116000	Os8Tak3	Tak Receptor-Like Kinase 3	Chr1	840002	850001	0.622545	841442	845491	-
OsR498G0100052100.01	LOC_Os01g02560	Os01g0115600	OsRLCK11	Receptor-like Cytoplasmic Kinase 11	Chr1	840002	850001	0.622545	845140	848352	+
OsR498G0100052800.01	LOC_Os01g02610	Os01g0116000	Os8Tak3	Tak Receptor-Like Kinase 3	Chr1	850002	860001	0.666509	851170	854486	-
OsR498G0100053000.01	LOC_Os01g02680	Os01g0116200	OsRLCK13	Receptor-like Cytoplasmic Kinase 13	Chr1	850002	860001	0.666509	855149	857528	-
OsR498G0100064800.01	LOC_Os01g03020	Os01g0120300			Chr1	1060002	1070001	0.504366	1058056	1067320	-
OsR498G0100065000.01	LOC_Os01g03030	Os01g0120400			Chr1	1070002	1080001	0.522782	1067352	1070843	-
OsR498G0100065000.01	LOC_Os01g03030	Os01g0120400			Chr1	1060002	1070001	0.504366	1067352	1070843	-
OsR498G0100065400.01	LOC_Os01g03040	Os01g0120500			Chr1	1070002	1080001	0.522782	1072379	1076862	-
OsR498G0100065900.01	LOC_Os01g03050	Os01g0120600			Chr1	1080002	1090001	0.525432	1077964	1080642	+
OsR498G0100065900.01	LOC_Os01g03050	Os01g0120600			Chr1	1070002	1080001	0.522782	1077964	1080642	+
OsR498G0100066200.01	LOC_Os01g03060	Os01g0120700			Chr1	1080002	1090001	0.525432	1080874	1083408	-
OsR498G0100066400.01	LOC_Os01g03070	Os01g0120800	eIF-3a, OseIF3a	eukaryotic translation initiation factor 3, subunit a	Chr1	1080002	1090001	0.525432	1083489	1091632	-
OsR498G0100066400.01	LOC_Os01g03070	Os01g0120800	eIF-3a, OseIF3a	eukaryotic translation initiation factor 3, subunit a	Chr1	1090002	1100001	0.521679	1083489	1091632	-
OsR498G0100066800.01	LOC_Os01g03080	Os01g0121000			Chr1	1090002	1100001	0.521679	1093383	1094408	-
OsR498G0100066900.01	LOC_Os01g03090	Os01g0121100			Chr1	1090002	1100001	0.521679	1095637	1098947	+
OsR498G0100067400.01	LOC_Os01g03100	Os01g0121200			Chr1	1090002	1100001	0.521679	1098888	1103236	-
OsR498G0100078800.01	LOC_Os01g03260	Os01g0123200			Chr1	1220002	1230001	0.497615	1229881	1232241	-
OsR498G0203032000.01	LOC_Os02g06950	Os02g0165400	ONAC043, ONAC43	NAC domain-containing protein 043, NAC domain-containing protein 43	Chr2	3440002	3450001	0.49906	3439756	3443683	-
OsR498G0203043100.01	LOC_Os02g07110	Os02g0167600	OsSAUR6	Small auxin-up RNA 6	Chr2	3570002	3580001	0.573711	3569379	3570316	+
OsR498G0203043400.01	LOC_Os02g07120	Os02g0167700			Chr2	3570002	3580001	0.573711	3573220	3583449	-
OsR498G0203046700.01	LOC_Os02g07230	Os02g0168800	PBD, PBGD, HEMC	Porphobilinogen deaminase	Chr2	3630002	3640001	0.618216	3629447	3632441	+
OsR498G0203047200.01	LOC_Os02g07240	Os02g0168900			Chr2	3630002	3640001	0.618216	3632482	3634334	-
OsR498G0203047400.01	LOC_Os02g07250	Os02g0169000			Chr2	3630002	3640001	0.618216	3635048	3638735	-
OsR498G0203061200.01	LOC_Os02g07630	Os02g0172600	OsHMA5, osHMA6, HMA5	heavy metal ATPase 5, heavy metal ATPase 6, heavy metal P-Type ATPase 6	Chr2	3830002	3840001	0.676395	3835806	3841669	-
OsR498G0203061200.01	LOC_Os02g07630	Os02g0172600	OsHMA5, osHMA6, HMA5	heavy metal ATPase 5, heavy metal ATPase 6, heavy metal P-Type ATPase 6	Chr2	3840002	3850001	0.665826	3835806	3841669	-
OsR498G0203062100.01	LOC_Os02g07650	Os02g0172800			Chr2	3860002	3870001	0.792456	3860643	3864034	+
OsR498G0203064000.01	LOC_Os02g07670	Os02g0173000			Chr2	3880002	3890001	0.739644	3881202	3884721	-
OsR498G0203064100.01	LOC_Os02g07680	Os02g0173100	CYP97B4, CYP97B4a	Cytochrome P450 97B4	Chr2	3890002	3900001	0.769051	3885880	3896843	+
OsR498G0203064100.01	LOC_Os02g07680	Os02g0173100	CYP97B4, CYP97B4a	Cytochrome P450 97B4	Chr2	3880002	3890001	0.739644	3885880	3896843	+
OsR498G0203064500.01	LOC_Os02g07690	Os02g0173200	OsVQ5	VQ motif-containing protein 5	Chr2	3890002	3900001	0.769051	3898691	3899838	+
OsR498G0203065100.01	LOC_Os02g07720	Os02g0173500			Chr2	3900002	3910001	0.679247	3906595	3914870	+
OsR498G0203065100.01	LOC_Os02g07720	Os02g0173500			Chr2	3910002	3920001	0.591805	3906595	3914870	+
OsR498G0203065300.01	LOC_Os02g07740	Os02g0173700			Chr2	3910002	3920001	0.591805	3915520	3919672	+
OsR498G0203065800.01	LOC_Os02g07750	Os02g0173800			Chr2	3910002	3920001	0.591805	3919684	3923619	-
OsR498G0203065800.01	LOC_Os02g07750	Os02g0173800			Chr2	3920002	3930001	0.559207	3919684	3923619	-
OsR498G0203066100.01	LOC_Os02g07760	Os02g0173900	OsALDH5F1, SSADH	succinic semialdehyde dehydrogenase, aldehyde dehydrogenase 5F1	Chr2	3920002	3930001	0.559207	3925842	3933683	+
OsR498G0203066100.01	LOC_Os02g07760	Os02g0173900	OsALDH5F1, SSADH	succinic semialdehyde dehydrogenase, aldehyde dehydrogenase 5F1	Chr2	3930002	3940001	0.510378	3925842	3933683	+
OsR498G0203067000.01	LOC_Os02g07770	Os02g0174000			Chr2	3930002	3940001	0.510378	3939483	3941621	-
OsR498G0203068200.01	LOC_Os02g07790	Os02g0174200	OsDPK2, stk	dual-specificity protein kinase 2, kinase-related transforming protein	Chr2	3960002	3970001	0.543525	3959832	3962973	-
OsR498G0203068700.01	LOC_Os02g07800	Os02g0174300			Chr2	3960002	3970001	0.543525	3964468	3967098	+
OsR498G0203068900.01	LOC_Os02g07810	Os02g0174400			Chr2	3960002	3970001	0.543525	3967921	3970581	+
OsR498G0203186200.01	LOC_Os02g11030	Os02g0205000			Chr2	5870002	5880001	0.733943	5879197	5881850	-
OsR498G0203186200.01	LOC_Os02g11030	Os02g0205000			Chr2	5880002	5890001	0.716273	5879197	5881850	-
OsR498G0203186600.01	LOC_Os02g11040	Os02g0205200			Chr2	5880002	5890001	0.716273	5884876	5886455	-
OsR498G0203187400.01	LOC_Os02g11050	Os02g0205300	OsRpt6, Rpt6	19S regulatory particle ATPase subunit 6, RP triple A-ATPase 6	Chr2	5890002	5900001	0.67774	5891146	5895908	-
OsR498G0203187500.01	LOC_Os02g11060	Os02g0205400	OsWD40-38		Chr2	5890002	5900001	0.67774	5896915	5902312	+
OsR498G0203187800.01	LOC_Os02g11060	Os02g0205400	OsWD40-38		Chr2	5890002	5900001	0.67774	5898318	5900100	-
OsR498G0203191000.01	LOC_Os02g11640	Os02g0206700			Chr2	5950002	5960001	0.563941	5947303	5950047	-
OsR498G0203191000.01	LOC_Os02g11640	Os02g0206700			Chr2	5940002	5950001	0.507462	5947303	5950047	-
OsR498G0203191700.01	LOC_Os02g11680	Os02g0207100			Chr2	5960002	5970001	0.508012	5963856	5975545	+
OsR498G0203195500.01	LOC_Os02g11760	Os02g0208300	OsABCG39, OsPDR7	ABC transporter superfamily ABCG subgroup member 39, pleiotropic drug resistance 7	Chr2	6050002	6060001	0.50202	6043817	6050462	+
OsR498G0203196500.01	LOC_Os02g11780	Os02g0208600			Chr2	6060002	6070001	0.632806	6057938	6064143	+
OsR498G0203196500.01	LOC_Os02g11780	Os02g0208600			Chr2	6050002	6060001	0.50202	6057938	6064143	+
OsR498G0203196800.01	LOC_Os02g11780	Os02g0208600			Chr2	6060002	6070001	0.632806	6063713	6064456	-
OsR498G0203197400.01	LOC_Os02g11790	Os02g0208700	OsKMD1, OsFbox074, OsFbox74, Os_F0323	KISS ME DEADLY1, KISS ME DEADLY 1, F-box protein 74	Chr2	6070002	6080001	0.727585	6069035	6070492	-
OsR498G0203197400.01	LOC_Os02g11790	Os02g0208700	OsKMD1, OsFbox074, OsFbox74, Os_F0323	KISS ME DEADLY1, KISS ME DEADLY 1, F-box protein 74	Chr2	6060002	6070001	0.632806	6069035	6070492	-
OsR498G0203199300.01	LOC_Os02g11820	Os02g0208900			Chr2	6090002	6100001	0.716553	6093325	6101893	+
OsR498G0203199300.01	LOC_Os02g11820	Os02g0208900			Chr2	6100002	6110001	0.715979	6093325	6101893	+
OsR498G0203199800.01	LOC_Os02g11830	Os02g0209000			Chr2	6100002	6110001	0.715979	6102254	6112431	-
OsR498G0203199800.01	LOC_Os02g11830	Os02g0209000			Chr2	6110002	6120001	0.647543	6102254	6112431	-
OsR498G0203200200.01	LOC_Os02g11830	Os02g0209000			Chr2	6110002	6120001	0.647543	6114932	6125089	-
OsR498G0203200200.01	LOC_Os02g11830	Os02g0209000			Chr2	6120002	6130001	0.536475	6114932	6125089	-
OsR498G0203200400.01	LOC_Os02g11850	Os02g0209250			Chr2	6130002	6140001	0.550109	6130366	6131232	-
OsR498G0203200800.01	LOC_Os02g11870	Os02g0209400			Chr2	6130002	6140001	0.550109	6134194	6135758	-
OsR498G0203201200.01	LOC_Os02g11890	Os02g0209900			Chr2	6140002	6150001	0.547785	6140687	6142292	-
OsR498G0203201800.01	LOC_Os02g11900				Chr2	6140002	6150001	0.547785	6144871	6146878	-
OsR498G0203216700.01	LOC_Os02g12290	Os02g0214300	TRZ1, OsaTRZ1	tRNase Z1	Chr2	6360002	6370001	0.731698	6362643	6364655	+
OsR498G0203217000.01	LOC_Os02g12300	Os02g0214400	OsPLL3, PLL3	Pectate lyase-like 3	Chr2	6360002	6370001	0.731698	6364669	6367514	-
OsR498G0203217100.01	LOC_Os02g12310	Os02g0214500	tms5, NAC18, ONAC023, ONAC23, NAC23, TMS5/ONAC023, OsEnS-30	thermosensitive male sterility5, NAC domain-containing protein 18, NAC domain-containing protein 023, NAC domain-containing protein 23, endosperm-specific gene 30	Chr2	6360002	6370001	0.731698	6369341	6371190	+
OsR498G0203217100.01	LOC_Os02g12310	Os02g0214500	tms5, NAC18, ONAC023, ONAC23, NAC23, TMS5/ONAC023, OsEnS-30	thermosensitive male sterility5, NAC domain-containing protein 18, NAC domain-containing protein 023, NAC domain-containing protein 23, endosperm-specific gene 30	Chr2	6370002	6380001	0.712663	6369341	6371190	+
OsR498G0203217600.01	LOC_Os02g12350	Os02g0214900	OsHDAC3, HDA703	class-1 type histone deacetylase3	Chr2	6370002	6380001	0.712663	6374777	6381644	-
OsR498G0203217600.01	LOC_Os02g12350	Os02g0214900	OsHDAC3, HDA703	class-1 type histone deacetylase3	Chr2	6380002	6390001	0.709723	6374777	6381644	-
OsR498G0203218200.01	LOC_Os02g12360	Os02g0215000			Chr2	6390002	6400001	0.714222	6383616	6391400	-
OsR498G0203218200.01	LOC_Os02g12360	Os02g0215000			Chr2	6380002	6390001	0.709723	6383616	6391400	-
OsR498G0203218300.01	LOC_Os02g12370	Os02g0215100			Chr2	6390002	6400001	0.714222	6393569	6394194	+
OsR498G0203218700.01	LOC_Os02g12380	Os02g0215200	OsHDAC2, HDA710, OsHDA710	class-1 type histone deacetylase2	Chr2	6390002	6400001	0.714222	6397522	6402748	+
OsR498G0203218700.01	LOC_Os02g12380	Os02g0215200	OsHDAC2, HDA710, OsHDA710	class-1 type histone deacetylase2	Chr2	6400002	6410001	0.709246	6397522	6402748	+
OsR498G0203219000.01	LOC_Os02g12400	Os02g0215500			Chr2	6410002	6420001	0.725524	6406443	6411499	-
OsR498G0203219000.01	LOC_Os02g12400	Os02g0215500			Chr2	6400002	6410001	0.709246	6406443	6411499	-
OsR498G0203219100.01	LOC_Os02g12400	Os02g0215500			Chr2	6410002	6420001	0.725524	6407099	6410876	+
OsR498G0203219100.01	LOC_Os02g12400	Os02g0215500			Chr2	6400002	6410001	0.709246	6407099	6410876	+
OsR498G0203220300.01	LOC_Os02g12440	Os02g0215900	OsGIRL1, OsGIRL1-1, OsGIRL1-2, OsGIRL1-3	gamma-ray induced LRR-RLK1, gamma-ray induced Leucine-rich repeat receptor-like kinase 1	Chr2	6440002	6450001	0.719355	6444643	6449171	+
OsR498G0203220600.01	LOC_Os02g12400	Os02g0215500			Chr2	6440002	6450001	0.719355	6445559	6454578	-
OsR498G0203220600.01	LOC_Os02g12400	Os02g0215500			Chr2	6450002	6460001	0.719286	6445559	6454578	-
OsR498G0203220700.01	LOC_Os02g12450	Os02g0216000			Chr2	6450002	6460001	0.719286	6450913	6453727	+
OsR498G0203223700.01	LOC_Os02g12540	Os02g0217300			Chr2	6580002	6590001	0.761801	6582103	6584078	+
OsR498G0203224300.01	LOC_Os02g12550	Os02g0217400			Chr2	6580002	6590001	0.761801	6586565	6587355	+
OsR498G0203224500.01	LOC_Os02g12550	Os02g0217400			Chr2	6580002	6590001	0.761801	6586816	6589516	+
OsR498G0203225100.01	LOC_Os02g12570	Os02g0217500			Chr2	6590002	6600001	0.682316	6595468	6599900	+
OsR498G0203243500.01	LOC_Os02g13060	Os02g0223700			Chr2	6900002	6910001	0.599745	6906977	6908227	+
OsR498G0204372500.01	LOC_Os02g42110	Os02g0632100			Chr2	26930002	26940001	0.528531	26939624	26940601	+
OsR498G0261600500.01	LOC_Os02g12420	Os02g0215700			Chr2	6430002	6440001	0.718942	6432245	6435861	-
OsR498G0305316300.01	LOC_Os03g07920	Os03g0175800	OsaBG1, OsBG1	big grain1, big grain 1	Chr3	4050002	4060001	0.498109	4052855	4054336	+
OsR498G0305318800.01	LOC_Os03g07960	Os03g0176700			Chr3	4080002	4090001	0.503423	4079932	4082787	-
OsR498G0305319000.01	LOC_Os03g07970	Os03g0176800	OsSTA92		Chr3	4080002	4090001	0.503423	4083927	4087072	-
OsR498G0305319400.01	LOC_Os03g07980	Os03g0176900			Chr3	4090002	4100001	0.513456	4089804	4090400	-
OsR498G0305319400.01	LOC_Os03g07980	Os03g0176900			Chr3	4080002	4090001	0.503423	4089804	4090400	-
OsR498G0305319700.01	LOC_Os03g07990	Os03g0177000			Chr3	4090002	4100001	0.513456	4092246	4095642	+
OsR498G0305320300.01	LOC_Os03g08010	Os03g0177400	rfa1*, REFA1, refa1, OseEF-1A, eEF-1A, Osef1a1	rice elongation factor 1A (eEFIA)-1, rice elongation factor 1A-1, ELONGATION FACTOR 1A, Elongation factor 1-alpha, EF-1-alpha, eukaryotic translation elongation factor 1A	Chr3	4110002	4120001	0.497398	4105386	4113941	+
OsR498G0305320600.01	LOC_Os03g08030	Os03g0177750			Chr3	4110002	4120001	0.497398	4115524	4117299	-
OsR498G0305324200.01	LOC_Os03g08130	Os03g0178900			Chr3	4160002	4170001	0.509645	4159604	4160650	-
OsR498G0305324300.01	LOC_Os03g08140	Os03g0179000			Chr3	4160002	4170001	0.509645	4161264	4168176	+
OsR498G0305324600.01	LOC_Os03g08150	Os03g0179100	OsGLP3-1	Germin-like protein 3-1	Chr3	4160002	4170001	0.509645	4168136	4168840	-
OsR498G0305326300.01	LOC_Os03g08170	Os03g0179400	GUDK, OsRLCK103	GROWTH UNDER DROUGHT KINASE, Receptor-like Cytoplasmic Kinase 103	Chr3	4180002	4190001	0.524809	4182751	4188837	+
OsR498G0305326600.01	LOC_Os03g08200	Os03g0179700			Chr3	4190002	4200001	0.53216	4188855	4190061	-
OsR498G0305326600.01	LOC_Os03g08200	Os03g0179700			Chr3	4180002	4190001	0.524809	4188855	4190061	-
OsR498G0305327200.01	LOC_Os03g08220	Os03g0179950			Chr3	4200002	4210001	0.535895	4196569	4201299	-
OsR498G0305327200.01	LOC_Os03g08220	Os03g0179950			Chr3	4190002	4200001	0.53216	4196569	4201299	-
OsR498G0305327300.01	LOC_Os03g08220	Os03g0179950			Chr3	4200002	4210001	0.535895	4196811	4203243	+
OsR498G0305327300.01	LOC_Os03g08220	Os03g0179950			Chr3	4190002	4200001	0.53216	4196811	4203243	+
OsR498G0305327600.01	LOC_Os03g08220	Os03g0179950			Chr3	4200002	4210001	0.535895	4202159	4203078	-
OsR498G0305327800.01	LOC_Os03g08230	Os03g0180000	OsCCX1, OsNCX6, NCX6	cation/Ca2+ exchanger 1, Na+/Ca2+ Exchanger 6, Sodium/calcium exchanger 6	Chr3	4200002	4210001	0.535895	4203987	4206171	-
OsR498G0305328400.01	LOC_Os03g08250	Os03g0180100			Chr3	4200002	4210001	0.535895	4209059	4210441	-
OsR498G0305328700.01	LOC_Os03g08270	Os03g0180300			Chr3	4220002	4230001	0.503776	4213015	4220021	+
OsR498G0305329000.01	LOC_Os03g08280	Os03g0180400	OsPAA1, PAA1	20S proteasome alpha1 subunit	Chr3	4220002	4230001	0.503776	4220087	4222820	-
OsR498G0305329500.01	LOC_Os03g08290	Os03g0180600			Chr3	4230002	4240001	0.526575	4231798	4233443	+
OsR498G0305329800.01	LOC_Os03g08300	Os03g0180700			Chr3	4230002	4240001	0.526575	4233145	4238246	-
OsR498G0305330200.01	LOC_Os03g08310	Os03g0180800	OsJAZ3, JAZ3, OsJAZ 9, OsJAZ9, Os-JAZ9, JAZ9, OsTIFY11a	Jasmonate ZIM-domain protein 3, Jasmonate ZIM-domain protein 9	Chr3	4240002	4250001	0.530699	4242225	4243266	-
OsR498G0305330900.01	LOC_Os03g08320	Os03g0180900	OsJAZ2, JAZ2, OsJAZ 11, OsJAZ11, Os-JAZ11, JAZ11, OsTIFY11c. OsJAZ1, JAZ1	Jasmonate ZIM-domain protein 2, Jasmonate ZIM-domain protein 11	Chr3	4240002	4250001	0.530699	4246936	4248345	+
OsR498G0407523600.01	LOC_Os04g04914	Os04g0136000			Chr4	2330002	2340001	0.528668	2330366	2331215	-
OsR498G0407524800.01	LOC_Os04g04950	Os04g0136200	OsDAO3, OsCuDAO3, CuDAO3	diamine oxidase 3, Copper-containing diamine oxidase 3	Chr4	2330002	2340001	0.528668	2338890	2346815	-
OsR498G0407564300.01	LOC_Os04g06900	Os04g0153000			Chr4	3290002	3300001	0.499932	3287751	3296480	+
OsR498G0409305600.01	LOC_Os04g53170	Os04g0623100			Chr4	32100002	32110001	0.502009	32099740	32101905	-
OsR498G0409306000.01	LOC_Os04g53180	Os04g0623200			Chr4	32100002	32110001	0.502009	32102685	32103507	-
OsR498G0409306200.01	LOC_Os04g53190	Os04g0623300	OsPAO3, OsAO3, AO3	Polyamine oxidase 3, Amine oxidase 3	Chr4	32100002	32110001	0.502009	32105534	32111077	-
OsR498G0409306300.01	LOC_Os04g53190	Os04g0623300	OsPAO3, OsAO3, AO3	Polyamine oxidase 3, Amine oxidase 3	Chr4	32100002	32110001	0.502009	32107764	32108355	+
OsR498G0510076400.01	LOC_Os05g14040	Os05g0229475			Chr5	8160002	8170001	0.580894	8165599	8168113	-
OsR498G0510078300.01	LOC_Os05g14110				Chr5	8200002	8210001	0.555803	8201552	8203006	+
OsR498G0510079000.01	LOC_Os05g14120				Chr5	8210002	8220001	0.556606	8207798	8210777	-
OsR498G0510079000.01	LOC_Os05g14120				Chr5	8200002	8210001	0.555803	8207798	8210777	-
OsR498G0612183000.01	LOC_Os06g19160	Os06g0295500			Chr6	10530002	10540001	0.505236	10531807	10533689	-
OsR498G0612183500.01	LOC_Os06g19170	Os06g0295600			Chr6	10540002	10550001	0.517757	10547379	10549000	+
OsR498G0612184100.01	LOC_Os06g19200	Os06g0295900			Chr6	10560002	10570001	0.509691	10560058	10561185	+
OsR498G0612184900.01	LOC_Os06g19210	Os06g0296100			Chr6	10560002	10570001	0.509691	10566871	10568576	+
OsR498G0612185200.01	LOC_Os06g19220	Os06g0296200			Chr6	10560002	10570001	0.509691	10568987	10571381	-
OsR498G0612217900.01	LOC_Os06g20030	Os06g0304500			Chr6	11130002	11140001	0.517405	11127771	11131589	+
OsR498G0612218300.01	LOC_Os06g20050	Os06g0304700			Chr6	11140002	11150001	0.545457	11143648	11148485	+
OsR498G0612219100.01	LOC_Os06g20050	Os06g0304700			Chr6	11160002	11170001	0.553785	11158812	11161190	+
OsR498G0612219100.01	LOC_Os06g20050	Os06g0304700			Chr6	11150002	11160001	0.53169	11158812	11161190	+
OsR498G0612219700.01	LOC_Os06g20090	Os06g0305200			Chr6	11160002	11170001	0.553785	11169561	11179284	+
OsR498G0612219700.01	LOC_Os06g20090	Os06g0305200			Chr6	11170002	11180001	0.541658	11169561	11179284	+
OsR498G0612220500.01	LOC_Os06g20110	Os06g0305400	AM11		Chr6	11180002	11190001	0.513439	11185814	11186326	+
OsR498G0612281500.01	LOC_Os06g21820	Os06g0323100			Chr6	12210002	12220001	0.552373	12216791	12218354	+
OsR498G0612311800.01	LOC_Os06g30430	Os06g0499400			Chr6	12870002	12880001	0.694766	12867871	12870084	-
OsR498G0612311900.01	LOC_Os06g30420	Os06g0499301			Chr6	12880002	12890001	0.705782	12876320	12882049	+
OsR498G0612311900.01	LOC_Os06g30420	Os06g0499301			Chr6	12870002	12880001	0.694766	12876320	12882049	+
OsR498G0612312500.01	LOC_Os06g30400	Os06g0499100			Chr6	12880002	12890001	0.705782	12889092	12889472	+
OsR498G0612312800.01	LOC_Os06g30400	Os06g0499100			Chr6	12880002	12890001	0.705782	12889048	12889759	-
OsR498G0612313000.01	LOC_Os06g30390	Os06g0499000			Chr6	12890002	12900001	0.697839	12890784	12899372	-
OsR498G0612313400.01	LOC_Os06g30380	Os06g0498900			Chr6	12900002	12910001	0.708685	12901579	12904930	-
OsR498G0612314100.01	LOC_Os06g30370	Os06g0498800	OsMFT1, MFT1	MFT-like gene 1, MOTHER OF FT AND TFL1	Chr6	12910002	12920001	0.69752	12912523	12915125	+
OsR498G0612315800.01	LOC_Os06g30320	Os06g0498500	NOC3	Nucleolar complex-associated protein 3	Chr6	12950002	12960001	0.711061	12959969	12966822	-
OsR498G0612315800.01	LOC_Os06g30320	Os06g0498500	NOC3	Nucleolar complex-associated protein 3	Chr6	12960002	12970001	0.702438	12959969	12966822	-
OsR498G0612316600.01	LOC_Os06g30310	Os06g0498450			Chr6	12980002	12990001	0.712816	12971413	12982323	-
OsR498G0612316600.01	LOC_Os06g30310	Os06g0498450			Chr6	12970002	12980001	0.705373	12971413	12982323	-
OsR498G0612317000.01	LOC_Os06g30250	Os06g0498000			Chr6	12990002	13000001	0.713161	12994637	12996493	-
OsR498G0612317100.01	LOC_Os06g30250	Os06g0498000			Chr6	12990002	13000001	0.713161	12996769	12997330	+
OsR498G0612317500.01	LOC_Os06g30230	Os06g0497600			Chr6	13000002	13010001	0.703922	13003746	13007320	+
OsR498G0612318000.01	LOC_Os06g30210	Os06g0497500			Chr6	13010002	13020001	0.70204	13013068	13016779	-
OsR498G0612318600.01	LOC_Os06g30179	Os06g0497350			Chr6	13020002	13030001	0.697729	13022580	13027279	-
OsR498G0612321000.01	LOC_Os06g30130	Os06g0496800			Chr6	13050002	13060001	0.663372	13050587	13053590	-
OsR498G0612323800.01	LOC_Os06g30090	Os06g0496400	OsbHLH127, bHLH127, OsRSL3, RSL3	basic helix-loop-helix protein 127, ROOT HAIR DEFECTIVE-SIX LIKE 3	Chr6	13090002	13100001	0.694058	13090512	13091934	-
OsR498G0612324300.01	LOC_Os06g30070				Chr6	13120002	13130001	0.700104	13125116	13125488	+
OsR498G0612324600.01	LOC_Os06g30060	Os06g0496000			Chr6	13140002	13150001	0.684409	13133709	13141147	-
OsR498G0612324600.01	LOC_Os06g30060	Os06g0496000			Chr6	13130002	13140001	0.676175	13133709	13141147	-
OsR498G0612326000.01	LOC_Os06g30030	Os06g0495800			Chr6	13170002	13180001	0.702775	13179759	13181363	-
OsR498G0612326000.01	LOC_Os06g30030	Os06g0495800			Chr6	13180002	13190001	0.702207	13179759	13181363	-
OsR498G0612326200.01	LOC_Os06g30020	Os06g0495700			Chr6	13190002	13200001	0.711582	13185284	13193245	-
OsR498G0612326200.01	LOC_Os06g30020	Os06g0495700			Chr6	13180002	13190001	0.702207	13185284	13193245	-
OsR498G0612326600.01	LOC_Os06g29994	Os06g0495500			Chr6	13190002	13200001	0.711582	13196309	13208865	-
OsR498G0612326600.01	LOC_Os06g29994	Os06g0495500			Chr6	13200002	13210001	0.69036	13196309	13208865	-
OsR498G0612327800.01	LOC_Os06g29994	Os06g0495500			Chr6	13210002	13220001	0.707224	13218069	13223315	-
OsR498G0612327800.01	LOC_Os06g29994	Os06g0495500			Chr6	13220002	13230001	0.706521	13218069	13223315	-
OsR498G0612328700.01	LOC_Os06g29930	Os06g0494701			Chr6	13240002	13250001	0.712282	13232313	13246590	+
OsR498G0612328700.01	LOC_Os06g29930	Os06g0494701			Chr6	13230002	13240001	0.677031	13232313	13246590	+
OsR498G0612329400.01	LOC_Os06g29900				Chr6	13250002	13260001	0.704468	13256900	13259468	-
OsR498G0612331200.01	LOC_Os06g29844	Os06g0494400			Chr6	13280002	13290001	0.709747	13281132	13287708	-
OsR498G0612333700.01	LOC_Os06g29810	Os06g0494100	Pi-d2, Pi-d(t)2, PiD2(t), Pid2, PI-D2, Pi-d2(t)	Pyricularia oryzae resistance d2, Magnaporthe grisea resistance d2, Blast resistance d2, PI-D2 protein kinase	Chr6	13320002	13330001	0.711552	13323340	13327874	+
OsR498G0612334000.01	LOC_Os06g29804	Os06g0494000			Chr6	13330002	13340001	0.733149	13327882	13332144	-
OsR498G0612334000.01	LOC_Os06g29804	Os06g0494000			Chr6	13320002	13330001	0.711552	13327882	13332144	-
OsR498G0612334700.01	LOC_Os06g29800	Os06g0493801			Chr6	13340002	13350001	0.738066	13346400	13358806	+
OsR498G0612334700.01	LOC_Os06g29800	Os06g0493801			Chr6	13350002	13360001	0.707146	13346400	13358806	+
OsR498G0612335000.01	LOC_Os06g29790	Os06g0493600	OsPHO1;3, OsPHT1	Phosphate transporter 1	Chr6	13360002	13370001	0.732854	13355737	13360794	-
OsR498G0612335000.01	LOC_Os06g29790	Os06g0493600	OsPHO1;3, OsPHT1	Phosphate transporter 1	Chr6	13350002	13360001	0.707146	13355737	13360794	-
OsR498G0612339600.01	LOC_Os06g29710	Os06g0492900	OsFbox310, Os_F0057	F-box protein 310	Chr6	13420002	13430001	0.720641	13421658	13427752	-
OsR498G0612340400.01	LOC_Os06g29710	Os06g0492900	OsFbox310, Os_F0057	F-box protein 310	Chr6	13430002	13440001	0.719115	13435375	13437557	-
OsR498G0612341000.01	LOC_Os06g29690	Os06g0492700			Chr6	13440002	13450001	0.717487	13444490	13446567	-
OsR498G0612347800.01	LOC_Os06g29560				Chr6	13520002	13530001	0.697627	13526325	13528873	-
OsR498G0612348400.01	LOC_Os06g29550				Chr6	13530002	13540001	0.677262	13531246	13532217	-
OsR498G0612349300.01	LOC_Os06g29520				Chr6	13540002	13550001	0.690699	13543348	13543665	+
OsR498G0612349600.01	LOC_Os06g29520				Chr6	13540002	13550001	0.690699	13546319	13546897	-
OsR498G0612350400.01	LOC_Os06g29490	Os06g0490700			Chr6	13550002	13560001	0.695327	13551934	13558638	-
OsR498G0612351000.01	LOC_Os06g29480				Chr6	13560002	13570001	0.679705	13565773	13566690	-
OsR498G0612351800.01	LOC_Os06g29470	Os06g0490400	prx80	class III peroxidase 80	Chr6	13570002	13580001	0.682042	13571960	13573196	-
OsR498G0612352500.01	LOC_Os06g29460	Os06g0490000			Chr6	13580002	13590001	0.695833	13587779	13590100	+
OsR498G0612352500.01	LOC_Os06g29460	Os06g0490000			Chr6	13590002	13600001	0.650649	13587779	13590100	+
OsR498G0612352800.01	LOC_Os06g29450	Os06g0489900			Chr6	13590002	13600001	0.650649	13590274	13591921	-
OsR498G0612354200.01	LOC_Os06g29440				Chr6	13600002	13610001	0.640234	13605882	13606379	-
OsR498G0612354600.01	LOC_Os06g29440				Chr6	13600002	13610001	0.640234	13606633	13607754	-
OsR498G0612354800.01	LOC_Os06g29430	Os06g0489500			Chr6	13610002	13620001	0.647338	13610574	13617352	-
OsR498G0612355300.01	LOC_Os06g29400	Os06g0489200			Chr6	13630002	13640001	0.646447	13632936	13644214	+
OsR498G0612885700.01	LOC_Os06g39750	Os06g0598800	WSL1, FAE', OsFAE1', OsCER6	Wax Crystal-Sparse Leaf1, FATTY ACID ELONGATION1', fatty acid elongase 1', ECERIFERUM 6	Chr6	24950002	24960001	0.518278	24957690	24959934	+
OsR498G0612886000.01	LOC_Os06g39760	Os06g0598900	OsWD40-130		Chr6	24960002	24970001	0.540169	24961933	24969962	-
OsR498G0612887100.01	LOC_Os06g39870	Os06g0600100			Chr6	25030002	25040001	0.543285	25038576	25041657	+
OsR498G0612887100.01	LOC_Os06g39870	Os06g0600100			Chr6	25040002	25050001	0.527607	25038576	25041657	+
OsR498G0612887300.01	LOC_Os06g39875	Os06g0600301			Chr6	25040002	25050001	0.527607	25042476	25045268	+
OsR498G0613312200.01	LOC_Os06g50410	Os06g0718300			Chr6	31780002	31790001	0.498254	31778882	31781274	-
OsR498G0613312700.01	LOC_Os06g50420	Os06g0718400	OsUCL18	uclacyanin-like protein 18	Chr6	31780002	31790001	0.498254	31785093	31786196	+
OsR498G0613312900.01	LOC_Os06g50440				Chr6	31780002	31790001	0.498254	31787407	31789191	+
OsR498G0713740300.01	LOC_Os07g10910	Os07g0210000	OsEXO70FX10, OsExo70FX10, OrysaFX10_Exo70	exocyst subunit EXO70 family protein FX10	Chr7	6020002	6030001	0.497842	6015166	6022173	+
OsR498G0713740600.01	LOC_Os07g10920	Os07g0210100	OsEXO70X4, OsExo70X4, OrysaX4_Exo70	exocyst subunit EXO70 family protein X4	Chr7	6020002	6030001	0.497842	6016593	6022272	-
OsR498G0713759600.01	LOC_Os07g11280	Os07g0213300			Chr7	6270002	6280001	0.519299	6266129	6275573	-
OsR498G0713759600.01	LOC_Os07g11280	Os07g0213300			Chr7	6260002	6270001	0.511882	6266129	6275573	-
OsR498G0713759900.01	LOC_Os07g11290	Os07g0213400			Chr7	6270002	6280001	0.519299	6276521	6278501	+
OsR498G0713760800.01	LOC_Os07g11310	Os07g0213600	OsEnS-95	endosperm-specific gene 95	Chr7	6280002	6290001	0.526216	6282896	6283570	-
OsR498G0713761200.01	LOC_Os07g11320	Os07g0213700			Chr7	6280002	6290001	0.526216	6285059	6285611	-
OsR498G0713761600.01	LOC_Os07g11330	Os07g0213800	OsEnS-96	endosperm-specific gene 96	Chr7	6280002	6290001	0.526216	6288105	6288855	-
OsR498G0713761800.01	LOC_Os07g11340				Chr7	6290002	6300001	0.527162	6289942	6290674	-
OsR498G0713761800.01	LOC_Os07g11340				Chr7	6280002	6290001	0.526216	6289942	6290674	-
OsR498G0713762000.01	LOC_Os07g11360	Os07g0214100	RA17, RAP, RAG1, OsEnS-97	16-kDa rice allergen, 16 kDa albumin, endosperm-specific gene 97	Chr7	6290002	6300001	0.527162	6298868	6299634	-
OsR498G0713764600.01	LOC_Os07g11410	Os07g0214600	RA5B, OsEnS-99	rice allergen 5B, endosperm-specific gene 99	Chr7	6320002	6330001	0.520449	6320086	6320772	-
OsR498G0713765600.01	LOC_Os07g11420				Chr7	6320002	6330001	0.520449	6327522	6328317	-
OsR498G0713765800.01	LOC_Os07g11440	Os07g0214900	OsCHS2, CHS2, OsPKS08, OsPKS8, PKS08, PKS8	chalcone synthase 2, polyketide synthase 8	Chr7	6330002	6340001	0.527308	6338681	6340388	-
OsR498G0713765800.01	LOC_Os07g11440	Os07g0214900	OsCHS2, CHS2, OsPKS08, OsPKS8, PKS08, PKS8	chalcone synthase 2, polyketide synthase 8	Chr7	6340002	6350001	0.524873	6338681	6340388	-
OsR498G0713766600.01	LOC_Os07g11450				Chr7	6340002	6350001	0.524873	6344689	6345120	-
OsR498G0713767100.01	LOC_Os07g11460				Chr7	6340002	6350001	0.524873	6347642	6348565	+
OsR498G0713767300.01	LOC_Os07g11460				Chr7	6340002	6350001	0.524873	6349032	6350126	+
OsR498G0713767300.01	LOC_Os07g11460				Chr7	6350002	6360001	0.509447	6349032	6350126	+
OsR498G0713768000.01	LOC_Os07g11490	Os07g0215200			Chr7	6360002	6370001	0.537831	6359834	6362208	-
OsR498G0713768000.01	LOC_Os07g11490	Os07g0215200			Chr7	6350002	6360001	0.509447	6359834	6362208	-
OsR498G0713769000.01	LOC_Os07g11510	Os07g0215500	RA16, OsEnS-100	rice allergen 16, endosperm-specific gene 100	Chr7	6380002	6390001	0.511994	6380490	6381288	-
OsR498G0713821100.01	LOC_Os07g12520	Os07g0227700			Chr7	7050002	7060001	0.541745	7054270	7058314	+
OsR498G0713821600.01	LOC_Os07g12530	Os07g0227800			Chr7	7060002	7070001	0.52043	7061346	7066630	-
OsR498G0713822000.01	LOC_Os07g12560	Os07g0228400	OsFbox352, Os_F0525	F-box protein 352	Chr7	7080002	7090001	0.545759	7077823	7084752	-
OsR498G0713822000.01	LOC_Os07g12560	Os07g0228400	OsFbox352, Os_F0525	F-box protein 352	Chr7	7070002	7080001	0.521538	7077823	7084752	-
OsR498G0713822200.01	LOC_Os07g12570	Os07g0228000			Chr7	7080002	7090001	0.545759	7085319	7086023	-
OsR498G0714139400.01	LOC_Os07g24240				Chr7	14180002	14190001	0.562127	14189668	14189969	-
OsR498G0714170700.01	LOC_Os07g26000	Os07g0442000	OsFbox371, Os_F0357	F-box protein 371	Chr7	14950002	14960001	0.502546	14952695	14956231	+
OsR498G0916650200.01	LOC_Os09g01700	Os09g0104700			Chr9	420002	430001	0.513275	425341	426905	-
OsR498G0916691000.01	LOC_Os09g02690				Chr9	1180002	1190001	0.501336	1187634	1199251	-
OsR498G0916784100.01	LOC_Os09g06560	Os09g0241100	OsWD40-166		Chr9	3620002	3630001	0.500749	3620561	3626885	+
OsR498G0916810600.01	LOC_Os09g07200				Chr9	4060002	4070001	0.497635	4062039	4063658	-
OsR498G0916823200.01	LOC_Os09g07450	Os09g0248900			Chr9	4350002	4360001	0.49751	4342966	4351466	-
OsR498G0916823600.01	LOC_Os09g07460	Os09g0249000			Chr9	4350002	4360001	0.49751	4352821	4355422	-
OsR498G0916876400.01	LOC_Os09g09450	Os09g0267300			Chr9	5640002	5650001	0.506394	5644576	5653792	-
OsR498G0916879300.01	LOC_Os09g09520	Os09g0268300			Chr9	5730002	5740001	0.509836	5726902	5732521	+
OsR498G0916880300.01	LOC_Os09g09560	Os09g0268800			Chr9	5740002	5750001	0.521508	5747918	5753280	+
OsR498G0916880300.01	LOC_Os09g09560	Os09g0268800			Chr9	5750002	5760001	0.503	5747918	5753280	+
OsR498G0916881800.01	LOC_Os09g09610				Chr9	5790002	5800001	0.510569	5793280	5793901	-
OsR498G0916882000.01	LOC_Os09g09630				Chr9	5790002	5800001	0.510569	5798187	5802843	-
OsR498G0916886400.01	LOC_Os09g09930	Os09g0272000			Chr9	6050002	6060001	0.525421	6055029	6056745	-
OsR498G0916887000.01	LOC_Os09g09944	Os09g0272200			Chr9	6060002	6070001	0.531033	6067547	6069391	-
OsR498G0916887300.01	LOC_Os09g09980	Os09g0272300			Chr9	6090002	6100001	0.546408	6094485	6097679	+
OsR498G0916888000.01	LOC_Os09g10000	Os09g0272500			Chr9	6100002	6110001	0.547211	6102346	6106871	-
OsR498G0916889000.01	LOC_Os09g10054	Os09g0272900			Chr9	6140002	6150001	0.502493	6128423	6147919	-
OsR498G0916889000.01	LOC_Os09g10054	Os09g0272900			Chr9	6120002	6130001	0.501251	6128423	6147919	-
OsR498G0916889000.01	LOC_Os09g10054	Os09g0272900			Chr9	6130002	6140001	0.500426	6128423	6147919	-
OsR498G0916889400.01	LOC_Os09g10120				Chr9	6150002	6160001	0.51316	6158820	6159455	-
OsR498G0916891800.01	LOC_Os09g10190				Chr9	6170002	6180001	0.520326	6178893	6179437	-
OsR498G0916901500.01	LOC_Os09g10640				Chr9	6370002	6380001	0.521753	6372949	6375006	+
OsR498G0916901800.01	LOC_Os09g10650	Os09g0278300			Chr9	6380002	6390001	0.527262	6381274	6388632	-
OsR498G0916922600.01	LOC_Os09g11020	Os09g0282840			Chr9	6790002	6800001	0.509668	6788405	6791467	-
OsR498G0916926100.01	LOC_Os09g11170	Os09g0283600			Chr9	6870002	6880001	0.506158	6877322	6878981	+
OsR498G0916927800.01	LOC_Os09g11220	Os09g0284100			Chr9	6930002	6940001	0.562179	6935702	6936491	-
OsR498G0916928200.01	LOC_Os09g11220	Os09g0284100			Chr9	6930002	6940001	0.562179	6938470	6939532	-
OsR498G0916928500.01	LOC_Os09g11230	Os09g0284200	OsPP106	Protein phosphatase 106	Chr9	6940002	6950001	0.522145	6948407	6953451	+
OsR498G0917010500.01	LOC_Os09g12500	Os09g0296400			Chr9	8030002	8040001	0.499125	8026078	8030866	+
OsR498G0917010700.01	LOC_Os09g12510	Os09g0296500			Chr9	8030002	8040001	0.499125	8032014	8033077	+
OsR498G0917011500.01	LOC_Os09g12530	Os09g0296700			Chr9	8030002	8040001	0.499125	8036459	8038367	+
OsR498G0917011900.01	LOC_Os09g12550	Os09g0296900	OsWD40-169		Chr9	8050002	8060001	0.50639	8049770	8056999	+
OsR498G0917012300.01	LOC_Os09g12560	Os09g0297000	FC1, OsGUN6-1, GUN6-1	Ferrochelatase 1, Genome uncoupled 6-1	Chr9	8050002	8060001	0.50639	8058803	8065014	+
OsR498G0917012900.01	LOC_Os09g12590	Os09g0297300			Chr9	8070002	8080001	0.507046	8073265	8074842	+
OsR498G0917013200.01	LOC_Os09g12600	Os09g0297400	OsPPT1		Chr9	8070002	8080001	0.507046	8075344	8079984	-
OsR498G0917014900.01	LOC_Os09g12650	Os09g0298100	OsPFPA4, PFPA4	pyrophosphate-fructose-6-phosphatephosphotransferase alpha subunit 4, PFP-alpha subunit 4	Chr9	8090002	8100001	0.50359	8092489	8097360	+
OsR498G0917015400.01	LOC_Os09g12660	Os09g0298200	OsAGPS1, APS1, OsAPS1, AGPsma	sativa ADP-glucose pyrophosphorylase small subunit 1, ADP-glucose Pyrophosphorylase small subunit 1, AGPase small subunit 1, Adenosine diphosphate glucose pyrophosphorylase, adenosine diphosphoglucose pyrophosphorylase, ADP-glucose pyrophosphorylase small unit 1, AGPase S1	Chr9	8100002	8110001	0.521285	8097637	8102179	-
OsR498G0917015400.01	LOC_Os09g12660	Os09g0298200	OsAGPS1, APS1, OsAPS1, AGPsma	sativa ADP-glucose pyrophosphorylase small subunit 1, ADP-glucose Pyrophosphorylase small subunit 1, AGPase small subunit 1, Adenosine diphosphate glucose pyrophosphorylase, adenosine diphosphoglucose pyrophosphorylase, ADP-glucose pyrophosphorylase small unit 1, AGPase S1	Chr9	8090002	8100001	0.50359	8097637	8102179	-
OsR498G0917189500.01	LOC_Os09g16760	Os09g0337300			Chr9	11500002	11510001	0.559572	11504217	11506915	+
OsR498G0917190500.01	LOC_Os09g16850	Os09g0338000			Chr9	11500002	11510001	0.559572	11508889	11510397	+
OsR498G0917190500.01	LOC_Os09g16850	Os09g0338000			Chr9	11510002	11520001	0.550543	11508889	11510397	+
OsR498G0917191100.01	LOC_Os09g16870	Os09g0338200			Chr9	11520002	11530001	0.547526	11527969	11529025	+
OsR498G0917193100.01	LOC_Os09g16920	Os09g0338500			Chr9	11560002	11570001	0.568637	11560295	11562431	+
OsR498G0917193400.01	LOC_Os09g16920	Os09g0338500			Chr9	11560002	11570001	0.568637	11560339	11561866	-
OsR498G0917194500.01	LOC_Os09g16950	Os09g0339000			Chr9	11610002	11620001	0.529107	11613021	11616234	+
OsR498G0917195700.01	LOC_Os09g16950	Os09g0339000			Chr9	11640002	11650001	0.592489	11645742	11647669	+
OsR498G0917196000.01	LOC_Os09g17329	Os09g0343200			Chr9	11680002	11690001	0.665385	11685438	11689152	-
OsR498G0917196300.01	LOC_Os09g17110	Os09g0341100			Chr9	11710002	11720001	0.573036	11717002	11718779	+
OsR498G0917200700.01	LOC_Os09g17540	Os09g0344400	OsFbox481, Os_F0362, FBX322	F-box protein 481, F-box protein 322	Chr9	11800002	11810001	0.571766	11807549	11809008	+
OsR498G0917201600.01	LOC_Os09g17560	Os09g0344500	ZRP4, OMT, ASMT, OsASMT1, ASMT1	O-methyltransferase ZRP4, O-methyltransferase, N-acetylserotonin methyltransferase	Chr9	11810002	11820001	0.534237	11814560	11815995	-
OsR498G0917202300.01	LOC_Os09g17580	Os09g0344700			Chr9	11820002	11830001	0.550911	11825204	11830750	+
OsR498G0917213900.01	LOC_Os09g17910	Os09g0348600	OsRLCK264	Receptor-like Cytoplasmic Kinase 264	Chr9	12060002	12070001	0.514783	12069178	12071290	+
OsR498G0917251300.01	LOC_Os09g19850	Os09g0363100			Chr9	13160002	13170001	0.545926	13149173	13162232	+
OsR498G0917251300.01	LOC_Os09g19850	Os09g0363100			Chr9	13150002	13160001	0.508965	13149173	13162232	+
OsR498G0917251500.01	LOC_Os09g19880	Os09g0363400			Chr9	13170002	13180001	0.550679	13164594	13170945	+
OsR498G0917251500.01	LOC_Os09g19880	Os09g0363400			Chr9	13160002	13170001	0.545926	13164594	13170945	+
OsR498G0917251900.01	LOC_Os09g19890	Os09g0363500			Chr9	13170002	13180001	0.550679	13172342	13176458	+
OsR498G0917252200.01	LOC_Os09g19900	Os09g0363600	OsWD40-171		Chr9	13180002	13190001	0.608713	13177322	13181055	-
OsR498G0917252200.01	LOC_Os09g19900	Os09g0363600	OsWD40-171		Chr9	13170002	13180001	0.550679	13177322	13181055	-
OsR498G0917252400.01	LOC_Os09g19910	Os09g0363700			Chr9	13180002	13190001	0.608713	13181984	13184662	-
OsR498G0917252700.01	LOC_Os09g19920	Os09g0363800			Chr9	13180002	13190001	0.608713	13185000	13188671	+
OsR498G0917253000.01	LOC_Os09g19930	Os09g0363900	ONI3	ONION3, ONION 3	Chr9	13180002	13190001	0.608713	13188859	13198371	-
OsR498G0917253000.01	LOC_Os09g19930	Os09g0363900	ONI3	ONION3, ONION 3	Chr9	13190002	13200001	0.534678	13188859	13198371	-
OsR498G0917255100.01	LOC_Os09g19970	Os09g0364400			Chr9	13220002	13230001	0.505724	13224136	13225403	+
OsR498G0917255300.01	LOC_Os09g19980	Os09g0364500			Chr9	13220002	13230001	0.505724	13226237	13229176	+
OsR498G0917272200.01	LOC_Os09g20284	Os09g0368500	OsPAO7, OsPAO3, PAO3	Polyamine oxidase 7	Chr9	13460002	13470001	0.524508	13454306	13468013	-
OsR498G0917273500.01	LOC_Os09g20320	Os09g0368800	OsDjC67	DnaJ domain protein C67	Chr9	13480002	13490001	0.503938	13482073	13482573	+
OsR498G0917274700.01	LOC_Os09g20330	Os09g0368850	OsANN8	Annexin 8	Chr9	13490002	13500001	0.529503	13491571	13493212	+
OsR498G0917274900.01	LOC_Os09g20340	Os09g0368900	OsEnS-126	endosperm-specific gene 126	Chr9	13490002	13500001	0.529503	13497679	13504109	+
OsR498G0917274900.01	LOC_Os09g20340	Os09g0368900	OsEnS-126	endosperm-specific gene 126	Chr9	13500002	13510001	0.522145	13497679	13504109	+
OsR498G0917281400.01	LOC_Os09g20420	Os09g0370000			Chr9	13570002	13580001	0.509401	13577636	13578856	-
OsR498G0917283500.01	LOC_Os09g20460	Os09g0370500	OsVQ35	VQ motif-containing protein 35	Chr9	13610002	13620001	0.506804	13613342	13616550	+
OsR498G0917285100.01	LOC_Os09g20480	Os09g0371000			Chr9	13640002	13650001	0.542255	13637013	13640822	+
OsR498G0917285100.01	LOC_Os09g20480	Os09g0371000			Chr9	13630002	13640001	0.541774	13637013	13640822	+
OsR498G0917285400.01	LOC_Os09g20490	Os09g0371100			Chr9	13650002	13660001	0.530809	13656339	13656779	-
OsR498G0917285500.01	LOC_Os09g20490	Os09g0371100			Chr9	13650002	13660001	0.530809	13657470	13659574	+
OsR498G0917285900.01	LOC_Os09g20500	Os09g0371200			Chr9	13660002	13670001	0.54756	13661238	13664478	+
OsR498G0917286300.01	LOC_Os09g20510	Os09g0371300			Chr9	13660002	13670001	0.54756	13665353	13667999	+
OsR498G0917287100.01	LOC_Os09g20520	Os09g0371400			Chr9	13670002	13680001	0.551764	13675537	13676393	+
OsR498G0917287300.01	LOC_Os09g20540	Os09g0371600			Chr9	13680002	13690001	0.529024	13681400	13683132	+
OsR498G0917287700.01	LOC_Os09g20550	Os09g0371700			Chr9	13680002	13690001	0.529024	13686374	13692523	+
OsR498G0917287700.01	LOC_Os09g20550	Os09g0371700			Chr9	13690002	13700001	0.511478	13686374	13692523	+
OsR498G0917287900.01	LOC_Os09g20560	Os09g0371800			Chr9	13690002	13700001	0.511478	13693290	13694626	+
OsR498G0917288100.01	LOC_Os09g20560	Os09g0371800			Chr9	13690002	13700001	0.511478	13694464	13697457	+
OsR498G0917291500.01	LOC_Os09g20630	Os09g0372700			Chr9	13730002	13740001	0.50325	13733121	13735785	+
OsR498G0917291800.01	LOC_Os09g20640	Os09g0372800			Chr9	13730002	13740001	0.50325	13735940	13739497	-
OsR498G0917292600.01	LOC_Os09g20660	Os09g0373000			Chr9	13750002	13760001	0.500027	13757612	13760357	-
OsR498G0917295400.01	LOC_Os09g20850	Os09g0375300	OsTBL41, TBL41	trichome birefringence-like 41	Chr9	13830002	13840001	0.512812	13829307	13830815	-
OsR498G0917295600.01	LOC_Os09g20860	Os09g0375400			Chr9	13830002	13840001	0.512812	13832011	13835806	-
OsR498G0917296000.01	LOC_Os09g20880	Os09g0375600	OsRLCK269	Receptor-like Cytoplasmic Kinase 269	Chr9	13840002	13850001	0.516959	13839464	13843150	-
OsR498G0917296000.01	LOC_Os09g20880	Os09g0375600	OsRLCK269	Receptor-like Cytoplasmic Kinase 269	Chr9	13830002	13840001	0.512812	13839464	13843150	-
OsR498G0917296300.01	LOC_Os09g20900	Os09g0375900	ATL3I, OsHIGD1, HIGD1	Hypoxia-Induced Gene Domain 1, Hypoxia-Induced Gene Domain Protein 1	Chr9	13850002	13860001	0.541977	13853689	13855926	+
OsR498G0917296600.01	LOC_Os09g20910	Os09g0376000			Chr9	13850002	13860001	0.541977	13855982	13863670	-
OsR498G0917296600.01	LOC_Os09g20910	Os09g0376000			Chr9	13860002	13870001	0.523347	13855982	13863670	-
OsR498G0917296900.01	LOC_Os09g20920	Os09g0376200			Chr9	13860002	13870001	0.523347	13866226	13867255	+
OsR498G0917300100.01	LOC_Os09g20970	Os09g0376600			Chr9	13900002	13910001	0.509046	13903096	13903747	+
OsR498G0917300300.01	LOC_Os09g20970	Os09g0376600			Chr9	13900002	13910001	0.509046	13903421	13904771	+
OsR498G0917301400.01	LOC_Os09g20980	Os09g0376700			Chr9	13910002	13920001	0.543905	13912752	13914172	-
OsR498G0917302000.01	LOC_Os09g20990	Os09g0376800			Chr9	13910002	13920001	0.543905	13919244	13925077	-
OsR498G0917389500.01	LOC_Os09g23300	Os09g0396900	OsVIT2, OsVIT1	Vacuolar Iron Transporter 2, vacuolar Fe and Mn transporter 1	Chr9	15250002	15260001	0.503239	15251530	15253316	+
OsR498G0917394900.01	LOC_Os09g23380	Os09g0397900			Chr9	15310002	15320001	0.510539	15311389	15317104	+
OsR498G0968873700.01	LOC_Os09g10300	Os09g0275200	OSK7	S-PHASE KINASE-ASSOCIATED PROTEIN1-LIKE PROTEIN 7, Oryza sativa SKP1-like gene 7	Chr9	6230002	6240001	0.504314	6235034	6235528	+
OsR498G0969095000.01	LOC_Os09g20850	Os09g0375300	OsTBL41, TBL41	trichome birefringence-like 41	Chr9	13830002	13840001	0.512812	13829481	13830821	+
OsR498G0969097500.01	LOC_Os09g20980	Os09g0376700			Chr9	13910002	13920001	0.543905	13913030	13914169	+
OsR498G1018140100.01	LOC_Os10g05660	Os10g0147200			Chr10	3350002	3360001	0.510913	3353195	3355352	+
OsR498G1018141500.01	LOC_Os10g05680	Os10g0147300			Chr10	3360002	3370001	0.51047	3366791	3368988	+
OsR498G1018142600.01	LOC_Os10g05690	Os10g0147400	OsLAX4, OsRAU4, OsAUX4, LAX4, RAU4, AUX4	like aux1-4, related to AUX1-4, auxin transporter 4	Chr10	3370002	3380001	0.515493	3373252	3379467	-
OsR498G1018144800.01	LOC_Os10g05730	Os10g0147900			Chr10	3400002	3410001	0.518104	3404097	3408711	-
OsR498G1018144900.01	LOC_Os10g05720	Os10g0148000	OsLTPd11, OsLTP6, OsLtpVI.3, OsDIL, DIL	non-specific lipid transfer protein d11, lipid transfer protein d11, type D non-specific lipid transfer protein 11, Drought-Induced LTP, Drought-Induced lipid transfer protein	Chr10	3400002	3410001	0.518104	3404157	3405468	+
OsR498G1018145800.01	LOC_Os10g05750	Os10g0148100			Chr10	3410002	3420001	0.510269	3416549	3418128	-
OsR498G1018147200.01	LOC_Os10g05780	Os10g0148400			Chr10	3440002	3450001	0.511762	3441977	3443518	-
OsR498G1018147400.01	LOC_Os10g05790	Os10g0148700			Chr10	3450002	3460001	0.522029	3448538	3450404	-
OsR498G1018147400.01	LOC_Os10g05790	Os10g0148700			Chr10	3440002	3450001	0.511762	3448538	3450404	-
OsR498G1018147500.01	LOC_Os10g05790	Os10g0148700			Chr10	3440002	3450001	0.511762	3448697	3449298	+
OsR498G1018148000.01	LOC_Os10g05800	Os10g0148800	Os_F0711		Chr10	3450002	3460001	0.522029	3451942	3460883	-
OsR498G1018148000.01	LOC_Os10g05800	Os10g0148800	Os_F0711		Chr10	3460002	3470001	0.520096	3451942	3460883	-
OsR498G1018148800.01	LOC_Os10g05820	Os10g0149000			Chr10	3460002	3470001	0.520096	3468612	3469678	-
OsR498G1018149000.01	LOC_Os10g05860	Os10g0149200			Chr10	3470002	3480001	0.50811	3476650	3477844	-
OsR498G1018149800.01	LOC_Os10g05860	Os10g0149200			Chr10	3480002	3490001	0.519696	3485755	3486711	-
OsR498G1018150600.01	LOC_Os10g05880	Os10g0149400			Chr10	3530002	3540001	0.509987	3532381	3533177	-
OsR498G1018151400.01	LOC_Os10g05910	Os10g0149800			Chr10	3540002	3550001	0.504689	3547299	3548314	-
OsR498G1018151500.01	LOC_Os10g05930	Os10g0150000			Chr10	3550002	3560001	0.510289	3556424	3557676	+
OsR498G1018151700.01	LOC_Os10g05940	Os10g0150200			Chr10	3560002	3570001	0.514113	3561341	3564184	+
OsR498G1018152000.01	LOC_Os10g05950	Os10g0150300			Chr10	3560002	3570001	0.514113	3565283	3567354	-
OsR498G1018174900.01	LOC_Os10g06910	Os10g0157000			Chr10	4190002	4200001	0.514839	4195717	4196857	+
OsR498G1018175300.01	LOC_Os10g06860	Os10g0156701			Chr10	4200002	4210001	0.513259	4205722	4206424	+
OsR498G1018176300.01	LOC_Os10g06910	Os10g0157000			Chr10	4210002	4220001	0.497525	4214854	4215238	+
OsR498G1018179200.01	LOC_Os10g07010				Chr10	4270002	4280001	0.498188	4279964	4281923	-
OsR498G1018187400.01	LOC_Os10g07200	Os10g0159600			Chr10	4420002	4430001	0.499576	4420476	4422600	-
OsR498G1018188000.01	LOC_Os10g07210	Os10g0159700	OsCIA	cold-induced anther protein	Chr10	4430002	4440001	0.500967	4430932	4432615	-
OsR498G1018188600.01	LOC_Os10g07229	Os10g0159800			Chr10	4440002	4450001	0.50271	4439038	4449189	-
OsR498G1018188600.01	LOC_Os10g07229	Os10g0159800			Chr10	4430002	4440001	0.500967	4439038	4449189	-
OsR498G1018193100.01	LOC_Os10g07310				Chr10	4510002	4520001	0.542319	4510236	4511738	+
OsR498G1018196400.01	LOC_Os10g07380	Os10g0160700			Chr10	4540002	4550001	0.522774	4541334	4542432	-
OsR498G1018197800.01	LOC_Os10g07400	Os10g0161400			Chr10	4550002	4560001	0.542188	4559051	4563623	-
OsR498G1018197800.01	LOC_Os10g07400	Os10g0161400			Chr10	4560002	4570001	0.497182	4559051	4563623	-
OsR498G1018198600.01	LOC_Os10g07420				Chr10	4570002	4580001	0.530334	4577424	4578383	-
OsR498G1018201700.01	LOC_Os10g07480	Os10g0162400			Chr10	4620002	4630001	0.506261	4618557	4626672	+
OsR498G1018204200.01	LOC_Os10g07546				Chr10	4680002	4690001	0.515614	4685599	4686995	-
OsR498G1018204400.01	LOC_Os10g07556	Os10g0162844			Chr10	4690002	4700001	0.521334	4690180	4696597	-
OsR498G1018249900.01	LOC_Os10g08879	Os10g0170000			Chr10	5600002	5610001	0.504021	5604331	5612343	+
OsR498G1018251300.01	LOC_Os10g08940	Os10g0170300			Chr10	5630002	5640001	0.507193	5630712	5640355	+
OsR498G1018274200.01	LOC_Os10g10080	Os10g0180000	OsGUT1, GUT1	glucuronyltransferase 1	Chr10	6210002	6220001	0.500941	6217535	6220716	-
OsR498G1018282200.01	LOC_Os10g10190	Os10g0181700	OsMORC1	Microrchidia protein 1	Chr10	6340002	6350001	0.500576	6325913	6340634	-
OsR498G1018282900.01	LOC_Os10g10244	Os10g0182000			Chr10	6370002	6380001	0.506312	6362666	6373345	+
OsR498G1018287500.01	LOC_Os10g10350				Chr10	6420002	6430001	0.49862	6415008	6422259	+
OsR498G1018288300.01	LOC_Os10g10350				Chr10	6420002	6430001	0.49862	6423694	6424721	+
OsR498G1018288800.01	LOC_Os10g10360	Os10g0183000	OsLSR, LSR	Low seed setting related	Chr10	6420002	6430001	0.49862	6429054	6433267	-
OsR498G1018292300.01	LOC_Os10g10434	Os10g0183900			Chr10	6540002	6550001	0.508941	6541581	6547115	+
OsR498G1018293300.01	LOC_Os10g10480	Os10g0184200			Chr10	6550002	6560001	0.506335	6553549	6560960	+
OsR498G1018298300.01	LOC_Os10g10540	Os10g0184871			Chr10	6620002	6630001	0.519861	6619240	6620143	+
OsR498G1018298900.01	LOC_Os10g10540	Os10g0184871			Chr10	6620002	6630001	0.519861	6625547	6626547	+
OsR498G1018303700.01	LOC_Os10g10720	Os10g0186300			Chr10	6700002	6710001	0.550034	6703264	6704205	+
OsR498G1018303900.01	LOC_Os10g10720	Os10g0186300			Chr10	6700002	6710001	0.550034	6703759	6705538	+
OsR498G1018310500.01	LOC_Os10g11034	Os10g0188300	OsNTP10	DNA polymerase sigma, nucleotidyl transferase protein 10	Chr10	6830002	6840001	0.533941	6826908	6834154	+
OsR498G1018311100.01	LOC_Os10g11060	Os10g0188400			Chr10	6830002	6840001	0.533941	6835355	6839100	+
OsR498G1018312800.01	LOC_Os10g11100				Chr10	6860002	6870001	0.515426	6860297	6865269	-
OsR498G1018313100.01	LOC_Os10g11110	Os10g0188900			Chr10	6860002	6870001	0.515426	6866639	6872598	+
OsR498G1018510900.01	LOC_Os10g20600	Os10g0346200			Chr10	12060002	12070001	0.543264	12062100	12067550	+
OsR498G1019054500.01	LOC_Os10g37600	Os10g0520400	Os_F0771		Chr10	22250002	22260001	0.522362	22252441	22253559	+
OsR498G1019054900.01	LOC_Os10g37600	Os10g0520400	Os_F0771		Chr10	22250002	22260001	0.522362	22256034	22257885	+
OsR498G1120310400.01	LOC_Os11g34080	Os11g0543100			Chr11	22410002	22420001	0.505533	22419570	22420812	-
OsR498G1120321500.01	LOC_Os11g34350	Os11g0546000	OsABCE2, RLI	ABC transporter superfamily ABCE subgroup member 2, RNase L inhibitor	Chr11	22620002	22630001	0.498036	22617611	22622952	+
OsR498G1120321700.01	LOC_Os11g34360	Os11g0546100	OsGPCR		Chr11	22620002	22630001	0.498036	22624879	22629318	+
OsR498G1120324100.01	LOC_Os11g34450	Os11g0546900	GF14d, OsGF14d, Os14-3-3, 14-3-3d	G-box factor 14-3-3d protein	Chr11	22680002	22690001	0.517983	22680361	22683809	+
OsR498G1120324400.01	LOC_Os11g34460	Os11g0547000	OsFbox609, Os_F0370, OsFKF1	F-box protein 609, "FLAVIN-BINDING, KELCH REPEAT, F-BOX 1"	Chr11	22680002	22690001	0.517983	22684424	22689267	-
OsR498G1120324700.01	LOC_Os11g34624	Os11g0549300	OsLysM-RLK8, OsRLCK330	LysM receptor-like kinase 8	Chr11	22700002	22710001	0.615065	22703977	22704852	+
OsR498G1120325300.01	LOC_Os11g34624	Os11g0549300	OsLysM-RLK8, OsRLCK330	LysM receptor-like kinase 8	Chr11	22730002	22740001	0.567905	22737159	22738667	+
OsR498G1120328800.01	LOC_Os11g34720	Os11g0549620	OsPAP7	purple acid phosphatase 7	Chr11	22860002	22870001	0.54709	22863049	22867740	-
OsR498G1221851600.01	LOC_Os12g36490	Os12g0551200			Chr12	21190002	21200001	0.54753	21191680	21193105	-
OsR498G1221852200.01	LOC_Os12g36620	Os12g0552300	PPR, OsPPS1	Pentatricopeptide repeat (PPR) protein	Chr12	21200002	21210001	0.532927	21208519	21213842	-
OsR498G1221852500.01	LOC_Os12g36660	Os12g0552600			Chr12	21230002	21240001	0.608986	21237616	21239380	+
OsR498G1221876500.01	LOC_Os12g37260	Os12g0559200	OsLOX11, OsRCI-1, RCI-1, OsBphi262, OsLOX12, OsLOX2.2, LOX2.2	lipoxygenase 11, lipoxygenase 12, rice chemically induced cDNA 1, BPH-inducible gene 252, Brown planthopper-inducible gene 252, Lipoxygenase 2.1	Chr12	21830002	21840001	0.575723	21837638	21843138	+
					Chr10	3360002	3370001	0.51047	3361706	3364800	+
					Chr10	3400002	3410001	0.518104	3402953	3403519	+
					Chr10	3420002	3430001	0.509593	3420993	3421438	-
					Chr10	3420002	3430001	0.509593	3428205	3429903	-
					Chr10	4270002	4280001	0.498188	4274760	4277430	-
					Chr10	4510002	4520001	0.542319	4515189	4516131	+
					Chr10	4510002	4520001	0.542319	4516252	4521586	+
					Chr10	4520002	4530001	0.533502	4516252	4521586	+
					Chr10	4550002	4560001	0.542188	4547498	4550359	-
					Chr10	4540002	4550001	0.522774	4547498	4550359	-
					Chr10	4620002	4630001	0.506261	4627310	4627771	-
					Chr10	4740002	4750001	0.538702	4741711	4747138	+
					Chr10	4780002	4790001	0.585595	4785321	4786144	-
					Chr10	4790002	4800001	0.511849	4791449	4794220	-
					Chr10	4870002	4880001	0.516238	4876432	4879439	+
					Chr10	6350002	6360001	0.500734	6354941	6359526	+
					Chr10	6710002	6720001	0.499914	6710452	6710695	+
					Chr11	22710002	22720001	0.624107	22713664	22715347	-
					Chr2	3630002	3640001	0.618216	3639108	3641652	-
					Chr2	3630002	3640001	0.618216	3639954	3640448	+
					Chr2	3840002	3850001	0.665826	3846106	3846712	-
					Chr2	6070002	6080001	0.727585	6073308	6079173	-
					Chr2	6110002	6120001	0.647543	6113552	6114149	-
					Chr2	6580002	6590001	0.761801	6585476	6586228	-
					Chr3	4090002	4100001	0.513456	4097591	4100698	-
					Chr3	4170002	4180001	0.531483	4171133	4173259	+
					Chr4	2170002	2180001	0.511989	2167893	2171201	+
					Chr4	2290002	2300001	0.538704	2289566	2296486	+
					Chr5	16970002	16980001	0.508861	16973034	16974349	+
					Chr6	11180002	11190001	0.513439	11181078	11182691	-
					Chr6	12970002	12980001	0.705373	12970605	12971327	-
					Chr6	13030002	13040001	0.689908	13030245	13032455	-
					Chr6	13060002	13070001	0.702967	13063778	13064415	+
					Chr6	13060002	13070001	0.702967	13064451	13069926	-
					Chr6	13070002	13080001	0.69291	13074640	13075212	+
					Chr6	13070002	13080001	0.69291	13076667	13077344	-
					Chr6	13210002	13220001	0.707224	13212441	13216579	-
					Chr6	13220002	13230001	0.706521	13223327	13224211	-
					Chr6	13480002	13490001	0.729631	13476273	13484560	+
					Chr6	13470002	13480001	0.681723	13476273	13484560	+
					Chr6	13480002	13490001	0.729631	13482540	13482952	-
					Chr6	13500002	13510001	0.708354	13500843	13501470	+
					Chr6	13530002	13540001	0.677262	13532507	13533404	-
					Chr6	13530002	13540001	0.677262	13533584	13533808	-
					Chr6	13550002	13560001	0.695327	13559052	13559638	+
					Chr6	13590002	13600001	0.650649	13597754	13598513	-
					Chr6	13600002	13610001	0.640234	13605811	13606047	-
					Chr6	24970002	24980001	0.528354	24977088	24978026	+
					Chr7	6410002	6420001	0.519647	6419251	6420025	-
					Chr7	11500002	11510001	0.503301	11494599	11502982	-
					Chr7	11740002	11750001	0.497623	11735785	11742272	-
					Chr7	14550002	14560001	0.510239	14551183	14552210	+
					Chr7	14550002	14560001	0.510239	14556036	14557402	-
					Chr7	14570002	14580001	0.508064	14571301	14572366	-
					Chr7	14950002	14960001	0.502546	14950599	14951555	+
					Chr9	6070002	6080001	0.55623	6075540	6077304	-
					Chr9	6090002	6100001	0.546408	6097258	6097823	-
					Chr9	6320002	6330001	0.497317	6319749	6321365	-
					Chr9	6320002	6330001	0.497317	6321722	6322291	-
					Chr9	8130002	8140001	0.520605	8133714	8134271	+
					Chr9	11500002	11510001	0.559572	11501898	11502419	+
					Chr9	11500002	11510001	0.559572	11504230	11504893	-
					Chr9	11590002	11600001	0.531322	11590428	11591154	+
					Chr9	11610002	11620001	0.529107	11616644	11617211	-
					Chr9	11720002	11730001	0.52642	11723423	11724366	-
					Chr9	11770002	11780001	0.503308	11763539	11770711	-
					Chr9	11800002	11810001	0.571766	11798188	11805010	-
					Chr9	11790002	11800001	0.546369	11798188	11805010	-
					Chr9	13480002	13490001	0.503938	13485703	13487584	-
					Chr9	13480002	13490001	0.503938	13485703	13487158	+
					Chr9	13490002	13500001	0.529503	13488335	13490010	+
					Chr9	13480002	13490001	0.503938	13488335	13490010	+
					Chr9	13660002	13670001	0.54756	13669161	13669733	-
					Chr9	13860002	13870001	0.523347	13865170	13866169	+
					Chr9	15310002	15320001	0.510539	15317132	15318487	-
