# Supplementary material for: Resequencing of 1,143 indica rice accessions reveals important genetic variations and different heterosis patterns
Source: Nat Commun. 2020 Sep 22;11:4778. doi: 10.1038/s41467-020-18608-0 (PMC7508829; doi:10.1038/s41467-020-18608-0)
Supplement: Supplementary file 14 — Supplementary Dataset 10 [file 41467_2020_18608_MOESM14_ESM.xlsx]

## Sheet: Sheet3
Supplementary Data 10 List of loci and genes that we studied and top 10 accessions with the lowest gene coverages in brackets. The loci with the gene coverage below 10% are highlighted.
R498 locus ID	MSU locus ID	gene symbol	trait	variety name of accession and gene coverage
OsR498G0100010900.01	LOC_Os01g01280	OsTLP27	photosynthesis	TiananS (90.00%)	79106 (91.43%)	R183 (92.02%)	Jiafuzhan (92.18%)	AnnongS-1 (92.44%)	TN1480 (92.77%)	Xiangxiang2haoA (92.86%)	Shuanggui1hao (93.36%)	R3301 (94.20%)	Zaoxiang1hao (94.20%)
OsR498G0100012800.01	LOC_Os01g01340	OsLIR1	photosynthesis	AnnongS-1 (79.53%)	Nanhui125 (93.98%)	IR2546-58-1 (94.11%)	Miyang23 (94.73%)	TN1364 (95.62%)	IR19225-289-3-1-4 (96.03%)	Dalixiang15 (96.24%)	K22B (97.06%)	YuanboS (97.19%)	Ke20A (97.40%)
OsR498G0100017400.01	LOC_Os01g01484	OsDET1	effective panicle number	R901 (76.90%)	R8007 (77.68%)	Hua3234 (79.47%)	Huahui352 (82.76%)	Changhui851 (83.16%)	Chuangxiang5hao (83.16%)	Yuehui9802 (84.05%)	WR001 (84.45%)	R107 (85.20%)	R225 (85.48%)
OsR498G0100054400.01	LOC_Os01g02720	SPL33	1000-grain weight	R225 (61.78%)	R107 (86.13%)	R1288 (86.59%)	IR21845-90-3Msp-2A (87.34%)	R1574 (87.91%)	R8007 (87.92%)	RuanhuaA (87.92%)	IR26-2 (88.01%)	Zaohui1hao (88.10%)	Yihui3003 (88.16%)
OsR498G0100058700.01	LOC_Os01g02890	sui1; OsPSS-1	plant height	R225 (61.56%)	ChanghuiT025 (82.03%)	R901 (82.11%)	WR001 (84.12%)	Hanhui3hao (85.07%)	R1288 (87.07%)	R1148 (90.40%)	Xiufengzhan5hao (90.89%)	Huahui352 (91.26%)	R107 (92.67%)
OsR498G0100098300.01	LOC_Os01g03840	OsJAG	effective panicle number	Guike-2S (93.94%)	Tianyuan6S (96.23%)	Ce253 (96.99%)	R1964 (97.19%)	Guangyuanzhan5hao (97.27%)	JinguA (97.71%)	IR28-1 (97.95%)	R3301 (98.15%)	Jiafuzhan (98.35%)	HD9802S (98.47%)
OsR498G0100151700.01	LOC_Os01g04920	OsSQD2.2	effective panicle number	R225 (87.25%)	FuzhenA (96.37%)	Zhongzao22 (96.52%)	Hua3234 (97.39%)	Chuangxiang5hao (97.71%)	IR21931-78-2-2 (97.79%)	Hanhui3hao (98.08%)	R1148 (98.24%)	Yuehui9802 (98.42%)	Gui44 (98.47%)
OsR498G0100178200.01	LOC_Os01g05620	Pit	biotic stress	R225 (55.68%)	AnnongS-1 (64.34%)	Jiayu143 (75.02%)	Anyuzao1hao (75.27%)	Zhong98-15 (75.37%)	Yongxian15 (75.40%)	Wandao141 (75.51%)	To463-2 (76.16%)	Xiangzaoxian45hao (76.66%)	Ce253 (76.91%)
OsR498G0100258600.01	LOC_Os01g08220	d18; OsGA3ox2	plant height	LiufuA (88.66%)	Q3A (92.13%)	H282 (92.56%)	810S (94.01%)	Guanghui312 (94.80%)	BoA (95.09%)	GuangheA (95.45%)	Zhonghan209 (96.46%)	Zhongsi2hao (96.46%)	Wanhui88 (96.53%)
OsR498G0100264600.01	LOC_Os01g08320	OsIAA1; OsIAA4	leaf shape	R-6 (95.37%)	Guangchang13 (97.10%)	Chuangxiang5hao (98.38%)	628S (98.42%)	Mianhui3724 (98.61%)	Zhonghui8015 (98.69%)	Huafeng1A (99.19%)	Nanjing16 (99.46%)	Wushansimiao (99.54%)	Lunanzao1hao (99.58%)
OsR498G0100268500.01	LOC_Os01g08420	SSG4	grain quality	R225 (24.11%)	R1288 (80.84%)	ChanghuiT025 (90.81%)	Gui44 (91.97%)	R107 (93.84%)	Xiangaizao9hao (95.75%)	Hua3234 (95.99%)	WR001 (96.07%)	R117 (96.24%)	R901 (96.33%)
OsR498G0100279000.01	LOC_Os01g08700	OsGI	plant height	R225 (73.17%)	Changhui117 (98.27%)	Gu154 (98.28%)	Hua7620 (98.46%)	Qxiang1A (98.46%)	Hua3234 (98.61%)	Shuanggui1hao (98.73%)	ZR02 (98.73%)	FuzhenA (98.74%)	Neixiang2A (98.74%)
OsR498G0100328800.01	LOC_Os01g09800	OsNPR1; NH1	plant height	WufengA (93.61%)	Shen97A (94.98%)	ZaoA (95.41%)	Feigai122 (96.08%)	XinhuaS (96.33%)	Yanhui559 (96.74%)	Ke958BS (96.76%)	Gangxiang1A (96.91%)	IR2153-43-2-5-4 (96.97%)	XiuA (96.99%)
OsR498G0100339300.01	LOC_Os01g09990	DPF; OsbHLH025	effective panicle number	033S (88.67%)	Shen97A (89.03%)	BoIIIA (93.17%)	MeiA (93.99%)	Yan220S (94.22%)	Jingfu2A (94.86%)	Yunnuo1A (95.22%)	Guanghui312 (95.49%)	Zhu1S (95.68%)	Jin304A (95.81%)
OsR498G0100341300.01	LOC_Os01g10040	D2; CYP90D2; smg11	leaf shape	IR1544-181-1-1 (94.55%)	Ke958BS (95.27%)	R05-1 (95.63%)	Nanhui445 (95.73%)	Mianhui3724 (95.77%)	Neihui2539 (95.77%)	Qingsiai16A (95.87%)	W9593S (95.90%)	Ribenzhan (96.16%)	Chenghui19 (96.25%)
OsR498G0100344200.01	LOC_Os01g10110	Gn1a	grain number per spike	Basimati370 (91.33%)	Fu228S (93.48%)	IR18272-13-2 (93.48%)	R228 (93.48%)	Aihuangmi (93.50%)	Shuhui707 (93.52%)	Hanhui3hao (93.91%)	Nanhui445 (93.99%)	MeiA (94.31%)	Mianhui3724 (94.65%)
OsR498G0100384300.01	LOC_Os01g11040	TUT1; ES1; OsSCAR1	effective panicle number	R225 (46.35%)	R1574 (93.29%)	R1288 (94.66%)	FuzhenA (95.34%)	R107 (95.45%)	Taihui900 (96.38%)	R1511 (96.68%)	R901 (96.91%)	Hua3234 (97.13%)	R8007 (97.26%)
OsR498G0100466700.01	LOC_Os01g12710	NYC1	senescence	R225 (66.29%)	Chuangxiang5hao (91.87%)	ChanghuiT025 (93.66%)	R901 (95.22%)	R1288 (95.50%)	Hua3234 (95.68%)	Hua1903 (95.91%)	Xiufengzhan5hao (97.25%)	WR001 (97.82%)	Hua7620 (97.89%)
OsR498G0100474900.01	LOC_Os01g12890	DFO1; CCP1	effective panicle number	R225 (86.56%)	R107 (96.52%)	R1574 (96.88%)	628S (97.53%)	Jingxiang1A (98.04%)	T51 (98.34%)	Xiangzaoxian19hao (98.57%)	Yihui1577 (98.64%)	R583 (98.73%)	Neixiang7A (98.88%)
OsR498G0100475200.01	LOC_Os01g12900	OsRac1	biotic stress	R225 (82.33%)	Hanhui3hao (96.82%)	Gui44 (97.55%)	IR25898-60-2-3 (98.25%)	Huangchaozhan (98.36%)	ZR02 (98.36%)	Chuangxiang5hao (98.67%)	HengfengA (98.81%)	Mian5A (98.95%)	403 (99.20%)
OsR498G0100565800.01	LOC_Os01g15010	OsSar1c	1000-grain weight	R0293 (97.15%)	R8007 (97.24%)	R158 (97.26%)	IR35286-18-3-3-2-3 (97.42%)	Zhe106 (97.63%)	6102S (97.67%)	Hanhui3hao (97.82%)	R225 (97.88%)	WR001 (98.11%)	Huahui352 (98.34%)
OsR498G0100606400.01	LOC_Os01g15900	RDD1; OsDof-2; OsDof2	1000-grain weight	R107 (95.01%)	Teyou2035 (96.33%)	Chuangxiang5hao (96.97%)	1312A (97.63%)	Guangjie9hao (97.69%)	TaifengA (97.81%)	Nan25 (98.09%)	FuzhenA (98.24%)	Feigai122 (98.47%)	Yue4A (98.47%)
OsR498G0100668500.01	LOC_Os01g17170	YGL8	effective panicle number	Guanghui312 (96.04%)	Nansha060 (96.39%)	Nanhui445 (96.50%)	Tai3S (96.62%)	IR31851-63-1-2-3-2 (96.74%)	IR46829A (96.93%)	Xiang8B (97.32%)	TN1448 (97.51%)	71-74A (98.02%)	Liuxiangzhan (98.37%)
OsR498G0100862700.01	LOC_Os01g23620	OsSar1a	1000-grain weight	Leihuozhan (94.97%)	Ganzaoxian51hao (97.38%)	R901 (97.75%)	IR2031-724-2-3-4 (97.79%)	R225 (98.15%)	IR31851-63-1-2-3-2 (98.31%)	Dongtingwanxian (98.47%)	IR2070-178-2-3 (98.87%)	6185 (98.99%)	IR1544-181-1-1 (98.99%)
OsR498G0100907900.01	LOC_Os01g24880	IPI1	effective panicle number	R225 (68.84%)	R107 (81.29%)	WR001 (81.91%)	Chuangxiang5hao (82.62%)	R8007 (83.03%)	Huahui352 (87.35%)	Hanhui3hao (87.58%)	ChanghuiT025 (87.98%)	Xiufengzhan5hao (88.09%)	ZR02 (88.82%)
OsR498G0100959800.01	LOC_Os01g26920	PHD1	photosynthesis	R225 (92.16%)	Zhenshan97A (92.65%)	Fengsizhan (93.08%)	Nanhui716 (93.08%)	Suhui728 (93.61%)	Jing7A (93.63%)	IR27300-124-2 (93.92%)	Nanbaozao (94.16%)	2134 (94.22%)	IR13149-19-1 (94.39%)
OsR498G0101010400.01	LOC_Os01g28840	SLAC7	photosynthesis	Qhui28 (92.74%)	XiangxianglhaoA (94.40%)	Qingsiai16A (97.85%)	Guangyuanzhan5hao (98.08%)	FulongS2 (98.16%)	Yan582S (98.23%)	IR19225-289-3-1-4 (98.62%)	Jingxiang1A (98.73%)	Hanhui3hao (98.81%)	N779S (99.04%)
OsR498G0101395900.01	LOC_Os01g39670	SaF	fertility	103A (0.00%)	15-88A (0.00%)	47-104 (0.00%)	500594 (0.00%)	79-248 (0.00%)	803A (0.00%)	BG367-4 (0.00%)	Chuanzuo6A (0.00%)	Dianxian34A (0.00%)	Ezao6hao (0.00%)
OsR498G0101396500.01	LOC_Os01g39680	SaM	fertility	IR18348-36-3-3 (23.29%)	R583 (23.40%)	TN1490 (24.79%)	Ezao6hao (25.28%)	IR21817-50-2 (25.55%)	Luohong4A (25.59%)	IR27301-62-3 (25.61%)	Luxiang618A-2 (26.15%)	79-248 (26.26%)	H52 (26.60%)
OsR498G0101433200.01	LOC_Os01g40630	LOG	grain number per spike	Yangdao4hao (95.61%)	99S (96.17%)	Longxiang634B (96.99%)	7055 (97.09%)	Changhui891 (97.16%)	R28 (97.16%)	IR749B2-44-2-37 (97.23%)	HuangxiuzHan (97.46%)	Xianghui227 (97.49%)	IR18272-13-2 (97.51%)
OsR498G0101539800.01	LOC_Os01g42850	OsATG7	effective panicle number	R225 (71.11%)	L301A (87.17%)	803A (89.14%)	Xinong1A (91.24%)	R1288 (96.54%)	Xiufengzhan5hao (97.23%)	Zhenshan97A (98.40%)	Xiangwanxian6hao (98.62%)	Fuxiang1A (98.83%)	Fuhui9303 (98.99%)
OsR498G0101598700.01	LOC_Os01g44220	OsAGPL2; OsAPL2; shr1; GIF2	1000-grain weight	R225 (34.52%)	R1288 (74.29%)	Xiufengzhan5hao (88.31%)	R117 (88.57%)	R901 (91.24%)	Chaoyang1haoA (91.30%)	ChanghuiT025 (91.97%)	WR001 (92.08%)	R107 (92.28%)	FuzhenA (93.00%)
OsR498G0101616500.01	LOC_Os01g45190	OsRH2	plant height	R225 (83.63%)	Ganzaoxian51hao (96.85%)	LuhuiH103 (97.70%)	Chuanxiang29A (98.51%)	66S (98.89%)	E164 (98.92%)	N779S (98.98%)	Guichao2hao (99.03%)	T51 (99.03%)	Youzhan (99.28%)
OsR498G0101727800.01	LOC_Os01g47900	OsLSK1	grain number per spike	Zhongyouzao5hao (92.62%)	Mianhui662 (94.72%)	IR64 (94.94%)	Yun109A (95.40%)	WAxingfengzhenA (95.65%)	Luhui615 (96.36%)	TN1498 (96.47%)	Guichao2hao (96.93%)	Yuehui9113 (96.97%)	Genfengsimiao (97.00%)
OsR498G0101747500.01	LOC_Os01g48380	ALS3	photosynthesis	R225 (70.24%)	Xiangaizao9hao (93.49%)	TN1236 (95.07%)	Hua1903 (95.74%)	R107 (95.87%)	Teyou2035 (95.93%)	Xiufengzhan5hao (96.08%)	Xiangzaoxian18hao (96.60%)	IET2080 (97.08%)	WR001 (97.21%)
OsR498G0101778600.01	LOC_Os01g49024	SUI3	plant height	R225 (35.52%)	R1288 (61.81%)	ChanghuiT025 (67.92%)	Gui44 (68.21%)	Huahui352 (72.92%)	Xiangzaoxian18hao (81.71%)	Xiufengzhan5hao (83.01%)	R117 (88.16%)	IR26-2 (89.20%)	WR001 (93.83%)
OsR498G0101844300.01	LOC_Os01g50770	SPL28	senescence	R901 (74.65%)	R225 (81.14%)	Changhui891 (83.79%)	WR001 (88.13%)	Xiufengzhan5hao (89.32%)	R1148 (90.53%)	FuzhenA (90.91%)	Chuangxiang5hao (91.57%)	R8007 (91.67%)	ChanghuiT025 (92.45%)
OsR498G0101902100.01	LOC_Os01g52050	d61; OsBRI1	leaf shape	Ribenzhong (94.18%)	JinguA (96.03%)	ChuanguA (96.26%)	XinhuaS (96.26%)	TN1364 (97.38%)	Yuejingsimiao2hao (97.50%)	Yanghui336 (97.84%)	Anyuzao1hao (97.92%)	Nansha060 (97.92%)	233 (98.03%)
OsR498G0101971900.01	LOC_Os01g53880	OsIAA6	effective panicle number	R225 (70.33%)	R1288 (92.91%)	Guanghui3550 (95.96%)	R8007 (97.80%)	R-7 (98.10%)	XinerS (98.35%)	Chuannong4A (98.58%)	Zhaiyeqing8hao (98.65%)	Zhenzhuai11 (98.85%)	Hanhui3hao (98.88%)
OsR498G0101984600.01	LOC_Os01g54270	D10; OsCCD8	plant height	Qishanzhan (87.60%)	Yunhui310 (88.97%)	Yunruan15A (89.09%)	2134 (89.30%)	R682 (89.38%)	Nansha060 (90.48%)	Chang-6 (90.69%)	Guike-2S (91.38%)	Guangqiuai (91.58%)	TN1364 (92.03%)
OsR498G0102005200.01	LOC_Os01g54810	THIS1	effective panicle number	R225 (89.50%)	Nanhui716 (95.13%)	Minghui2155 (95.49%)	IR18272-13-2 (96.35%)	Minyannuo (97.17%)	Yahui2115 (97.66%)	R1008 (97.93%)	Zhenyou1hao (97.99%)	IR24-2 (98.22%)	JinguA (98.35%)
OsR498G0102006800.01	LOC_Os01g54860	NOG1	grain number per spike	R225 (77.51%)	Hanhui3hao (90.43%)	ChuanguA (90.74%)	ZR02 (91.05%)	QingA (91.72%)	R6547 (91.82%)	Gang48A (91.95%)	Shiji137 (92.07%)	T2-59 (92.26%)	G201A (92.30%)
OsR498G0102097400.01	LOC_Os01g57110	ALT1; CHR706	effective panicle number	R225 (35.11%)	R1288 (72.07%)	R107 (94.69%)	R901 (95.90%)	Changhui851 (96.00%)	Hua3234 (96.99%)	Chuangxiang5hao (97.28%)	Yuehui9802 (97.77%)	Nanhui445 (97.81%)	ZR02 (97.88%)
OsR498G0102102400.01	LOC_Os01g57310	Pi37	biotic stress	1312A (0.00%)	15-64A (0.00%)	15-88A (0.00%)	1892S (0.00%)	191S (0.00%)	233 (0.00%)	236S (0.00%)	47-104 (0.00%)	500594 (0.00%)	5207 (0.00%)
OsR498G0102114500.01	LOC_Os01g57610	OsGH3.1; OsGH3-1; LC1	leaf shape	Zhenguiai1hao (94.42%)	R3301 (96.19%)	IR24-2 (97.27%)	191S (97.43%)	IR24609-134-3-3 (97.59%)	Guichao2hao (97.79%)	033S (98.19%)	Yihui2292 (98.19%)	Lu98A (98.44%)	G201A (98.48%)
OsR498G0102141700.01	LOC_Os01g58420	AP37|OsERF3	biotic stress	Xiangwanxian6hao (96.21%)	Ganwanxian14hao (99.01%)	1161S (99.37%)	Nanhuifu819 (99.46%)	Guang8B (99.64%)	1312A (99.82%)	1892S (99.82%)	191S (99.82%)	6102S (99.82%)	803A (99.82%)
OsR498G0102234200.01	LOC_Os01g60740	Psd1	plant height	R90 (81.85%)	Minnuo580 (91.59%)	Lvhan1hao (92.44%)	Wenxuanqing (92.72%)	Jin304A (92.82%)	Mian5A (95.84%)	Qishanzhan (97.64%)	Zhenshan97A (97.92%)	R93-11 (98.30%)	Texianzhan25 (98.39%)
OsR498G0102266700.01	LOC_Os01g61480	LAX1	grain number per spike	SE21S (93.57%)	Aolong1S (94.04%)	Guanghui312 (94.92%)	Qian209A (95.13%)	Guifengxiang306A (95.67%)	272S (96.21%)	WAxingfengzhenA (96.34%)	Ling27A (96.61%)	ShuangqingA (97.22%)	Nanfengnuo (97.43%)
OsR498G0102350700.01	LOC_Os01g63420	OsCOI1|OsCOI1a	biotic stress	R225 (78.49%)	Ce258 (95.42%)	Q2A (96.21%)	Minghui67 (96.98%)	Dongtingwanxian (97.17%)	Yongxian15 (97.72%)	Teyou2035 (97.89%)	803A (97.96%)	Chenghui448 (97.99%)	WW006 (98.06%)
OsR498G0102388500.01	LOC_Os01g64380	REL1	leaf shape	NanzaoA (88.96%)	Jianghui151 (94.57%)	033S (95.35%)	R-7 (95.79%)	Chenghui149 (96.67%)	GanxiangB-1 (96.76%)	Huahang31 (96.93%)	IR32876-54-2-2-2 (97.11%)	Mianhui3724 (97.11%)	WufengA (97.28%)
OsR498G0102390000.01	LOC_Os01g64430	OsOFP8	leaf shape	Miyang46 (92.43%)	Fuhui0724 (93.90%)	IR2546-58-1 (95.71%)	Q431 (96.77%)	K22B (97.53%)	Jianglin9A (97.98%)	Chang-7 (98.54%)	R117 (98.59%)	Lunanzao1hao (98.84%)	Minghui2155 (98.89%)
OsR498G0102400900.01	LOC_Os01g64660	MOC2; FBP1	effective panicle number	HD9802S (96.37%)	WR001 (97.96%)	R163 (98.10%)	Hua3234 (98.13%)	YuanfengA (98.13%)	Henongsimiao (98.21%)	Minghui100 (98.38%)	R-4 (98.44%)	LiufuA (98.58%)	Zhenzhuai11 (98.61%)
OsR498G0102466500.01	LOC_Os01g66100	sd1; OsGA20ox2; qSD1-2	plant height	AofuA (93.75%)	Qiannuo1A (95.58%)	Gang48A (95.94%)	1892S (95.98%)	Q6A (96.16%)	Shennong2A-Q2A (96.38%)	Anyuzao1hao (96.45%)	Dianxian34A (96.71%)	Jingxiang1A (97.11%)	R210 (97.15%)
OsR498G0102487900.01	LOC_Os01g66590	OsCrll3; OsIG1; OsAS2	leaf shape	R225 (95.25%)	Nanhui445 (95.79%)	Teyou2035 (96.56%)	R865 (96.90%)	R901 (97.10%)	R1574 (97.50%)	IR28212-71-4-2-3 (97.98%)	IR749B2-44-2-37 (98.10%)	Zhenshan97A (98.27%)	TN1364 (98.52%)
OsR498G0102543100.01	LOC_Os01g67980	OsSAG12-1	senescence	R163 (91.33%)	Guike-2S (96.28%)	Neixiang2A (96.48%)	Wan23A (97.20%)	R527 (97.26%)	Zhong98-15 (97.85%)	15-88A (97.91%)	Shuanggui1hao (98.24%)	IR1544-181-1-1 (98.50%)	Nansha060 (98.50%)
OsR498G0102544500.01	LOC_Os01g68000	PLA2; LHD2	leaf shape	Ke76-1BS (94.13%)	Guangyuanzhan5hao (95.42%)	IR749B2-44-2-37 (95.72%)	Mianhui3724 (96.95%)	Fuhui016 (97.15%)	TN1490 (97.85%)	Neizhong152 (97.93%)	Zhonghan209 (97.99%)	Dongtingwanxian (98.04%)	Aituogu151 (98.15%)
OsR498G0102632600.01	LOC_Os01g70380	OsLCB2a1	biotic stress	R225 (78.06%)	Zhonghui8006 (97.74%)	Ce49-1 (98.28%)	IR46830A (98.39%)	Yunnuo1A (98.52%)	R3301 (99.12%)	Zhenzhuai11 (99.19%)	Honghua15A (99.22%)	LT10 (99.38%)	Changhui117 (99.48%)
OsR498G0102754100.01	LOC_Os01g73450	ygl8	photosynthesis	Shuanggui1hao (95.58%)	Wushansimiao (96.96%)	R225 (97.27%)	WW002 (97.30%)	Guangxuan3hao (97.32%)	Xiangwanxian10hao (97.39%)	Chaoyang1hao (97.92%)	Chuannong4A (98.47%)	IR25926-14-3-2 (98.57%)	Fuhui676 (98.73%)
OsR498G0102780200.01	LOC_Os01g74200	OsRLCK57	leaf shape	Huanghuazhan-2 (98.56%)	IR32358-39-3-1-1 (98.61%)	Guangchangai (98.75%)	Genfengsimiao (98.93%)	Tianyuan6S (98.93%)	Guang8B (99.08%)	Qingsan61 (99.08%)	6044 (99.14%)	Nanfengnuo (99.14%)	Huahui352 (99.16%)
OsR498G0160805300.01	LOC_Os01g43610	OsOFP2	1000-grain weight	Dongnan201 (78.66%)	Ling27A (80.47%)	Minghui86 (84.29%)	R183 (86.65%)	Zhongsi2hao (86.74%)	Bing4114 (89.01%)	Qianhui1385 (89.28%)	8303 (89.37%)	Ke958BS (90.92%)	Yanhui559 (91.83%)
OsR498G0202807600.01	LOC_Os02g01340	OsLFNR2	photosynthesis	Ling30A (74.83%)	IR19728-9-2-2-3-3 (96.31%)	Yuye97tanA (96.93%)	IR1544-181-1-1 (97.16%)	Feihui6hao (97.67%)	W9593S (97.95%)	FulongS2 (98.64%)	YuanfengA (98.69%)	Zaoxian788 (98.69%)	R163 (98.92%)
OsR498G0202832500.01	LOC_Os02g02000	OsHPL3	biotic stress	Chang-7 (93.31%)	Dxiang286A (96.68%)	W9593S (96.74%)	403 (96.79%)	Gang48A (96.79%)	IR749B2-44-2-37 (97.18%)	Basimati370 (97.51%)	IR35286-18-3-3-2-3 (98.06%)	Mianhui3724 (98.17%)	IR34631-6-1-3 (98.40%)
OsR498G0202863200.01	LOC_Os02g02820	TDR	fertility	R93-11 (96.04%)	Jianglin9A (96.61%)	Neizhong152 (97.26%)	IR64 (97.29%)	TaifengA (97.29%)	Neixiang8A (97.62%)	Neihui94-11 (98.13%)	Ke76-1BS (98.30%)	Nanhui445 (98.30%)	Xiangaizao7hao (98.33%)
OsR498G0202943400.01	LOC_Os02g04840	CAP1	fertility	R225 (48.96%)	R1288 (75.01%)	Gui44 (87.26%)	R117 (90.90%)	Xiangzaoxian18hao (91.11%)	ChanghuiT025 (91.98%)	Huahui352 (94.14%)	Xiufengzhan5hao (94.49%)	Ce253 (95.39%)	WR001 (95.44%)
OsR498G0202986600.01	LOC_Os02g05840	LC2; OsVIL3	leaf shape	R225 (85.52%)	Dongtingwanxian (97.31%)	Gu34 (97.95%)	Yangdao8hao (98.04%)	Ribenzhong (98.06%)	Chuanhanghui1618 (98.39%)	Basimati370 (98.52%)	Jiayu60 (98.65%)	Guifengxiang306A (98.66%)	TN1364 (98.74%)
OsR498G0202988400.01	LOC_Os02g05890	YL1	photosynthesis	Chuangxiang5hao (95.11%)	LT12 (96.88%)	Hanhui3hao (98.08%)	Neihui2539 (98.15%)	R225 (98.26%)	R1008 (98.48%)	Xianghui299 (98.59%)	Nanbaozao (98.66%)	Youzhan (98.70%)	033S (98.73%)
OsR498G0203055400.01	LOC_Os02g07430	OsMADS29	1000-grain weight	IR29708-113-3-2-2 (92.41%)	IR1112-116 (94.71%)	T51 (95.24%)	R0293 (95.36%)	Chuangxiang5hao (96.04%)	IR25572-87-3-3 (96.29%)	LT7 (96.65%)	IR29725-63-3-3-2 (96.87%)	IR25588-7-3-1 (96.90%)	To496 (97.35%)
OsR498G0203174300.01	LOC_Os02g10800	OsBT1	1000-grain weight	Kejiexuan17 (95.86%)	R207 (96.36%)	HaiyeA (96.54%)	Nanfengnuo (96.81%)	Chuanhanghui1618 (98.00%)	R8007 (98.13%)	TN1498 (98.22%)	Chuannong5A (98.54%)	Chang-3 (98.73%)	IR32489-130-2-2-2 (98.73%)
OsR498G0203179000.01	LOC_Os02g10900	RLS1	senescence	R225 (87.29%)	Zhenyou1hao (97.32%)	TN1466 (98.01%)	Chang-6 (98.35%)	Changhui121 (98.58%)	Nanhui511 (98.95%)	Fuhui676 (99.03%)	Xiangxiang2haoA (99.20%)	Shuhui203 (99.23%)	Zaoxian788 (99.40%)
OsR498G0203216700.01	LOC_Os02g12290	tms5	fertility	R225 (86.74%)	WR001 (86.84%)	R901 (89.02%)	HuanglizHan (89.32%)	Taihui808 (90.06%)	MingS (91.75%)	Huahui352 (92.10%)	Xiufengzhan5hao (92.35%)	79-248 (93.14%)	Zhehui0506 (93.49%)
OsR498G0203290500.01	LOC_Os02g13950	FUWA	effective panicle number	R225 (92.28%)	R8007 (93.96%)	Xiufengzhan5hao (95.11%)	Huanghuazhan-1 (96.59%)	R1574 (96.88%)	R1148 (96.99%)	Fuhui838S (97.04%)	ChuanguA (97.92%)	ChanghuiT025 (97.97%)	Changhui851 (98.08%)
OsR498G0203315700.01	LOC_Os02g14720	GW2	grain type	R225 (85.91%)	R1574 (92.43%)	R901 (92.91%)	Teyou2035 (93.56%)	WR001 (93.80%)	R107 (94.58%)	Changhui891 (95.90%)	Guanghui122 (96.01%)	R1152 (96.96%)	R3700 (96.97%)
OsR498G0203317100.01	LOC_Os02g14730	LG1	grain type	R225 (35.31%)	R107 (87.82%)	R1288 (88.27%)	R8007 (89.56%)	Xiufengzhan5hao (90.90%)	Huahui352 (91.65%)	Hua1903 (93.79%)	R1574 (94.13%)	Chuangxiang5hao (94.41%)	Hua3234 (94.41%)
OsR498G0203364900.01	LOC_Os02g15950	EP3; LP	photosynthesis	R225 (88.65%)	1161S (97.18%)	R191 (97.42%)	Xiangaizao7hao (98.43%)	Zhe733 (98.80%)	Chuangfeng1hao (98.92%)	To494 (98.97%)	ZR02 (99.04%)	Yanhui650 (99.09%)	Jing7A (99.34%)
OsR498G0203399500.01	LOC_Os02g17380	Rf2	fertility	R107 (59.93%)	Teyou2035 (60.67%)	Zhonghan209 (61.75%)	Hua3234 (61.98%)	R225 (62.49%)	Guinongzhan (63.32%)	R1574 (64.27%)	HuanglizHan (64.36%)	Neixiang7A (64.46%)	Xianghui227 (64.51%)
OsR498G0203926000.01	LOC_Os02g31140	CFL1	leaf shape	Shuhui203 (93.69%)	Y58S (93.79%)	Jing7A (94.24%)	Xianghui299 (94.79%)	IR749B2-44-2-37 (95.75%)	Yuehui9802 (95.88%)	Yue4A (95.91%)	R-4 (96.11%)	E164 (96.24%)	Nanjing16 (96.24%)
OsR498G0203979600.01	LOC_Os02g32610	OsCTR2	effective panicle number	R225 (92.19%)	R901 (94.62%)	R8007 (95.35%)	Chuangxiang5hao (95.46%)	Hua7620 (95.60%)	XiuA (97.04%)	R187 (97.19%)	Xiufengzhan5hao (97.53%)	LT10 (97.57%)	Hua3234 (97.74%)
OsR498G0203981600.01	LOC_Os02g32660	OsBEIIb	grain quality	R225 (75.26%)	Chuangxiang5hao (87.47%)	R901 (88.56%)	R107 (89.07%)	Xiufengzhan5hao (89.53%)	Guanghui3550 (91.44%)	ChanghuiT025 (92.48%)	WR001 (92.74%)	R1574 (93.16%)	Huahui352 (93.22%)
OsR498G0203996200.01	LOC_Os02g32980	OsGLP2-1	biotic stress	WW002 (88.82%)	R163 (93.70%)	Minnuo580 (96.18%)	Guihuazhan (96.98%)	LiA (97.52%)	Ce258 (97.78%)	Zhongsi2hao (97.78%)	IR46830A (97.96%)	Dianxian34A (98.23%)	Huafeng1A (98.23%)
OsR498G0204003500.01	LOC_Os02g33110	OsCIN1	domestication	R225 (94.78%)	R1574 (94.88%)	IR32489-130-2-2-2 (95.24%)	Guichao2hao (95.50%)	IR19674-146-1-1-3-2 (95.90%)	Nanjing16 (96.16%)	Aihuangmi (96.37%)	Ganzaoxian51hao (96.37%)	Q431 (96.41%)	Hongnan (96.60%)
OsR498G0204103100.01	LOC_Os02g34850	SDG725	leaf shape	R225 (57.29%)	R1288 (91.96%)	R107 (94.50%)	Xiufengzhan5hao (95.89%)	R901 (96.62%)	Teyou2035 (97.66%)	R117 (98.03%)	ChanghuiT025 (98.33%)	Chuangxiang5hao (98.34%)	R1574 (98.41%)
OsR498G0204166100.01	LOC_Os02g36570	OsABC1-2	photosynthesis	R225 (56.31%)	R1288 (92.03%)	Hua1903 (92.89%)	Xiufengzhan5hao (95.39%)	R107 (95.49%)	ChanghuiT025 (96.66%)	Xiangzaoxian18hao (96.84%)	Teyou2035 (97.13%)	Gui44 (97.44%)	R901 (97.51%)
OsR498G0204170400.01	LOC_Os02g36700	OsSUT5		Chang-3 (97.42%)	Zhefu802 (97.77%)	119 (98.41%)	Jinnante43A (98.60%)	Nanhui445 (98.66%)	Wandao141 (98.68%)	R508 (98.71%)	Gui99 (98.74%)	Zhong413 (98.76%)	Chuannong4A (99.14%)
OsR498G0204181700.01	LOC_Os02g36974	GID2	plant height	IR127-80-1-10 (95.36%)	Huahui352 (98.03%)	Nanhui716 (98.12%)	IR18272-13-2 (98.39%)	Yangdao8hao (98.52%)	Feigai122 (98.59%)	Chang-3 (98.66%)	803A (98.68%)	Ce49-1 (98.86%)	IR25572-87-3-3 (98.88%)
OsR498G0204236900.01	LOC_Os02g38260	LSSR1	fertility	Yunruan15A (88.86%)	Shenqi (91.35%)	Guanghui312 (92.84%)	Mianhui3724 (92.94%)	Qingsiai16A (95.18%)	Shuhui137 (95.43%)	WufengA (95.77%)	Shen97A (95.97%)	Chuanhanghui907 (96.02%)	IR749B2-44-2-37 (96.52%)
OsR498G0204283000.01	LOC_Os02g39710	OsCOL4	heading date	Guangchangai (60.03%)	360S (78.80%)	Yan220S (79.77%)	Zhongzao35 (84.06%)	HuanglizHan (86.08%)	Zhong2A (86.81%)	Minyannuo (88.35%)	628S (88.75%)	Xiligongmi (89.24%)	Basimati370 (89.32%)
OsR498G0204289000.01	LOC_Os02g39890	du3	grain quality	Xiufengzhan5hao (89.48%)	R225 (91.28%)	R107 (94.81%)	Xing2hao (97.16%)	IR21845-90-3Msp3aA (97.19%)	Huahui352 (97.42%)	R507 (97.45%)	ChanghuiT025 (97.68%)	Jianglin9A (97.71%)	Yanghui542 (97.76%)
OsR498G0204401000.01	LOC_Os02g42820	OsPLIM2a	effective panicle number	R1222 (78.06%)	IR21845-90-3Msp-2A (78.74%)	Ningzao517 (81.21%)	Fengsizhan (81.27%)	Xiangzaoxian25hao (82.63%)	L301A (82.82%)	Lu98A (83.00%)	Hongnan (83.37%)	AofuA (83.44%)	Feigai122 (83.56%)
OsR498G0204411200.01	LOC_Os02g43010	OsVPE3	1000-grain weight	R225 (76.60%)	R901 (95.19%)	Minghui100 (97.83%)	Ce258 (97.97%)	TN1390 (98.06%)	Qingsan61 (98.16%)	Xiangaizao9hao (98.28%)	R8117 (98.32%)	Ganzaoxian37hao (98.44%)	Fei11 (98.53%)
OsR498G0204603200.01	LOC_Os02g47280	GS2/OsGRF4	grain type	HongA (94.31%)	IR25926-14-3-2 (95.94%)	Huahui118 (96.57%)	E164 (97.09%)	TiananS (97.11%)	79106 (97.19%)	Ribenzhong (97.19%)	79-248 (97.22%)	Dalixiang15 (97.43%)	IR25621-135-1-1 (97.45%)
OsR498G0204630500.01	LOC_Os02g47970	ADL1	leaf shape	R225 (68.91%)	R1288 (95.69%)	R107 (98.05%)	Nanbaozao (98.16%)	ChanghuiT025 (98.24%)	R901 (98.41%)	Xiufengzhan5hao (98.65%)	R8007 (98.74%)	IR749B2-44-2-37 (98.81%)	Chuangxiang5hao (98.85%)
OsR498G0204681300.01	LOC_Os02g49230	DTH2|OsCOL9|OsCCT08	domestication	Nanhui445 (97.46%)	Yunnuo1A (97.70%)	233 (97.76%)	IR35286-18-3-3-2-3 (97.90%)	Mianhui3724 (98.08%)	Quanhui039 (98.12%)	WufengA (98.16%)	Shennong2A-Q2A (98.35%)	Fuxiang1A (98.39%)	Zhonghui8006 (98.41%)
OsR498G0204685400.01	LOC_Os02g49370	OsHAP3E; OsLEC1	leaf shape	033S (78.02%)	R163 (80.15%)	Hefengzhan (85.63%)	AnnongS-1 (86.48%)	Dxiang286A (87.94%)	1892S (88.62%)	IR21931-78-2-2 (90.50%)	Feigai122 (90.76%)	G201A (91.45%)	Jinzao47 (92.04%)
OsR498G0204686400.01	LOC_Os02g49410	OsNF-YB1; OsEnS-41; OsHAP3K	1000-grain weight	Zhongyouzao5hao (90.17%)	TN1466 (92.33%)	T51 (95.28%)	Xiangaizao3hao (95.58%)	IR27300-124-2 (95.97%)	Zhonghan209 (96.95%)	Xiangwanxian6hao (97.25%)	GanxiangB-2 (97.64%)	Basiai63 (98.03%)	Ce235 (98.43%)
OsR498G0204708800.01	LOC_Os02g49880	Ghd2	heading date	Fu228S (95.93%)	Zhong2A (96.27%)	R60 (96.99%)	TN1498 (97.09%)	Mianhui3724 (97.77%)	Shuhui361 (97.82%)	203A (98.40%)	Nanfengnuo (98.55%)	IR24-1 (98.84%)	Q2A (98.93%)
OsR498G0204736200.01	LOC_Os02g50550	BC3; OsDRP2B	plant height	R225 (81.02%)	ChanghuiT025 (92.49%)	R8007 (92.93%)	Huahui352 (93.59%)	WR001 (95.13%)	Xiufengzhan5hao (96.06%)	R107 (96.39%)	Changhui851 (96.58%)	R901 (96.67%)	Taihui900 (96.67%)
OsR498G0204755400.01	LOC_Os02g50960	OsPIN1; REH1; OsPIN1b; OsPIN1a	effective panicle number	Shuhui203 (95.79%)	IR18272-13-2 (96.10%)	IR749B2-44-2-37 (96.20%)	Longke638S (96.58%)	IR25840-83-3-2 (96.67%)	R507 (97.18%)	Quanhui039 (97.34%)	TN1480 (97.34%)	Zhehui0506 (97.34%)	F32A (97.43%)
OsR498G0204774000.01	LOC_Os02g51320	PGL2	grain type	BKN6819-33-3-2-1-3 (81.71%)	Guanghui312 (85.27%)	Fuyu1haoA (89.77%)	Xianghui227 (90.70%)	Nanfengnuo (91.47%)	Huanghuazhan-1 (93.26%)	IR749B2-44-2-37 (93.26%)	YiS (93.26%)	Guihuazhan (93.64%)	DazhulhaoA (94.19%)
OsR498G0204821100.01	LOC_Os02g52480	KRP1	1000-grain weight	Xiangwanxian9hao (95.80%)	IR24-2 (96.22%)	Kefuhong2hao (96.47%)	Enhui58 (96.59%)	Ganwanxian32hao (97.07%)	TN1364 (97.20%)	Xiangaizao4hao (98.17%)	Chuanzuo891A (98.54%)	Longxiang634B (98.54%)	Guihui985 (98.66%)
OsR498G0204893200.01	LOC_Os02g54254	OsLKR/SDH	grain quality	R225 (62.26%)	Huahui352 (85.44%)	Xiufengzhan5hao (86.09%)	Gui44 (90.26%)	R8007 (90.27%)	ChanghuiT025 (90.36%)	R901 (91.15%)	WR001 (92.12%)	R107 (92.27%)	Hanhui3hao (92.90%)
OsR498G0204906600.01	LOC_Os02g54600	OsMKK4; SMG1	1000-grain weight	FulongS2 (86.10%)	Zhong2A (86.26%)	Qiannuo1A (89.20%)	Minkezao22 (91.28%)	Chang-6 (91.44%)	Yan582S (92.03%)	AoR15 (92.67%)	R93-11 (93.37%)	Yanhui559 (94.60%)	Chuan106A (95.08%)
OsR498G0204926200.01	LOC_Os02g55080	HDR1	heading date	R107 (91.63%)	Hanhui3hao (96.24%)	R225 (96.24%)	Shuangguai (97.69%)	Zhefu802 (97.96%)	Xiangaizao8hao (98.09%)	Xiangzaoxian7hao (98.38%)	K4806 (98.58%)	IR19225-289-3-1-4 (98.62%)	Kefuhong2hao (98.62%)
OsR498G0204990300.01	LOC_Os02g56630	GN2	grain number per spike	IR2055 (84.58%)	Xiangwanxian5hao (84.68%)	Basimati370 (86.54%)	BKN6819-33-3-2-1-3 (86.85%)	7944 (87.16%)	Exiang1hao (87.16%)	Nongxiang32 (87.16%)	Xiangwanxian13 (87.27%)	24xuan17 (89.23%)	Nongxiang42 (89.23%)
OsR498G0205007100.01	LOC_Os02g57180	flo13	grain quality	R225 (79.93%)	Chuangxiang5hao (88.86%)	Yihui10hao (89.59%)	Ce49-1 (91.00%)	Luxiang618A-1 (91.39%)	R901 (91.39%)	R1005 (91.56%)	R1288 (91.56%)	IR749B2-44-2-37 (91.98%)	R05-1 (92.10%)
OsR498G0205041900.01	LOC_Os02g58080	OsSUT4		Huahui352 (93.37%)	WR001 (93.54%)	R225 (95.66%)	Yanhui559 (96.59%)	Teyou2035 (96.93%)	Zhonghui8015 (96.93%)	Xiufengzhan5hao (97.45%)	Aituogu151 (97.62%)	R901 (97.69%)	Taihui900 (97.82%)
OsR498G0305077600.01	LOC_Os03g01320	qLTG3-1	非biotic stress	R210 (80.09%)	Gui649 (92.56%)	Hongyun33 (92.56%)	Lunhui422 (92.56%)	Lv102S (92.56%)	R1078 (92.56%)	R706 (92.56%)	Taihui187 (92.56%)	Taihui900 (92.56%)	Peiai64 (93.33%)
OsR498G0305108900.01	LOC_Os03g02160	Ehd4	heading date	R225 (38.33%)	R1288 (88.95%)	Xiufengzhan5hao (96.82%)	R8007 (96.94%)	Guanghui3550 (97.64%)	R107 (97.67%)	Yangdao8hao (98.02%)	Yuehui9802 (98.13%)	ChanghuiT025 (98.48%)	R171 (98.66%)
OsR498G0305141600.01	LOC_Os03g02970	OsDCL1	effective panicle number	R225 (51.60%)	R1288 (91.49%)	Yuehui9802 (97.68%)	IR24-2 (98.00%)	R325 (98.29%)	Fuhui9303 (98.34%)	R191 (98.40%)	R117 (98.41%)	IR18272-13-2 (98.78%)	IR749B2-44-2-37 (98.88%)
OsR498G0305144600.01	LOC_Os03g03070	DTH3	heading date	R107 (74.73%)	Changhui851 (79.78%)	WR001 (81.84%)	Taihui900 (83.69%)	R901 (84.32%)	R8007 (87.78%)	Guanghui3550 (89.26%)	Taihui808 (89.54%)	Zhenzhuai11 (89.69%)	Nanjing16 (89.75%)
OsR498G0305164700.01	LOC_Os03g03660	OsCDPK1; OsCPK11; OsCDPK13; OsCPK7	1000-grain weight	R225 (92.15%)	TN1480 (97.02%)	Guangchang13 (97.66%)	Xiangzaoxian45hao (98.04%)	Xiufengzhan5hao (98.13%)	BKN6819-33-3-2-1-3 (98.44%)	R1574 (98.46%)	Zhe733 (98.60%)	Fei11 (98.82%)	79-248 (99.13%)
OsR498G0305176400.01	LOC_Os03g03990	OscpSRP43	photosynthesis	Chang-6 (82.07%)	Guangxuan3hao (87.66%)	Qingsiai16A (91.24%)	IR749B2-44-2-37 (93.99%)	Zhong98-15 (95.58%)	Shengyou2hao (95.66%)	Wandao141 (95.91%)	Dongnan201 (96.08%)	Shuanggui36 (96.25%)	803A (96.33%)
OsR498G0305207600.01	LOC_Os03g04680	OsCYP96B4; OsDSS1; sd37; bsh1	plant height	AoR15 (91.87%)	IR21931-78-2-2 (92.58%)	Teqing (97.29%)	De1B (97.86%)	Hongnan (98.57%)	66S (98.72%)	002-8A (100.00%)	029S (100.00%)	033S (100.00%)	03S (100.00%)
OsR498G0305242000.01	LOC_Os03g05730	psd128	senescence	R225 (95.05%)	IR32876-54-2-2-2 (97.25%)	TN1364 (98.24%)	Jiafuzhan (99.08%)	N118S (99.14%)	IR2863-6-3 (99.17%)	R3700 (99.26%)	ZR02 (99.30%)	BKN6819-33-3-2-1-3 (99.32%)	Xiang8B (99.32%)
OsR498G0305254100.01	LOC_Os03g06120	OsMCA1; PAD	1000-grain weight	R225 (75.45%)	R1148 (90.95%)	Xiufengzhan5hao (91.43%)	Hua3234 (91.78%)	ChanghuiT025 (94.06%)	R107 (94.41%)	R8007 (94.95%)	Gui44 (95.36%)	R901 (95.94%)	WR001 (96.36%)
OsR498G0305260500.01	LOC_Os03g06410	SPL3	senescence	R225 (86.99%)	R1574 (96.58%)	Hanhui3hao (97.03%)	Hua7620 (97.62%)	R93-11 (97.88%)	Guifengxiang306A (98.16%)	ChanghuiT025 (98.39%)	Zhenzhuai11 (98.42%)	Chuangxiang5hao (98.59%)	Yongxian15 (98.62%)
OsR498G0305292300.01	LOC_Os03g07220	flo10	grain quality	R225 (33.85%)	R1288 (63.81%)	Chuangxiang5hao (95.50%)	IR749B2-44-2-37 (97.72%)	Guiluai8hao (98.18%)	ZR02 (98.54%)	R191 (98.59%)	BKN6819-33-3-2-1-3 (98.64%)	Luhui615 (98.70%)	Zhong413 (98.78%)
OsR498G0305298200.01	LOC_Os03g07430	OsRLCK102	leaf shape	Youzhan (92.66%)	Zhongganzao (92.85%)	ChuanzheA (93.01%)	Jiayu948 (93.08%)	Wandao141 (93.10%)	R963 (93.13%)	Qxiang1A (93.15%)	Ganzaoxian51hao (93.17%)	66S (93.20%)	Q3A (93.24%)
OsR498G0305302600.01	LOC_Os03g07480	OsSUT1		R225 (68.19%)	Xiufengzhan5hao (92.92%)	Hua3234 (92.97%)	R191 (93.79%)	ZR02 (94.32%)	R1574 (95.11%)	R1288 (95.37%)	Xiangaizao9hao (95.84%)	Hanhui3hao (96.52%)	IR26-2 (96.54%)
OsR498G0305303400.01	LOC_Os03g07510	PGL1	grain type	R225 (76.31%)	R8007 (88.28%)	R901 (88.28%)	WR001 (91.65%)	FuzhenA (91.96%)	Taihui900 (92.41%)	R1574 (92.47%)	Changhui851 (92.56%)	ZR02 (92.63%)	R107 (93.98%)
OsR498G0305316300.01	LOC_Os03g07920	BG1	1000-grain weight	Shennong2A-Q2A (84.28%)	33S (85.49%)	4302A (85.56%)	Fuxiang1A (85.90%)	W9593S (86.44%)	033S (87.99%)	IR21845-90-3Msp-2A (90.69%)	Fuhui676 (90.96%)	Xianhui207 (90.96%)	TN1510 (91.90%)
OsR498G0305403200.01	LOC_Os03g10210	Oshox12	plant height	Yun9S (91.51%)	BoIIIA (92.92%)	Yun109A (95.84%)	Quanhui131 (96.31%)	Dalixiang15 (96.55%)	F32A (97.60%)	Shuanggui1hao (98.07%)	XinerS (98.30%)	Jin319A (98.54%)	Hua1201S (98.71%)
OsR498G0305418300.01	LOC_Os03g10620	HTD2; D88; D14; qPPB3	plant height	Dongtingwanxian (97.19%)	Xianghui227 (97.30%)	ZR02 (97.53%)	Nanfengnuo (97.65%)	Feigai122 (97.90%)	Teyou2035 (97.99%)	Huanghuazhan-2 (98.06%)	Hang959 (98.25%)	Kefuhong2hao (98.29%)	Jianglin9A (98.39%)
OsR498G0305424000.01	LOC_Os03g10750	SPL35	senescence	Changhui851 (80.41%)	WR001 (87.43%)	Huahui352 (89.66%)	Yangdao6hao (90.61%)	R187 (90.66%)	R8007 (90.73%)	Hua3234 (91.94%)	R225 (91.99%)	R1574 (92.86%)	R901 (92.91%)
OsR498G0305437700.01	LOC_Os03g11100	GOT1B; glup2; gpa4	1000-grain weight	WR001 (92.08%)	R107 (92.78%)	ChanghuiT025 (93.70%)	Zhenzhuai11 (94.46%)	Changhui121 (94.50%)	Xiufengzhan5hao (95.56%)	R1148 (95.93%)	Shen9A (96.74%)	FuzhenA (96.96%)	Guichao2hao (97.36%)
OsR498G0305455800.01	LOC_Os03g11614	OsLG3b|OsMADS1|LHS1|AFO	domestication	R225 (79.61%)	WR001 (83.98%)	Guanghui3550 (85.42%)	Chuangxiang5hao (87.50%)	R107 (88.34%)	R8007 (88.40%)	Changhui851 (89.12%)	R901 (89.54%)	R1086 (90.55%)	ZR02 (90.93%)
OsR498G0305496100.01	LOC_Os03g12660	OsDWARF4	leaf shape	Hanhui3hao (97.51%)	Ribenzhong (97.82%)	BoA (97.84%)	SmpA (97.93%)	IR19228-83-1-3 (98.06%)	R8007 (98.08%)	R163 (98.79%)	ZR02 (98.82%)	IR24-2 (98.93%)	T315 (98.96%)
OsR498G0305507900.01	LOC_Os03g12820	OsSRO1c	非biotic stress	IR24-2 (96.12%)	Guangchangai (96.77%)	R88-2 (96.86%)	MeiA (97.08%)	IR35286-18-3-3-2-3 (97.48%)	R225 (98.18%)	Guanghui368 (98.28%)	ZR02 (98.40%)	IR46830A (98.68%)	GD-7S (98.71%)
OsR498G0305520700.01	LOC_Os03g13010	TUD1	leaf shape	Wandao141 (93.46%)	Minghui2155 (95.34%)	403 (95.79%)	Qhui108 (96.30%)	Shen97A (96.35%)	Chang-6 (96.45%)	Lunhui422 (96.65%)	Baimidongzhan (97.01%)	Xinong1A (97.57%)	Minghui67 (97.62%)
OsR498G0305572100.01	LOC_Os03g14310	Sc	fertility	Chengdouai8hao (85.83%)	Youzhan (88.65%)	WR001 (92.12%)	R0293 (92.36%)	R901 (92.95%)	Changhui851 (93.19%)	R187 (93.47%)	Shenglixian (94.45%)	R88-2 (94.88%)	Yuchi231-8 (96.26%)
OsR498G0305597100.01	LOC_Os03g14950	OspPLAIIIα	plant height	47-104 (85.51%)	LiA (91.07%)	Minghui78 (91.44%)	Shennong2A-Q2A (92.39%)	Shuhui498 (92.80%)	K17B (94.40%)	Chang-6 (94.44%)	AnnongS-1 (94.72%)	Chuanhanghui1618 (94.81%)	Guihui985 (95.08%)
OsR498G0305632700.01	LOC_Os03g15840	pls2	photosynthesis	R225 (73.55%)	R901 (87.32%)	R107 (93.52%)	R8007 (93.70%)	Gui44 (94.73%)	WR001 (95.40%)	Xiufengzhan5hao (95.47%)	R187 (95.54%)	Hua3234 (96.48%)	Taihui900 (96.95%)
OsR498G0305669400.01	LOC_Os03g16740	OsRLCK107	leaf shape	XinhuaS (96.78%)	Zaohui1hao (97.31%)	Ribenzhong (97.36%)	IR46830A (97.88%)	Dongtingwanxian (98.06%)	R3301 (98.09%)	Cehui33 (98.31%)	Xiangxiang2haoA (98.39%)	R991 (98.41%)	TN1466 (98.51%)
OsR498G0305867700.01	LOC_Os03g21060	PS1	senescence	Ganzaoxian51hao (69.82%)	Shuhui498 (98.21%)	002-8A (100.00%)	029S (100.00%)	033S (100.00%)	03S (100.00%)	103A (100.00%)	1126 (100.00%)	1130 (100.00%)	1144 (100.00%)
OsR498G0305877900.01	LOC_Os03g21240	OsPHR1	effective panicle number	R225 (80.34%)	Y58S (95.65%)	Guanghui3550 (96.69%)	Ganwanxian14hao (96.75%)	IR749B2-44-2-37 (96.79%)	Nanfengnuo (96.98%)	R117 (97.33%)	To463-2 (97.37%)	Guifengxiang306A (97.45%)	IR24609-4-2-3-1 (97.47%)
OsR498G0305884200.01	LOC_Os03g21400	CYP714B2	plant height	Minghui2155 (94.00%)	IR35286-18-3-3-2-3 (95.10%)	Xiangzhongxian1hao (96.87%)	Yun9S (98.56%)	IR46830A (98.60%)	Shuhui204 (98.65%)	Minghui82 (98.69%)	Neixiang2A (98.73%)	IR34631-6-1-3 (98.86%)	Xiangwanxian17hao (98.94%)
OsR498G0305886000.01	LOC_Os03g21460	OsGLYII2	photosynthesis	R225 (94.82%)	IR21845-90-3Msp-2A (96.62%)	Hanhui3hao (97.79%)	Zhong2A (98.28%)	Mancang515 (98.43%)	Yunruan15A (98.43%)	Taihui5845 (98.46%)	Ribenqianlisui (98.63%)	Zhenzhuzao (98.63%)	R1574 (98.66%)
OsR498G0305934000.01	LOC_Os03g22510	OsSIN	plant height	IR2546-58-1 (77.84%)	Zhehui0506 (82.05%)	ZR02 (86.82%)	Zhefu802 (88.64%)	Shuhui204 (90.68%)	Guangxuan3hao (91.25%)	Gang48A (93.30%)	IR749B2-44-2-37 (94.32%)	QuanfengA (94.32%)	Yihui10hao (94.32%)
OsR498G0305980300.01	LOC_Os03g24220	VLN2	leaf shape	R225 (52.88%)	ChanghuiT025 (76.03%)	Gui44 (83.59%)	R1288 (84.52%)	Xiufengzhan5hao (87.77%)	WR001 (89.28%)	Huahui352 (89.94%)	R1574 (90.65%)	R117 (91.30%)	R901 (92.60%)
OsR498G0306018100.01	LOC_Os03g25350	OsLTPL36	1000-grain weight	Yanghui336 (98.71%)	2134 (99.42%)	002-8A (100.00%)	029S (100.00%)	033S (100.00%)	03S (100.00%)	103A (100.00%)	1126 (100.00%)	1130 (100.00%)	1144 (100.00%)
OsR498G0306069500.01	LOC_Os03g26970	OsTT1	非biotic stress	R225 (52.39%)	Taihui900 (79.93%)	R8007 (82.05%)	Hua3234 (83.73%)	R1288 (85.91%)	FuzhenA (86.48%)	Hua1903 (86.52%)	Teyou2035 (87.49%)	R107 (87.60%)	R-1 (88.46%)
OsR498G0306182900.01	LOC_Os03g29760	OsHAP2E	photosynthesis	R225 (48.09%)	R107 (92.69%)	R1574 (95.84%)	ZR02 (96.93%)	G201A (98.04%)	Xiufengzhan5hao (98.04%)	Huahui352 (98.22%)	R187 (98.48%)	Yuexiangzhan (98.48%)	R0293 (98.50%)
OsR498G0306186500.01	LOC_Os03g29810	L9; VYL; ClpP	effective panicle number	Xiufengzhan5hao (86.75%)	R225 (87.68%)	R8007 (94.74%)	ChanghuiT025 (95.20%)	Guangxuan3hao (95.48%)	Leihuozhan (96.72%)	Yuexiangzhan (97.34%)	IR749B2-44-2-37 (98.36%)	IR34631-6-1-3 (98.53%)	Guifeng105A (98.56%)
OsR498G0306242200.01	LOC_Os03g31150	AL1	photosynthesis	Shuhui600 (95.17%)	QuanfengA (95.48%)	WAxingfengzhenA (96.73%)	Minghui67 (97.98%)	Basimati370 (98.44%)	Guangyuanzhan5hao (98.44%)	Jing1B (98.44%)	GuangheA (98.60%)	Zhenlong13 (98.91%)	Baimidongzhan (99.07%)
OsR498G0306318000.01	LOC_Os03g33650	OsAGO7	leaf shape	R225 (90.77%)	Zhongjia3hao (97.35%)	Guangxuan3hao (97.91%)	Wandao141 (98.33%)	TN1174 (98.48%)	Huahui118 (98.81%)	Shuanggui36 (98.85%)	Hua7620 (98.98%)	Guang23A (99.02%)	Zhong98-15 (99.04%)
OsR498G0306397400.01	LOC_Os03g36930	OsRH34	plant height	R225 (54.13%)	R1288 (91.55%)	Lunanzao1hao (93.76%)	Huahui352 (96.21%)	Guihui985 (96.28%)	R1574 (96.63%)	Zhong2A (96.94%)	Zhenzhuai11 (97.57%)	LT10 (97.70%)	Chuangxiang5hao (97.94%)
OsR498G0306468100.01	LOC_Os03g38990	RLS3	plant height	R225 (55.17%)	ChanghuiT025 (87.98%)	R1288 (90.22%)	R107 (91.29%)	R1574 (93.20%)	Gui44 (93.94%)	Xiufengzhan5hao (94.61%)	Changhui851 (95.11%)	R117 (96.03%)	R901 (96.69%)
OsR498G0306516400.01	LOC_Os03g40540	brd1/OsDWARF	leaf shape	Zhong2A (94.04%)	Fuhui838 (94.84%)	KT27S (96.03%)	TN1480 (96.96%)	Shuanggui1hao (97.55%)	R6547 (98.21%)	R991 (98.54%)	Xiangaizao9hao (98.54%)	Colomli (98.74%)	HD9802S (98.74%)
OsR498G0306641800.01	LOC_Os03g43930	OSHB4; OsHox32	photosynthesis	R162 (97.21%)	Xiangwanxian10hao (98.32%)	Zhonglianhui950 (98.55%)	IR24-2 (98.80%)	Xiangwanxian13hao (98.87%)	MingS (98.94%)	Guangjie9hao (99.09%)	Fuhui838 (99.20%)	Yihui2308 (99.25%)	R225 (99.35%)
OsR498G0306665600.01	LOC_Os03g44500	GL3.1/OsPPKL1	grain type	R225 (57.41%)	R107 (95.24%)	R1288 (96.00%)	Hua3234 (96.76%)	Yanghui542 (97.23%)	R0293 (97.44%)	IR32307-45-2-3-2 (97.93%)	Xiangzaoxian7hao (98.16%)	628S (98.23%)	IR25572-87-3-3 (98.45%)
OsR498G0306694400.01	LOC_Os03g45194	NOL	senescence	R901 (84.80%)	Nanbaozao (90.79%)	Hua1903 (91.08%)	R8007 (92.72%)	R225 (92.73%)	R107 (92.83%)	Chuangxiang5hao (95.12%)	Hua7620 (95.16%)	Xiufengzhan5hao (95.61%)	Zhongzao22 (96.52%)
OsR498G0306751800.01	LOC_Os03g46470	OsIRT1	effective panicle number	Ribenqianlisui (72.83%)	Ribenzhan (74.13%)	Yangdao4hao (74.98%)	Hanhui3hao (81.96%)	R1574 (85.20%)	R225 (86.45%)	Hua3234 (88.20%)	R1468 (89.80%)	R901 (90.93%)	WR001 (91.07%)
OsR498G0306815500.01	LOC_Os03g48040	OsFdC2	photosynthesis	R225 (85.90%)	Hanhui3hao (88.25%)	R901 (90.03%)	Yuehui9802 (90.38%)	R107 (91.24%)	R8007 (92.79%)	R187 (93.62%)	ChanghuiT025 (93.87%)	Xiufengzhan5hao (94.63%)	Xiangzaoxian7hao (94.95%)
OsR498G0306821500.01	LOC_Os03g48170	FLO6	grain quality	R225 (74.35%)	Gui44 (94.47%)	Luxiang618A-2 (95.03%)	033S (95.45%)	R320 (95.63%)	Hongnan (95.75%)	Q2A (96.05%)	Jingxiang1A (96.39%)	66S (96.55%)	Fuxiang1A (96.63%)
OsR498G0306852900.01	LOC_Os03g48740	OsIAGLU	effective panicle number	Guike-2S (87.79%)	Yan582S (91.22%)	XiuA (91.39%)	99S (91.71%)	Gu154 (91.97%)	Chuannong2A (92.07%)	Y58S (92.23%)	KT27S (92.29%)	Jin304A (92.33%)	Yuye97tanA (93.39%)
OsR498G0306875300.01	LOC_Os03g49380	OsLOX1	biotic stress	R0293 (97.42%)	Zhefu802 (97.59%)	Chenghui149 (97.90%)	Ganzaoxian37hao (98.01%)	Basiai63 (98.12%)	Guifengxiang306A (98.53%)	R93-11 (98.61%)	Qian209A (98.83%)	Minghui67 (98.89%)	IR35286-18-3-3-2-3 (99.00%)
OsR498G0306897300.01	LOC_Os03g49880	OsTB1; FC1	effective panicle number	Xiangzaoxian7hao (92.93%)	GuanglugenA (94.35%)	Zhonghui8006 (95.17%)	Shen97A (95.93%)	Yanghui542 (97.66%)	Youzhan (98.42%)	Ezhong4hao (98.63%)	Jing7A (98.68%)	Qingsiai16A (98.73%)	Minyannuo (98.88%)
OsR498G0307002800.01	LOC_Os03g52460	OsAGPL3	grain quality	Chuangxiang5hao (79.13%)	R901 (85.44%)	Zhaiyeqing8hao (87.26%)	Changhui891 (87.35%)	Shuanggui1hao (87.39%)	Teyou2035 (87.78%)	R107 (88.80%)	R8007 (89.40%)	Taihui46 (89.56%)	Changhui851 (89.75%)
OsR498G0307011500.01	LOC_Os03g52840	OsSHM1	photosynthesis	R225 (75.63%)	Qian209A (97.88%)	IR19674-146-1-1-3-2 (98.24%)	R1288 (98.39%)	R0293 (98.47%)	Zhong413 (98.64%)	Xiufengzhan5hao (98.70%)	IR2153-43-2-5-4 (98.83%)	R527 (98.97%)	W9593S (99.06%)
OsR498G0307041000.01	LOC_Os03g53500	OsSUV3	photosynthesis	R225 (34.27%)	R1288 (66.24%)	WR001 (81.66%)	Hua3234 (89.89%)	Chuangxiang5hao (90.72%)	R1511 (91.89%)	ChanghuiT025 (91.97%)	Xiufengzhan5hao (92.74%)	Gui44 (92.95%)	R1148 (93.18%)
OsR498G0307061000.01	LOC_Os03g54170	PAP2	grain number per spike	R901 (69.69%)	R8007 (70.31%)	R225 (76.39%)	Teyou2035 (76.59%)	Chuangxiang5hao (77.27%)	Yuehui9802 (78.92%)	Hua1903 (80.93%)	Taihui46 (81.60%)	R1148 (84.08%)	TN1236 (84.20%)
OsR498G0307078200.01	LOC_Os03g55090	OsPho1	1000-grain weight	R225 (72.40%)	ChanghuiT025 (92.64%)	R107 (93.07%)	Xiufengzhan5hao (93.10%)	R1288 (94.64%)	R8007 (94.67%)	R117 (96.30%)	R1574 (96.69%)	FuzhenA (96.72%)	Yuehui9802 (96.81%)
OsR498G0307088600.01	LOC_Os03g55389	Hd6	heading date	R225 (47.33%)	ChanghuiT025 (75.17%)	R1288 (77.00%)	Huahui352 (79.61%)	Gui44 (85.72%)	Xiufengzhan5hao (85.92%)	R107 (87.58%)	R8007 (89.23%)	Hua3234 (90.70%)	R1574 (91.50%)
OsR498G0307171400.01	LOC_Os03g57240	DST	grain number per spike	Mianhui9939 (85.92%)	Qian209A (85.92%)	Yangdao8hao (86.12%)	Huanghuazhan-2 (86.79%)	Yun109A (86.79%)	To496 (87.12%)	Yihui2308 (87.45%)	Guangyuanzhan5hao (87.72%)	Miyang46 (87.92%)	033S (88.25%)
OsR498G0307192700.01	LOC_Os03g57940	Hd16	heading date	R225 (64.84%)	Gui44 (84.60%)	ChanghuiT025 (85.75%)	Huahui352 (92.14%)	Xiufengzhan5hao (95.16%)	R1288 (95.34%)	R3700 (96.83%)	Xiangzaoxian18hao (96.87%)	R107 (96.96%)	Yuejingsimiao2hao (96.99%)
OsR498G0307254700.01	LOC_Os03g59640	Chl1; OsChlD; ygl3; Ygl7; ygl98	photosynthesis	R225 (75.65%)	R107 (97.74%)	R1468 (97.96%)	R1288 (98.17%)	R0293 (98.33%)	HongA (98.42%)	7055 (98.48%)	Wushansimiao (98.69%)	Hua3234 (98.82%)	Jiayu293 (99.13%)
OsR498G0307292500.01	LOC_Os03g60710	OsRLCK118	leaf shape	R225 (87.37%)	ChanghuiT025 (96.24%)	WufengA (96.66%)	RongfengA (96.75%)	T25 (96.79%)	Qingsan61 (96.83%)	IR34631-6-1-3 (97.00%)	Minghui2155 (97.12%)	IR30 (97.24%)	Gui44 (97.31%)
OsR498G0307315700.01	LOC_Os03g61570	OsGATA12	effective panicle number	Guanghui312 (95.65%)	Guangjie9hao (96.43%)	ZaofengB (96.76%)	Yangdao8hao (96.89%)	Zhong2A (97.14%)	Yihui3003 (98.38%)	Longxiang634B (98.64%)	Xing2hao (98.64%)	IR21845-90-3Msp-2A (98.83%)	Z9S (99.29%)
OsR498G0307337900.01	LOC_Os03g62110	LTS1	senescence	R225 (66.79%)	ChanghuiT025 (76.08%)	R901 (82.20%)	Xiufengzhan5hao (82.79%)	WR001 (83.28%)	IR26-2 (86.65%)	Yuehui9802 (88.57%)	ZR02 (88.76%)	R3700 (89.22%)	R1511 (89.36%)
OsR498G0307348800.01	LOC_Os03g62500	GW3; qGL6	1000-grain weight	R225 (79.55%)	WR001 (86.13%)	ChanghuiT025 (89.40%)	R107 (90.71%)	Xiufengzhan5hao (92.39%)	R901 (93.29%)	Chuangxiang5hao (93.60%)	Teyou2035 (93.81%)	Xiangaizao9hao (94.18%)	R1574 (94.83%)
OsR498G0307394300.01	LOC_Os03g63970	GNP1	grain number per spike	Xiufengzhan5hao (92.79%)	T25 (95.53%)	Xiangxiang2haoA (95.59%)	Zhonghan209 (96.18%)	IR28212-71-4-2-3 (96.45%)	Liuxiangzhan (96.61%)	JinshanS-2 (97.26%)	Jin322A (97.31%)	367A (97.47%)	IR21817-50-2 (97.63%)
OsR498G0407514500.01	LOC_Os04g04330	CTB4a	非biotic stress	Y58S (89.62%)	Fuhui964 (90.81%)	JianS-2 (91.05%)	Guangxiang24S (91.14%)	033S (91.16%)	14HS049 (91.16%)	1892S (91.16%)	236S (91.16%)	33S (91.16%)	66S (91.16%)
OsR498G0407621300.01	LOC_Os04g08740	ETR2; OS-ETR2	effective panicle number	Hua3234 (97.66%)	Zhonghan209 (97.69%)	Gu154 (98.17%)	Xihui18hao (98.32%)	Chuannong4A (98.39%)	IR127-80-1-10 (98.72%)	TN1498 (98.84%)	Luohong4A (98.89%)	Chang-7 (98.97%)	Hongnan (98.97%)
OsR498G0407717600.01	LOC_Os04g12540	OsLecRK1; Bph3	biotic stress	Chenghui19 (46.22%)	Fuhui838 (46.22%)	Fuhui838S (46.22%)	Fuhui9303 (46.22%)	Fuhui9802 (46.22%)	Ganwanxian19 (46.22%)	Ganwanxian32hao (46.22%)	Lehui188 (46.22%)	Luhui1345 (46.22%)	Luhui17 (46.22%)
OsR498G0408082300.01	LOC_Os04g25540	S-28	fertility	Fei11 (78.52%)	Lunhui422 (79.69%)	LT13 (80.15%)	50058 (81.47%)	TannongS (83.53%)	IR21931-78-2-2 (83.71%)	IR27300-124-2 (84.23%)	233 (84.33%)	Miyang23 (84.51%)	TN1480 (84.94%)
OsR498G0408230800.01	LOC_Os04g28280	An-1	grain number per spike	Hongyun33 (91.14%)	Chenghui19 (91.62%)	Nanhui511 (91.67%)	Yunhui310 (91.87%)	Ezao17 (91.95%)	Xihui952 (91.98%)	Yahui2115 (91.98%)	Liushayouzhan202 (92.03%)	Aihong11hao (92.06%)	Chuanhui907 (92.06%)
OsR498G0408453800.01	LOC_Os04g32460	OsAFB2	leaf shape	Jing1B (98.82%)	R9516 (98.97%)	Jingxiang1A (99.12%)	R210 (99.16%)	Neixiang7A (99.23%)	Guangyuanzhan5hao (99.27%)	Zhenshan97A (99.29%)	E164 (99.31%)	Yuejingsimiao2hao (99.36%)	Ce49-1 (99.48%)
OsR498G0408459500.01	LOC_Os04g32510	Gnp4/LAX2	grain number per spike	R225 (45.55%)	R1288 (85.62%)	ChanghuiT025 (87.13%)	R901 (89.03%)	Huahui352 (91.94%)	Xiufengzhan5hao (93.24%)	Guanghui3550 (93.80%)	R107 (93.88%)	WR001 (93.97%)	R8007 (95.28%)
OsR498G0408477200.01	LOC_Os04g32850	Pi21	biotic stress	QuanfengA (93.02%)	XingguangS (95.68%)	Gui582 (96.14%)	Mianhui3724 (96.93%)	Guifu3hao (96.99%)	R3700 (96.99%)	Zhuxi26 (97.16%)	R228 (97.50%)	Pinghui141 (97.67%)	R65 (97.84%)
OsR498G0408530100.01	LOC_Os04g33740	GIF1		Hongnan (95.40%)	Guanghui312 (96.30%)	Neixiang7A (96.32%)	Ribenzhong (96.89%)	Ganwannuo7hao (97.32%)	Zhongyouzao5hao (97.49%)	IR32429-122-3-1-2 (97.65%)	TN1408 (97.65%)	ChuanguA (97.75%)	Shuanggui36 (97.85%)
OsR498G0408538100.01	LOC_Os04g33860	ACL1	leaf shape	Xiangwanxian10hao (93.08%)	WAxingfengzhenA (94.62%)	Ribenzhong (96.15%)	IR21931-78-2-2 (97.98%)	JinguA (98.27%)	Nongxiang41 (98.37%)	Luhui602 (98.94%)	Luhongzao1hao (99.33%)	Ce253 (99.42%)	R-7 (99.42%)
OsR498G0408690200.01	LOC_Os04g38480	OsSERK2; OsSERK1	leaf shape	R901 (95.75%)	GanxiangB-1 (97.49%)	Xiufengzhan5hao (97.51%)	R107 (97.73%)	Zhongzao22 (97.75%)	ChuanguA (97.90%)	R0293 (97.98%)	Nanbaozao (98.07%)	R225 (98.11%)	Huanghuazhan-1 (98.21%)
OsR498G0408699100.01	LOC_Os04g38660	Bh4	domestication	Fei11 (86.43%)	ZR02 (88.70%)	Q6A (90.72%)	R66 (93.52%)	N118S (94.08%)	HuangxiuzHan (95.50%)	Gui1025 (96.52%)	Henongsimiao (97.00%)	WW004 (97.00%)	R0293 (97.20%)
OsR498G0408701300.01	LOC_Os04g38720	OMTN2; OsC2; Ostil1	plant height	360S (94.49%)	Yanhui559 (95.76%)	Guifengxiang306A (96.42%)	Shen97A (96.42%)	Neixiang2A (96.94%)	Gui99 (96.99%)	Guifeng105A (97.27%)	R644 (97.88%)	RuanhuaA (97.93%)	XinhuaS (98.02%)
OsR498G0408715400.01	LOC_Os04g39020	OsALDH10A5; OsBADH1	1000-grain weight	R225 (75.74%)	ChanghuiT025 (93.84%)	Teyou2035 (97.13%)	R0293 (97.21%)	R8007 (97.23%)	Changhui891 (97.44%)	Xiezuo69 (97.58%)	E164 (97.70%)	Chuangxiang5hao (97.78%)	Guangchang13 (98.08%)
OsR498G0408738400.01	LOC_Os04g39430	d11; CYP724B1; CPB1; sg4; cl4	leaf shape	R225 (93.45%)	Chuangxiang5hao (95.75%)	Changhui851 (96.66%)	Jiayu293 (98.16%)	R-7 (98.18%)	R1028 (98.46%)	Jiafuzhan (98.59%)	Basimati370 (98.72%)	Dongtingwanxian (98.76%)	Erjiuqing (98.76%)
OsR498G0408759800.01	LOC_Os04g39970	OsV4	photosynthesis	Zhenguiai1hao (86.05%)	R225 (94.25%)	Guihui985 (95.66%)	R107 (95.66%)	R901 (95.95%)	To326 (96.23%)	RuanhuaA (96.47%)	Guanghui3550 (96.98%)	IR127-80-1-10 (97.17%)	Zhonghui8006 (97.88%)
OsR498G0408760900.01	LOC_Os04g40020	Rf17	fertility	IET2080 (39.44%)	Taihui187 (46.02%)	Guangqiuai (52.78%)	IR29725-63-3-3-2 (54.58%)	R90 (57.83%)	Gui582 (58.17%)	R8387 (59.54%)	Taihui5845 (60.48%)	R298 (60.82%)	R6 (62.36%)
OsR498G0408908300.01	LOC_Os04g43840	LABA1; An-2; OsLOGL6	effective panicle number	R225 (73.52%)	ZR02 (92.76%)	15-88A (95.96%)	R13 (97.71%)	Xiangwanxian13 (98.03%)	Erjiuqing (98.05%)	Dongtingwanxian (98.08%)	Youzhan (98.44%)	R687 (98.49%)	Shen97A (98.51%)
OsR498G0409033400.01	LOC_Os04g46450	MIP1; OsHUB1	effective panicle number	R225 (44.91%)	R1288 (84.34%)	Huahui352 (91.06%)	Zhenzhuai11 (92.54%)	WR001 (93.63%)	R8007 (93.95%)	ChanghuiT025 (94.09%)	Teyou2035 (94.50%)	Xiufengzhan5hao (94.74%)	R1574 (95.32%)
OsR498G0409034300.01	LOC_Os04g46470	OsCCD7; htd1; sd-t; dit1	plant height	Guang23A (96.04%)	79106 (97.61%)	Xiangzaoxian45 (98.09%)	IR21845-90-3Msp-2A (98.32%)	Yuexiangzhan (98.35%)	IR749B2-44-2-37 (98.62%)	Chaoyang1hao (98.65%)	XingguangS (98.69%)	R1028 (98.73%)	Chang-7 (98.77%)
OsR498G0409056100.01	LOC_Os04g46960	OsGPX1	photosynthesis	R225 (86.47%)	Guifengxiang306A (93.80%)	Qian209A (93.97%)	Z9S (94.02%)	R158 (94.88%)	Shen97A (94.97%)	Aolong1S (95.10%)	Zhefu802 (95.58%)	Hongnan (95.62%)	LT1 (95.62%)
OsR498G0409066400.01	LOC_Os04g47240	SMG2	grain type	R225 (54.56%)	Hanhui3hao (96.73%)	R107 (97.75%)	R1288 (97.90%)	Nanbaozao (98.02%)	Xiufengzhan5hao (98.09%)	Tuanjie1hao (98.44%)	Gu154 (98.51%)	Xiangaizao9hao (98.51%)	Teyou2035 (98.62%)
OsR498G0409068000.01	LOC_Os04g47300	es4	senescence	R225 (74.72%)	Huahui352 (87.71%)	R1148 (91.41%)	R583 (95.24%)	ChanghuiT025 (95.35%)	AoR18 (95.95%)	Hua1903 (96.20%)	Fuhui838S (96.52%)	Teyou2035 (96.63%)	IR1544-181-1-1 (97.02%)
OsR498G0409122500.01	LOC_Os04g48530	OsSLAC1	photosynthesis	Guifeng105A (92.79%)	Luhui615 (94.47%)	Kejiexuan17 (95.53%)	R320 (96.11%)	R163 (96.15%)	E164 (96.77%)	Erliuzhaizao (96.95%)	Gang48A (97.30%)	Guanghui312 (97.88%)	Zaoxiang1hao (97.97%)
OsR498G0409129100.01	LOC_Os04g48760	XIAO	leaf shape	Hang959 (96.54%)	119 (97.20%)	Guangyuanzhan5hao (97.54%)	Shen97A (97.54%)	Wandao141 (97.57%)	Ezhong4hao (97.88%)	HuaxiangA (98.34%)	Nanhui445 (98.34%)	Minghui2155 (98.43%)	Zhenzhuzao (98.52%)
OsR498G0409213000.01	LOC_Os04g51000	RFL; APO2	effective panicle number	Kejiexuan17 (94.06%)	1130 (94.76%)	Shennong4A-Q4A (96.09%)	Fengtian1A (96.26%)	Hanhui3hao (97.00%)	IR2546-58-1 (97.00%)	JianS-2 (97.33%)	Zhong2A (97.56%)	Shuangguai (97.66%)	79106 (97.70%)
OsR498G0409221600.01	LOC_Os04g51180	COLD1	非biotic stress	R225 (62.86%)	R901 (67.27%)	R8007 (68.78%)	WR001 (72.17%)	Chuangxiang5hao (77.67%)	R107 (79.80%)	Changhui851 (81.70%)	R1148 (83.50%)	Taihui900 (84.07%)	Guanghui3550 (85.51%)
OsR498G0409222200.01	LOC_Os04g51190	OsGRF3	effective panicle number	Neizhong152 (96.88%)	R1574 (96.95%)	Feigai122 (97.29%)	Chuanxiang29A (97.39%)	Luhui615 (97.51%)	Lv102S (97.56%)	Quanhui039 (97.56%)	Xiufengzhan5hao (97.99%)	Xiangzaoxian45 (98.14%)	Hongnan (98.38%)
OsR498G0409258900.01	LOC_Os04g52090	OsAP2-39	effective panicle number	R162 (71.43%)	Ribenzhong (88.16%)	R163 (90.69%)	WAxingfengzhenA (91.32%)	LongtepuA (91.50%)	LT13 (91.68%)	Shen97A (92.59%)	Jin319A (93.58%)	03S (94.03%)	Gugui1563 (94.03%)
OsR498G0409260900.01	LOC_Os04g52130	LLM1	senescence	R225 (71.82%)	ChanghuiT025 (92.23%)	R8007 (93.23%)	Xiufengzhan5hao (94.05%)	Taihui900 (94.38%)	R1148 (95.71%)	6185 (95.96%)	Teyou2035 (97.16%)	Shuhui548 (97.45%)	R107 (97.55%)
OsR498G0409276700.01	LOC_Os04g52479	L1; qFLW4; LSCHL4; L5	plant height	Fu228S (93.05%)	Yun109A (93.31%)	R225 (94.70%)	Gu154 (94.85%)	Chenghui425 (95.05%)	L301A (95.15%)	JianS-2 (95.18%)	DeS (95.45%)	Y18S (95.56%)	Y58S (96.08%)
OsR498G0409292300.01	LOC_Os04g52830	Ctb1	非biotic stress	Yun109A (96.94%)	TN1448 (97.09%)	Hongnan (98.90%)	IR25840-83-3-2 (98.93%)	Gui44 (98.96%)	Anyuzao1hao (99.02%)	Dexiang074A (99.05%)	R1028 (99.23%)	Zhenyou1hao (99.23%)	Guifengxiang306A (99.33%)
OsR498G0409357800.01	LOC_Os04g54900	ILI1	leaf shape	Erjiunan1haoA (92.94%)	IR25840-83-3-2 (95.37%)	E164 (96.59%)	Shuhui204 (97.08%)	Shuanggui36 (97.20%)	Yun109A (98.05%)	85661-10 (99.51%)	Aihuangmi (99.51%)	AoR15 (99.51%)	Guifu3hao (99.51%)
OsR498G0409370100.01	LOC_Os04g55230	flo2	1000-grain weight	R225 (69.42%)	ChanghuiT025 (85.56%)	Gui44 (89.43%)	Hua3234 (90.75%)	Huahui352 (91.24%)	R1288 (92.20%)	IR26-2 (94.04%)	R901 (94.39%)	R1468 (94.51%)	WR001 (94.83%)
OsR498G0409381900.01	LOC_Os04g55510	HAF1	heading date	R225 (66.00%)	Fuhui9303 (97.21%)	Xiufengzhan5hao (97.92%)	Zhongyouzao5hao (97.95%)	FuzhenA (98.09%)	KejinA (98.34%)	HengfengA (98.41%)	R8007 (98.50%)	R1288 (98.62%)	33S (98.64%)
OsR498G0409415100.01	LOC_Os04g56170	OsLG1	domestication	R-7 (96.36%)	BoIIIA (96.46%)	Aihong9haoA (96.71%)	Ganzaoxian51hao (96.94%)	Ke113A (97.07%)	IR9828-91-2-3 (97.12%)	Jingxiang1A (97.12%)	R8007 (97.23%)	R93-11 (97.23%)	Hanhui3hao (97.35%)
OsR498G0409423800.01	LOC_Os04g56400	OsGS2; OsGLN2; λGS31	effective panicle number	R225 (88.33%)	Teyou2035 (90.38%)	R901 (92.69%)	R8007 (93.55%)	Hua3234 (93.82%)	Chuangxiang5hao (95.59%)	Guanghui3550 (95.80%)	Xiufengzhan5hao (95.85%)	WR001 (96.02%)	R1078 (96.08%)
OsR498G0409438800.01	LOC_Os04g56780	MOC3; OsWUS; TAB1	effective panicle number	Mianhui3724 (92.86%)	03S (94.96%)	360S (94.96%)	R163 (95.43%)	XinhuaS (95.53%)	WanjinA (95.72%)	119 (96.57%)	Mian2A (96.57%)	Baimidongzhan (96.96%)	Quanhui039 (96.96%)
OsR498G0409464600.01	LOC_Os04g57530	sh4|SHA1	domestication	T91S (74.13%)	Yan582S (79.84%)	Shen08S (84.28%)	Mianhui146 (84.87%)	XinhuaS (84.96%)	Miyang70 (85.69%)	Guangqiuai (85.97%)	Q1A (85.97%)	Yuehui9113 (86.33%)	Gui99 (86.61%)
OsR498G0409485000.01	LOC_Os04g57920	GIC	photosynthesis	R225 (83.70%)	Yun109A (97.91%)	ZR02 (98.53%)	R1288 (98.59%)	Suhui728 (98.59%)	Cehui33 (98.63%)	Guike-2S (98.83%)	LiA (98.87%)	W9593S (98.91%)	Shengyou2hao (99.00%)
OsR498G0464535900.01	LOC_Os04g43070	OsAMT1;1|OsAMT1.1	domestication	WufengA (95.93%)	Xiangwanxian6hao (97.13%)	Fuhui0724 (97.26%)	8303 (98.00%)	Yuejingsimiao2hao (98.00%)	Chenghui149 (98.40%)	Guanghui312 (98.40%)	Yanghui336 (98.53%)	Shuhui204 (98.60%)	XinerS (98.66%)
OsR498G0464748200.01	LOC_Os04g53120	Xa1	biotic stress	Gui649 (0.00%)	IR5657-33-2 (0.00%)	LT7 (3.10%)	Luo (6.29%)	Exiang1hao (12.39%)	IR15847-135-1-1 (13.71%)	IR18348-36-3-3 (16.81%)	LT13 (31.17%)	IR2546-58-1 (32.58%)	Baimidongzhan (34.27%)
OsR498G0509559600.01	LOC_Os05g01140	OsJMT1	biotic stress	IR19674-146-1-1-3-2 (3.25%)	R191 (8.88%)	Ningzao517 (9.03%)	Xiangaizao9hao (9.39%)	IR25572-87-3-3 (9.49%)	LuhuiH103 (9.49%)	029S (9.55%)	47-104 (9.55%)	7944 (9.55%)	AoR200 (9.55%)
OsR498G0509577500.01	LOC_Os05g01710	Xa5	biotic stress	R225 (84.32%)	R107 (91.29%)	Zhonghan209 (94.68%)	Changhui851 (95.66%)	ChanghuiT025 (95.67%)	WW004 (95.77%)	R1574 (96.51%)	WAxingfengzhenA (97.07%)	K4806 (97.19%)	R1086 (97.27%)
OsR498G0509589100.01	LOC_Os05g02070	OsMT2b	effective panicle number	Shen97A (94.40%)	Nansha060 (95.90%)	E164 (96.07%)	Fan43S (98.41%)	R60 (98.58%)	IR21845-90-3Msp-2A (98.66%)	Wenxuanqing (98.91%)	Anyuzao1hao (99.16%)	Jing7A (99.16%)	Miyang23 (99.33%)
OsR498G0509606000.01	LOC_Os05g02500	OsMKP1; GSN1	1000-grain weight	Xianghui299 (94.63%)	IR15795-232-3-3-3-2 (94.92%)	47-104 (94.97%)	Jinwan3hao (96.12%)	Yuehui9802 (96.15%)	Shuhui204 (96.46%)	R225 (96.66%)	IR19675-34-2-2-3-3A (97.10%)	Yunruan15A (97.17%)	Hanhui3hao (97.24%)
OsR498G0509626400.01	LOC_Os05g03040	RSR1	grain quality	Neixiang7A (93.83%)	03S (94.21%)	Guifengxiang306A (94.60%)	Luxiang618A-2 (94.97%)	360S (95.83%)	1161S (96.39%)	Yihui3003 (96.39%)	810S (96.49%)	Xiangwanxian17 (97.28%)	33S (97.37%)
OsR498G0509643900.01	LOC_Os05g03430	OsSIZ1	effective panicle number	R225 (73.77%)	Changhui851 (93.05%)	R8007 (93.15%)	Xiufengzhan5hao (93.15%)	R107 (93.57%)	Hanhui3hao (93.77%)	WR001 (94.42%)	Hua1903 (95.70%)	R901 (96.44%)	Yu266 (96.45%)
OsR498G0509725000.01	LOC_Os05g05280	PTB1	domestication	R225 (85.22%)	R9516 (86.17%)	Miyang23 (87.32%)	Miyang46 (87.41%)	Zhongyouzao5hao (87.63%)	R1152 (87.67%)	Guifu3hao (87.68%)	R162 (87.78%)	Minghui73 (87.81%)	TannongS (87.85%)
OsR498G0509742600.01	LOC_Os05g05800	OsTIR1	leaf shape	R107 (82.37%)	R8007 (85.63%)	R225 (86.93%)	Changhui851 (88.93%)	WR001 (90.20%)	R187 (91.57%)	Teyou2035 (91.88%)	Guanghui3550 (92.20%)	Xiufengzhan5hao (93.68%)	Chuangxiang5hao (93.85%)
OsR498G0509767300.01	LOC_Os05g06280	SRS3; OsKinesin-13A; sar1	plant height	R225 (86.80%)	R107 (94.13%)	Guangchangai (96.89%)	To326 (97.89%)	Zaoxiang1hao (98.15%)	R1086 (98.32%)	Nongxiang41 (98.49%)	Haixiuzhan9hao (98.63%)	Jinfeng1hao (98.75%)	Neihui2539 (98.75%)
OsR498G0509774400.01	LOC_Os05g06480	Chalk5	grain quality	R162 (85.32%)	7944 (87.09%)	Changhui851 (87.51%)	Guifu3hao (87.57%)	R9516 (87.62%)	HS-3 (87.77%)	Nan25 (87.77%)	Jian645B (88.00%)	Miyang46 (88.00%)	Minghui73 (88.06%)
OsR498G0509781400.01	LOC_Os05g06660	GS5	1000-grain weight	R225 (82.08%)	R107 (94.00%)	ChanghuiT025 (94.79%)	Yue4A (97.71%)	Gui44 (98.10%)	R115 (98.10%)	R901 (98.23%)	Longke638S (98.48%)	Zhonghui8006 (98.49%)	Nanjing16 (98.61%)
OsR498G0509898500.01	LOC_Os05g09520	qSW5; GW5	1000-grain weight	360S (83.39%)	XieqingzaoA (83.57%)	ChuanguA (84.13%)	Zhenzhuai (86.70%)	Shuangguai (86.82%)	Yangdao8hao (86.82%)	99S (87.01%)	Lu18S (88.13%)	Shuhui498 (89.63%)	RongfengA (89.69%)
OsR498G0509930700.01	LOC_Os05g10770	JMJ703	leaf shape	R225 (52.47%)	R1574 (94.94%)	HengfengA (96.10%)	WR001 (96.59%)	R1288 (97.02%)	R107 (97.14%)	R5240 (97.68%)	Tuanjie1hao (98.84%)	De1B (98.90%)	Shennong2A (98.99%)
OsR498G0509991200.01	LOC_Os05g11730	GSK2|OsGSK2|OsSK22	domestication	R225 (88.07%)	Fuhui838 (96.71%)	Qian209A (96.88%)	R901 (96.96%)	Ke958BS (97.15%)	WAxingIIFengA (97.64%)	Zhuxi26 (97.64%)	Haixiuzhan9hao (97.76%)	Yihui1577 (97.76%)	R191 (97.78%)
OsR498G0510002400.01	LOC_Os05g12040	OsCYP51G3	leaf shape	Yuehui9802 (53.15%)	TN1456 (53.45%)	R901 (53.85%)	Xiligongmi (53.90%)	Ling27A (53.96%)	Changhui891 (54.32%)	Fuxiang1A (54.50%)	Xiangzaoxian18hao (54.57%)	YuanfengA (54.57%)	Feigai122 (54.59%)
OsR498G0510133000.01	LOC_Os05g15770	OsHI-XIP	biotic stress	Yesizhan (88.45%)	Hua3234 (92.62%)	Chuangfeng1hao (92.76%)	Ganzaoxian51hao (92.97%)	Guanghui312 (93.11%)	Yun109A (93.46%)	LT3 (93.81%)	Luhui602 (93.95%)	Changhui851 (94.36%)	II-32A (94.71%)
OsR498G0510269400.01	LOC_Os05g19970	EBR1	effective panicle number	Meixiangzhan2hao (93.08%)	LT19 (96.54%)	002-8A (100.00%)	029S (100.00%)	033S (100.00%)	03S (100.00%)	103A (100.00%)	1126 (100.00%)	1130 (100.00%)	1144 (100.00%)
OsR498G0510491900.01	LOC_Os05g25770	OsWRKY45|WRKY45	biotic stress	Luhui615 (70.77%)	R900 (71.31%)	Yanhui559 (72.44%)	Yangdao8hao (72.62%)	Shuhui137 (73.38%)	GuangheA (74.33%)	Neihui94-11 (74.64%)	AnnongS-1 (75.04%)	R320 (75.18%)	JianS-2 (75.58%)
OsR498G0510496300.01	LOC_Os05g25840	OsABC1-7; OsAGSW1	1000-grain weight	TN1364 (93.38%)	R163 (95.14%)	Xiuhui2hao (95.23%)	TaifengA (95.30%)	033S (95.69%)	F32A (95.73%)	R158 (95.98%)	FengqingzaoA (96.14%)	BoA (96.27%)	IR19675-34-2-2-3-3A (96.61%)
OsR498G0510567700.01	LOC_Os05g27730	OsWRKY53	leaf shape	R6547 (90.95%)	Yan582S (92.52%)	LT16 (92.84%)	R288 (93.57%)	Guifu3hao (94.01%)	85-24 (94.49%)	Y58S (94.81%)	MeiA (95.13%)	Zhenhui084 (95.17%)	Yunruan15A (95.22%)
OsR498G0510598100.01	LOC_Os05g28200	YGL1; ygl80	photosynthesis	R225 (85.32%)	Xiufengzhan5hao (90.69%)	R1468 (93.19%)	R8007 (93.62%)	Gui44 (94.07%)	R1148 (95.97%)	R901 (96.28%)	R3700 (96.54%)	R107 (96.59%)	Yuehui9802 (96.67%)
OsR498G0510755200.01	LOC_Os05g32110	OsBC1L4	plant height	R225 (86.77%)	Ce49-1 (97.51%)	Jianghui151 (97.59%)	AofuA (97.73%)	Yu266 (97.73%)	R298 (97.90%)	IR25840-83-3-2 (98.01%)	JinnanteA (98.12%)	SE21S (98.12%)	Yihui9hao (98.15%)
OsR498G0510816000.01	LOC_Os05g33730	sd-g	plant height	Guangchang13 (75.28%)	IR749B2-44-2-37 (78.27%)	Shenqi (78.74%)	810S (79.69%)	Chuan106A (80.00%)	WAxingfengzhenA (80.00%)	IR14497-15-2 (82.36%)	W9593S (85.35%)	Miyang46 (85.67%)	Ewan10hao (86.77%)
OsR498G0511031400.01	LOC_Os05g39720	WRKY70|OsWRKY70	biotic stress	TiananS (94.39%)	Qian209A (94.56%)	Zaoxiang1hao (95.30%)	Yunruan15A (95.50%)	IR25898-60-2-3 (95.73%)	Xiangaizao4hao (95.90%)	Huafeng1A (96.37%)	WW001 (96.61%)	Xiangzaoxian1hao (96.71%)	R163 (96.91%)
OsR498G0511060710.01	LOC_Os05g40384	EUI1; i-sd-1 (t)	plant height	Shen97A (90.93%)	Shuhui361 (96.40%)	Mianhui3724 (96.86%)	Ribenzhong (97.06%)	360S (97.40%)	TN1174 (97.46%)	AnfengA (97.80%)	Fuxiang1A (97.80%)	IR31851-63-1-2-3-2 (98.07%)	R93-11 (98.20%)
OsR498G0511195200.01	LOC_Os05g44310	OsSec18	1000-grain weight	R225 (38.11%)	R1288 (91.10%)	Guanghui3550 (91.78%)	Changhui851 (91.82%)	R107 (92.13%)	R901 (92.48%)	Gui44 (93.73%)	R1574 (93.78%)	ChanghuiT025 (94.10%)	Xiufengzhan5hao (94.10%)
OsR498G0511312900.01	LOC_Os05g48060	SUI2	plant height	R225 (83.19%)	7055 (95.71%)	R8007 (96.03%)	Changhui121 (96.78%)	IR25926-14-3-2 (97.00%)	R1574 (97.34%)	Yu266 (97.76%)	Hanhui3hao (98.00%)	R0293 (98.07%)	Ke113A (98.09%)
OsR498G0511321600.01	LOC_Os05g48300	OsPUP7	effective panicle number	AnfengA (76.52%)	TN1396 (87.70%)	WufengA (88.47%)	QuanfengA (90.36%)	Y58S (91.68%)	85-24 (93.43%)	IR18272-13-2 (93.71%)	Chuanzuo891A (94.20%)	Q6A (95.46%)	Yunruan15A (95.60%)
OsR498G0511403400.01	LOC_Os05g50380	OsAGPL1	grain quality	R225 (79.93%)	R1288 (92.92%)	HuaxiangA (96.91%)	Xihui18hao (98.35%)	R901 (98.49%)	IR25926-14-3-2 (98.51%)	Hanhui3hao (98.54%)	Genfengsimiao (98.68%)	Z9S (98.68%)	Guanghui312 (98.71%)
OsR498G0511425100.01	LOC_Os05g50890	OsJar1; OsGH3.5; OsGH3-5	leaf shape	R225 (84.69%)	II-32A (97.28%)	R901 (97.59%)	Shen9A (98.10%)	Xiangzaoxian45 (98.13%)	LT11 (98.19%)	Q2A (98.32%)	LT15 (98.33%)	ZR02 (98.35%)	ZaofengB (98.37%)
OsR498G0611484800.01	LOC_Os06g01850	OsLFNR1	photosynthesis	R225 (88.47%)	IR127-80-1-10 (95.33%)	79106 (96.31%)	Changhui851 (96.90%)	Luhui615 (96.98%)	Shen9A (97.33%)	IR29708-113-3-2-2 (97.53%)	Wushansimiao (97.72%)	IR1112-116 (97.88%)	Ezao6hao (98.39%)
OsR498G0611485200.01	LOC_Os06g01860	BPH29	biotic stress	IR27301-62-3 (77.72%)	Lunanzao1hao (78.93%)	R8387 (79.90%)	WW008 (80.95%)	Hui2 (82.81%)	Haixiuzhan9hao (83.70%)	XinhuaS (85.23%)	Zhenhui084 (85.23%)	R1148 (85.63%)	R1141 (85.88%)
OsR498G0611493500.01	LOC_Os06g02019	D3	grain number per spike	R225 (89.80%)	Zhonghan209 (93.06%)	R1574 (96.24%)	Xiufengzhan5hao (96.27%)	R107 (96.72%)	Teyou2035 (96.72%)	Xiangzaoxian1hao (96.83%)	R8007 (97.14%)	R-7 (97.15%)	IR35286-18-3-3-2-3 (97.31%)
OsR498G0611540700.01	LOC_Os06g03240	Bph32	biotic stress	Shennong2A (19.83%)	Nanjing16 (89.06%)	IR749B2-44-2-37 (90.18%)	TN1364 (91.30%)	TN1408 (91.86%)	Hanhui3hao (92.24%)	1126 (93.26%)	1154 (93.26%)	233 (93.26%)	24xuan17 (93.26%)
OsR498G0611554400.01	LOC_Os06g03710	DLT|OsGRAS-32|D62|GS6|SMOS2	domestication	Fuhui0724 (92.48%)	TanyinzaoxianA (94.75%)	Suhui728 (96.05%)	IR127-80-1-10 (96.27%)	Guifeng105A (96.37%)	Chenghui425 (96.47%)	R6547 (96.89%)	Basiai63 (97.05%)	Chuannong4A (97.05%)	Yangdao8hao (97.18%)
OsR498G0611562300.01	LOC_Os06g03940	LMR	senescence	R225 (85.69%)	Gui44 (93.22%)	WR001 (93.38%)	ChanghuiT025 (93.71%)	R1574 (94.10%)	Huahui352 (94.75%)	R901 (94.81%)	Taihui900 (95.15%)	R8007 (95.24%)	Zhongzao22 (95.27%)
OsR498G0611564900.01	LOC_Os06g03990	OsACS6; SSG6	1000-grain weight	R225 (77.11%)	Teyou2035 (95.61%)	W9593S (95.66%)	Yangdao8hao (95.86%)	Chuangxiang5hao (95.99%)	ChuanguA (96.14%)	Neixiang2A (96.22%)	Guihui985 (96.35%)	IR15795-232-3-3-3-2 (96.37%)	Xiangzaoxian45 (96.40%)
OsR498G0611573000.01	LOC_Os06g04090	OsSWN1	leaf shape	Yan582S (93.12%)	WAxingfengzhenA (94.21%)	Xianghui299 (94.73%)	Yanhui559 (95.24%)	TN1396 (95.47%)	R1028 (95.67%)	Ke20A (95.87%)	Yunruan15A (95.93%)	D62A (96.25%)	803A (96.30%)
OsR498G0611577100.01	LOC_Os06g04200	Wx	domestication	HongA (89.99%)	R8007 (95.21%)	Chuanzuo6A (95.79%)	Huanghuazhan-1 (97.28%)	Enhui58 (97.52%)	R162 (97.70%)	Luohong4A (97.84%)	MingnuoS-1 (97.86%)	Wenxuanqing (97.95%)	Yuehui9113 (98.17%)
OsR498G0611607800.01	LOC_Os06g05060	Hd17	heading date	R225 (81.03%)	ZR02 (94.79%)	Fuhui838S (96.20%)	Changhui851 (96.77%)	ChanghuiT025 (97.09%)	Yuehui9802 (97.09%)	R1574 (97.46%)	R8007 (97.86%)	R3700 (97.98%)	Fengsizhan (98.10%)
OsR498G0611643900.01	LOC_Os06g06050	D3; SOLS	plant height	R225 (83.34%)	Qianhui1385 (97.28%)	Zhenyou1hao (97.68%)	Minghui2155 (97.90%)	Xiangaizao3hao (98.25%)	IR5657-33-2 (98.36%)	IR19728-9-2-2-3-3 (98.44%)	Shuhui204 (98.66%)	Qianhui381 (98.73%)	Yuehui9802 (98.93%)
OsR498G0611646000.01	LOC_Os06g06090	OsMAPK6; OsMPK6; OsSIPK; DSG1; OsMPK1	leaf shape	Chuangxiang5hao (92.61%)	KeqiandaoA (94.50%)	R225 (94.50%)	T315 (94.64%)	IR19675-34-2-2-3-3A (94.74%)	Guangchangai (94.83%)	Minghui78 (95.15%)	R187 (95.15%)	IR19392-115-3 (95.17%)	TianfengA (95.20%)
OsR498G0611656900.01	LOC_Os06g06320	Hd3a; FT	effective panicle number	BoA (83.08%)	FuzhenA (83.35%)	Neixiang3A (83.70%)	Ezhong4hao (86.91%)	Guangyuanzhan5hao (87.30%)	R60 (87.50%)	Nanhuifu819 (87.88%)	Hua1903 (88.15%)	T25 (88.27%)	Mianhui3724 (88.58%)
OsR498G0611662800.01	LOC_Os06g06530	HGW	heading date	R187 (89.55%)	R225 (90.01%)	Nanhui445 (94.25%)	033S (95.74%)	Yuehui9802 (95.82%)	Hongnan (96.12%)	Yue4A (96.55%)	R1574 (96.64%)	TN1174 (96.74%)	Chuannong4A (97.12%)
OsR498G0611665000.01	LOC_Os06g06560	OsSSI; SSS1	grain quality	R225 (46.98%)	R1288 (94.46%)	WR001 (94.63%)	Guangxuan3hao (95.94%)	Xiufengzhan5hao (96.86%)	Ke76-1BS (97.15%)	R107 (97.21%)	Teyou2035 (97.21%)	Huahui352 (97.45%)	R8007 (97.61%)
OsR498G0611687900.01	LOC_Os06g07210	RNRL1; V3	photosynthesis	XiuA (81.66%)	360S (83.67%)	Qishanzhan (88.19%)	FulongS2 (89.70%)	628S (90.20%)	Ganzaoxian48hao (93.72%)	DazhulhaoA (94.22%)	Hanhui3hao (95.98%)	Mian2A (99.50%)	002-8A (100.00%)
OsR498G0611780800.01	LOC_Os06g09630	OsKASI	effective panicle number	R225 (76.38%)	Xiangzaoxian7hao (92.78%)	R187 (94.38%)	Ronghui906 (94.44%)	Zhenguiai1hao (95.18%)	R107 (95.80%)	4302A (96.72%)	R158 (96.74%)	ChanghuiT025 (96.92%)	FengqingzaoA (96.92%)
OsR498G0611825200.01	LOC_Os06g10580	OsCNGC13	fertility	R225 (54.17%)	ChanghuiT025 (79.18%)	R1288 (80.47%)	Xiufengzhan5hao (82.83%)	R107 (84.51%)	Gui44 (88.43%)	Huahui352 (89.16%)	R8007 (90.79%)	WR001 (92.31%)	Changhui851 (92.86%)
OsR498G0611846200.01	LOC_Os06g10990	ORF3	fertility	Guanghui312 (91.63%)	Jiafuzhan (93.69%)	Neizhong152 (96.72%)	Lvhan1hao (97.01%)	IR2546-58-1 (97.11%)	WanjinA (97.55%)	Hongnan (97.90%)	T315 (97.99%)	FulongS2 (98.04%)	Xuan69S (98.38%)
OsR498G0611846900.01	LOC_Os06g11010	S5	fertility	203A (90.72%)	IR5657-33-2 (91.51%)	IR127-80-1-10 (92.78%)	BKN6819-33-3-2-1-3 (92.92%)	103A (92.97%)	K4806 (92.97%)	Luohong3A (92.97%)	Zhonglian1A (92.97%)	1892S (93.44%)	236S (93.44%)
OsR498G0611916500.01	LOC_Os06g12210	BU1	leaf shape	R187 (94.97%)	Hua1903 (95.82%)	IR25572-87-3-3 (95.90%)	Jinzao6hao (97.10%)	Yun109A (97.10%)	Basimati370 (97.78%)	Fei11 (97.78%)	Ezhong4hao (97.87%)	Nanhui009 (98.29%)	HengfengA (98.46%)
OsR498G0611936000.01	LOC_Os06g12450	ALK; SSIIa	grain quality	Yueaizao1hao (96.98%)	Neixiang3A (97.52%)	Qianhui1385 (98.14%)	LT4 (98.22%)	403 (98.92%)	To463-2 (99.07%)	AofuA (99.38%)	Yanghui542 (99.46%)	Qxiang1A (99.61%)	002-8A (100.00%)
OsR498G0611995400.01	LOC_Os06g13810	PFPβ	1000-grain weight	R225 (68.84%)	Wushansimiao (94.43%)	R1288 (94.67%)	Lunanzao1hao (96.75%)	Zhenzhuai11 (96.95%)	Guangxuan3hao (97.06%)	R644 (97.08%)	Guihui985 (97.43%)	IR35286-18-3-3-2-3 (97.59%)	AoR15 (97.72%)
OsR498G0612064200.01	LOC_Os06g15620	OsGSR1	leaf shape	Yue4A (90.82%)	R66 (96.91%)	Mian5A (97.50%)	IR35286-18-3-3-2-3 (97.90%)	IR46829A (98.10%)	Nanhui716 (98.10%)	5308S (98.50%)	Chenghui425 (98.60%)	Erliuzhaizao (98.60%)	Ezhong4hao (98.60%)
OsR498G0612090700.01	LOC_Os06g16370	Hd1	domestication	Shuhui137 (84.37%)	Jiafuzhan (85.76%)	033S (85.94%)	Ganwanxian14hao (85.98%)	1312A (86.52%)	Zhongjiazao32 (87.92%)	Tuanjie1hao (88.14%)	Xihui18hao (88.14%)	Ezhong4hao (88.45%)	Ezao6hao (89.17%)
OsR498G0612164700.01	LOC_Os06g17900	Pi2	biotic stress	Huahui352 (34.56%)	Hua7620 (41.78%)	Nongxiang24 (43.92%)	N632S (44.61%)	N779S (49.26%)	LT6 (53.21%)	Luo (54.51%)	Yue4A (54.51%)	Nantehao (57.20%)	LiufuA (59.29%)
OsR498G0612309600.01	LOC_Os06g22460	Pid3	biotic stress	R225 (94.49%)	Yuejingsimiao2hao (96.03%)	Zhong413 (96.84%)	Tuanjie1hao (97.93%)	Zhongzu3hao (98.09%)	IR18272-13-2 (98.14%)	988 (98.38%)	Baimidongzhan (98.78%)	W9593S (98.82%)	Fengsizhan (98.99%)
OsR498G0612333700.01	LOC_Os06g29810	Pid2	biotic stress	Yihui1577 (98.08%)	R225 (98.17%)	IR19728-9-2-2-3-3 (98.39%)	Yuye97tanA (98.59%)	Guangluai4hao (98.83%)	Nanhui125 (98.94%)	Xiangyaxiangzhan (98.94%)	119 (99.01%)	Xiang8B (99.18%)	Honghua15A (99.21%)
OsR498G0612401000.01	LOC_Os06g27890	OsMKK3	biotic stress	R225 (74.98%)	R901 (89.41%)	Hua3234 (93.77%)	Chuangxiang5hao (94.26%)	Wushansimiao (94.34%)	Hua1903 (94.59%)	R1574 (94.95%)	Yuehui9802 (95.30%)	Gui44 (95.70%)	Hanhui3hao (96.70%)
OsR498G0612488000.01	LOC_Os06g24730	NYC3	senescence	R225 (85.05%)	R1148 (94.74%)	Xiufengzhan5hao (97.60%)	R901 (97.88%)	IR32876-54-2-2-2 (98.14%)	Dongtingwanxian (98.40%)	IR749B2-44-2-37 (98.62%)	Zhonghui8006 (98.68%)	Taihui46 (98.84%)	To326 (99.08%)
OsR498G0612738400.01	LOC_Os06g35970	ROC5	leaf shape	Chuanzuo891A (88.26%)	IR127-80-1-10 (88.93%)	HengfengA (91.93%)	Ribenzhan (92.26%)	Qiannuo1A (92.46%)	Ribenqianlisui (92.86%)	Xiang8B (93.06%)	QingA (93.13%)	Fengtian1A (93.26%)	Neixiang8A (93.26%)
OsR498G0612801600.01	LOC_Os06g37364	d35; OsKO2; OsKOL2; OsKOS3	plant height	Chuangxiang5hao (80.53%)	WR001 (81.73%)	Hanhui3hao (82.68%)	R8007 (83.45%)	R1148 (83.49%)	ZR02 (84.97%)	Guanghui128 (85.16%)	R225 (85.26%)	Ce253 (85.48%)	Teyou2035 (85.56%)
OsR498G0612883400.01	LOC_Os06g39650	sped1-D	grain number per spike	Xiangzaoxian7hao (96.42%)	Haixiuzhan9hao (97.90%)	R901 (97.93%)	R8007 (98.47%)	Ronghui906 (98.53%)	Zhe733 (98.80%)	Zhongzao25 (98.86%)	Teyou2035 (98.89%)	Leihuozhan (98.92%)	Guangxuan3hao (98.95%)
OsR498G0612888300.01	LOC_Os06g39880	CYP734A4	leaf shape	203A (91.61%)	119 (94.75%)	Basimati370 (96.17%)	Fuhui964 (97.63%)	Yuchi231-8 (97.81%)	R5240 (98.10%)	Guanghui312 (98.18%)	Guangyuanzhan5hao (98.47%)	AnnongS-1 (98.50%)	Minghui77 (98.58%)
OsR498G0612895800.01	LOC_Os06g40080	Se5	heading date	R225 (91.30%)	R0293 (92.25%)	R107 (92.86%)	Gui44 (93.19%)	ChanghuiT025 (93.23%)	R901 (93.92%)	R1574 (94.75%)	Xiangaizao9hao (95.86%)	Taihui900 (96.62%)	Changhui851 (96.71%)
OsR498G0612914900.01	LOC_Os06g40550	PDA1	fertility	Basimati370 (95.97%)	IR749B2-44-2-37 (96.48%)	R225 (97.21%)	IR5657-33-2 (97.41%)	IR19728-9-2-2-3-3 (98.00%)	R29 (98.11%)	IR1112-116 (98.19%)	R187 (98.43%)	Minghui63 (98.46%)	Mianhui9937 (98.48%)
OsR498G0612915300.01	LOC_Os06g40570	Osnop	fertility	R225 (54.88%)	R1288 (87.31%)	Xiufengzhan5hao (92.39%)	ChanghuiT025 (94.60%)	Zhenzhuai11 (95.27%)	Chuangxiang5hao (95.98%)	R1574 (96.13%)	Hua3234 (96.55%)	Taihui900 (96.55%)	JinguA (97.10%)
OsR498G0612922300.01	LOC_Os06g40780	MOC2	effective panicle number	Ke76-1BS (62.67%)	Jianglin9A (72.93%)	R210 (73.53%)	99S (74.43%)	360S (77.90%)	RongfengA (78.28%)	IR1544-181-1-1 (79.71%)	XinhuaS (81.75%)	033S (82.13%)	CDR22 (82.73%)
OsR498G0612972900.01	LOC_Os06g41850	TGW6	1000-grain weight	Chenghui149 (96.72%)	Fuhui676 (98.41%)	IR5657-33-2 (98.62%)	R618 (98.62%)	Gu154 (98.73%)	002-8A (99.89%)	029S (99.89%)	119 (99.89%)	15-64A (99.89%)	191S (99.89%)
OsR498G0613071000.01	LOC_Os06g44100	GW6a	grain type	XinhuaS (86.63%)	Mianhui662 (89.99%)	03S (91.27%)	033S (91.70%)	Chang-4 (95.12%)	Ke76-1BS (95.12%)	GD-7S (95.42%)	Xiangaizao7hao (95.67%)	Dongtingwanxian (96.28%)	Chang-3 (96.46%)
OsR498G0613098400.01	LOC_Os06g44750	HL6	domestication	Anyuzao1hao (27.82%)	Fuxiang1A (28.11%)	R900 (28.38%)	Fuhui964 (28.52%)	Shennong4A-Q4A (29.76%)	Yanghui542 (29.80%)	Ke958BS (30.01%)	Qxiang1A (30.01%)	N111S (30.07%)	Xiangzaoxian45hao (30.57%)
OsR498G0613112200.01	LOC_Os06g45120	OsPLS1	senescence	R225 (82.28%)	R8007 (97.47%)	Nanbaozao (97.85%)	Yunnuo1A (97.97%)	Zhenguiai1hao (98.09%)	403 (98.23%)	Fu228S (98.31%)	R187 (98.38%)	Fuhui676 (98.62%)	7055 (98.67%)
OsR498G0613125600.01	LOC_Os06g45460	APO1	grain number per spike	Wandao141 (78.08%)	Yangdao8hao (83.72%)	G2480A (86.85%)	99S (93.74%)	Jiayu253 (94.78%)	Zhonghui8015 (95.62%)	R288 (95.82%)	IR127-80-1-10 (96.03%)	TN1510 (97.70%)	TN1364 (97.91%)
OsR498G0613171800.01	LOC_Os06g46350	DEP3	grain number per spike	R93-11 (86.07%)	4302A (89.42%)	R163 (89.51%)	Miyang46 (89.86%)	GufengA (90.74%)	33S (90.79%)	Y58S (91.63%)	Shen97A (91.67%)	AnnongS-1 (91.89%)	G201A (92.02%)
OsR498G0613206900.01	LOC_Os06g47150	OsARF18; OsARF10	effective panicle number	Ke20A (95.31%)	ChuanguA (96.72%)	Lunanzao1hao (96.97%)	Shen97A (97.27%)	WAxingIIFengA (97.44%)	AofuA (97.80%)	R5240 (97.80%)	IR24-2 (98.05%)	Lu98A (98.10%)	803A (98.20%)
OsR498G0613264700.01	LOC_Os06g48950	OsARF19; OsARF7a	leaf shape	R225 (89.74%)	Gui44 (97.54%)	R1288 (97.99%)	Zhong2A (98.12%)	R66 (98.16%)	Yihui2292 (98.44%)	Z9S (98.92%)	R092 (98.93%)	ZR02 (99.28%)	IR13149-19-1 (99.29%)
OsR498G0613270500.01	LOC_Os06g49080	OsLIC1	leaf shape	628S (94.31%)	R225 (95.05%)	TN1408 (96.21%)	RongfengA (97.09%)	IR4422-51-1 (97.25%)	Xiufengzhan5hao (97.42%)	Ganzaoxian51hao (97.53%)	IR13149-19-1 (97.61%)	Jingxiang1A (97.61%)	Haixiuzhan9hao (97.69%)
OsR498G0613282500.01	LOC_Os06g49470	OsCYP19-4	effective panicle number	Yuehui9802 (95.15%)	R0293 (97.30%)	Shen97A (97.86%)	IR19675-34-2-2-3-3A (98.09%)	Quanhui131 (98.18%)	Zhong2A (98.23%)	WW002 (98.32%)	IR56 (98.37%)	Meixiangzhan2hao (98.51%)	Shen9A (98.51%)
OsR498G0613327700.01	LOC_Os06g50920	ILA1	leaf shape	R225 (52.54%)	R1288 (72.27%)	R107 (76.73%)	Huahui352 (83.24%)	ChanghuiT025 (83.57%)	Xiangzaoxian18hao (89.64%)	R1574 (91.59%)	Chuangxiang5hao (92.06%)	Yuehui9802 (92.31%)	R3301 (93.49%)
OsR498G0666830200.01	LOC_Os06g50060	OsPRA2	leaf shape	Neihui2539 (87.02%)	Luhui615 (91.15%)	Mian2A (96.17%)	Xiangwanxian17 (98.82%)	TN1480 (99.12%)	002-8A (100.00%)	029S (100.00%)	033S (100.00%)	03S (100.00%)	103A (100.00%)
OsR498G0713360600.01	LOC_Os07g01240	SRL1	leaf shape	Yanhui888 (96.84%)	Hongnan (97.05%)	Zhenshan97A (97.19%)	WR001 (97.45%)	IR749B2-44-2-37 (97.47%)	Hua1903 (97.60%)	Ce49-1 (97.67%)	Xinong1A (97.78%)	Ke76-1BS (97.79%)	Teyou2035 (97.90%)
OsR498G0713458300.01	LOC_Os07g03770	d6; OSH15;Oskn3	plant height	R66 (84.09%)	Chuangxiang5hao (87.41%)	R901 (88.87%)	R225 (91.37%)	WR001 (92.28%)	R1086 (92.49%)	R107 (93.00%)	R1148 (94.05%)	FuzhenA (94.28%)	Taihui900 (94.52%)
OsR498G0713561300.01	LOC_Os07g06620	OsYAB1; YAB1; OsYABBY1	leaf shape	R225 (38.55%)	R1288 (86.12%)	Gui44 (86.79%)	ChanghuiT025 (86.89%)	Huahui352 (87.33%)	R8007 (88.45%)	Xiufengzhan5hao (89.99%)	Guanghui3550 (91.52%)	R901 (92.05%)	R1468 (92.49%)
OsR498G0713593700.01	LOC_Os07g07420	OsGA20ox3	plant height	AnnongS-1 (91.74%)	WAxingIIFengA (93.39%)	Erjiunan1hao (94.99%)	Shuangguai (94.99%)	03S (95.21%)	V28-399 (95.36%)	Miyang46 (95.73%)	TaifengA (95.73%)	R8007 (95.98%)	360S (96.09%)
OsR498G0713619000.01	LOC_Os07g08000	OsNek3	fertility	R225 (13.07%)	R1148 (83.03%)	R1078 (83.49%)	R-1 (88.76%)	R901 (90.83%)	Hua1903 (91.51%)	Xiufengzhan5hao (92.20%)	R187 (93.12%)	Hua3234 (94.04%)	Yuehui9802 (96.10%)
OsR498G0713631900.01	LOC_Os07g08340	OsPK2; PKpα1	1000-grain weight	R225 (84.40%)	Hua3234 (96.60%)	IR24-2 (96.68%)	TN1498 (97.09%)	R583 (97.89%)	Nanhui125 (98.06%)	Peiai64S (98.13%)	Wushansimiao (98.13%)	Nanfengnuo (98.17%)	Luhongzao1hao (98.21%)
OsR498G0713651300.01	LOC_Os07g08860	OsSIK2	senescence	Erliuzhaizao (97.92%)	2134 (99.08%)	5450 (99.08%)	625 (99.08%)	79106 (99.08%)	Aituogu151 (99.08%)	Baimidongzhan (99.08%)	Basiai63 (99.08%)	Basimati370 (99.08%)	BolizhanaiA (99.08%)
OsR498G0713726900.01	LOC_Os07g10690	OsCPL1|sh-h	domestication	R225 (43.72%)	Xiufengzhan5hao (84.16%)	R1288 (90.35%)	Huahui352 (91.96%)	ChanghuiT025 (92.98%)	Gui44 (93.63%)	R8007 (95.90%)	Xiangzaoxian18hao (95.95%)	R1148 (96.36%)	Guihui985 (96.89%)
OsR498G0713747700.01	LOC_Os07g11020	Rc|qSD7-1|qPC7	domestication	R225 (78.82%)	R107 (88.16%)	R901 (89.92%)	R1086 (91.92%)	Guangxuan3hao (92.27%)	R66 (94.03%)	Gui44 (94.22%)	Changhui121 (94.66%)	Chuangxiang5hao (95.02%)	Yu266 (95.34%)
OsR498G0713834100.01	LOC_Os07g12900	OsHMA3	heavy metal	033S (85.53%)	Mianhui3724 (86.58%)	Xianghui227 (90.35%)	R163 (91.24%)	LiufuA (91.88%)	R162 (94.53%)	To463-1 (94.77%)	Xiangling628S (95.34%)	99S (95.58%)	Nansha060 (95.66%)
OsR498G0713869000.01	LOC_Os07g13980	OsAGPL4	grain quality	R225 (54.29%)	R901 (64.33%)	R1148 (68.48%)	WR001 (72.49%)	Hua3234 (72.80%)	R8007 (73.14%)	Huahui352 (75.63%)	Teyou2035 (76.40%)	Changhui891 (78.01%)	Hua1903 (79.17%)
OsR498G0713879500.01	LOC_Os07g14350	LLB; pls3; OsMTS1	leaf shape	R225 (71.92%)	R901 (83.98%)	Teyou2035 (88.83%)	Gui44 (90.46%)	Huahui352 (92.19%)	ChanghuiT025 (92.43%)	Yuehui9802 (93.86%)	5450 (93.92%)	R0293 (93.97%)	Qiguizhan (94.23%)
OsR498G0713916200.01	LOC_Os07g15370	OsNRAMP5	heavy metal	Luohong3A (0.00%)	Luohong4A (0.00%)	R225 (89.36%)	ChanghuiT025 (95.19%)	Nanfengnuo (95.78%)	R865 (96.28%)	Genfengsimiao (96.69%)	Shuanggui36 (96.78%)	Jingxiang1A (96.81%)	Zhenyou1hao (96.93%)
OsR498G0713935400.01	LOC_Os07g15770	Ghd7	domestication	002-8A (0.00%)	029S (0.00%)	033S (0.00%)	119 (0.00%)	1312A (0.00%)	1892S (0.00%)	191S (0.00%)	22A (0.00%)	236S (0.00%)	272S (0.00%)
OsR498G0714166700.01	LOC_Os07g25710	OsPHR2	effective panicle number	R225 (53.98%)	R1574 (96.51%)	Teyou2035 (97.52%)	Changhui891 (97.66%)	R1086 (98.01%)	R1288 (98.50%)	Xiufengzhan5hao (98.68%)	Wushansimiao (98.74%)	Shuanggui1hao (98.88%)	Chuangxiang5hao (98.92%)
OsR498G0714200800.01	LOC_Os07g26940	tms2	fertility	R225 (88.11%)	R1574 (89.47%)	Changhui851 (93.76%)	Zhenguiai1hao (96.26%)	278-4-1-1A (96.33%)	R107 (96.52%)	Hanhui3hao (96.88%)	Zhonghui8015 (96.88%)	Hongnan (97.18%)	Baimidongzhan (97.25%)
OsR498G0714384000.01	LOC_Os07g32170	GLW7	grain type	033S (94.56%)	Nanhui716 (94.91%)	Yun109A (95.16%)	CDR22 (96.21%)	IR19675-34-2-2-3-3A (96.33%)	Guanghui128 (96.62%)	IR21845-90-3Msp-2A (97.31%)	Shen97A (97.41%)	Yangdao8hao (97.53%)	Fuhui838 (97.76%)
OsR498G0714536700.01	LOC_Os07g36460	Udt1	fertility	BKN6819-33-3-2-1-3 (95.76%)	Dexiang074A (96.27%)	IR35286-18-3-3-2-3 (96.82%)	Chenghui425 (97.19%)	Erjiunan1haoA (98.48%)	R402 (98.57%)	Y18S (98.62%)	R9516 (98.85%)	Qingsiai16A (99.17%)	IR21845-90-3Msp-2A (99.22%)
OsR498G0714602700.01	LOC_Os07g38240	OsSAP16	photosynthesis	QingmazaoA (96.02%)	Kezhen145 (96.70%)	Yuelizhan (97.02%)	Dongtingwanxian (97.47%)	Erjiuqing (97.47%)	Gui649 (97.67%)	Gu154 (98.07%)	HuaxiangA (98.11%)	Ganzaoxian51hao (98.51%)	Gu223 (98.63%)
OsR498G0714632200.01	LOC_Os07g39220	OsBZR1	leaf shape	Chuannong5A (91.20%)	R13 (96.44%)	Gui99 (97.09%)	R987 (97.28%)	Zhongsi2hao (97.54%)	IR749B2-44-2-37 (98.25%)	IR2546-58-1 (98.32%)	Nanhui716 (98.32%)	Fuyu1haoA (98.38%)	Guanghui368 (98.45%)
OsR498G0714655100.01	LOC_Os07g39700	Sdr4	domestication	LiufuA (88.08%)	Guangyuanzhan5hao (91.00%)	Mianhui3724 (92.14%)	1130 (92.67%)	Exiang1hao (93.91%)	Shennong4A-Q4A (93.91%)	Chenghui727 (95.32%)	1892S (95.68%)	Yahui2115 (96.38%)	Dongtingwanxian (96.47%)
OsR498G0714717500.01	LOC_Os07g41200	GW7/GL7	grain type	Jin322A (90.95%)	R8007 (92.59%)	XinhuaS (93.68%)	Dongnan201 (93.92%)	R644 (93.95%)	Hua1201S (94.01%)	Miyang46 (94.16%)	XinanS (94.60%)	85661-10 (94.90%)	TiananS (95.20%)
OsR498G0714720500.01	LOC_Os07g41240	GE; CYP78A13; BG2	1000-grain weight	Gang48A (88.50%)	Guanghui312 (89.94%)	R163 (90.37%)	Neixiang2A (90.53%)	Jianglin9A (91.03%)	Ribenzhong (91.15%)	Cehui33 (91.54%)	Aolong1S (91.85%)	Chenghui727 (91.93%)	1892S (92.01%)
OsR498G0714754700.01	LOC_Os07g42410	DEP2	grain number per spike	R225 (54.95%)	Guifeng105A (97.72%)	810S (97.76%)	Shuanggui36 (97.86%)	XinhuaS (98.30%)	5450 (98.37%)	Dxiang286A (98.41%)	Chuanzuo891A (98.53%)	Zhi10 (98.56%)	Shen97A (98.58%)
OsR498G0714779700.01	LOC_Os07g43040	OsHMA7	domestication	FulongS2 (93.47%)	Guangjie9hao (96.64%)	Xinong1A (97.02%)	Mancang515 (97.20%)	Yan582S (97.27%)	Huanghuazhan-2 (97.33%)	R682 (97.33%)	Ce49-1 (97.51%)	R476 (97.70%)	WW001 (97.70%)
OsR498G0714792900.01	LOC_Os07g43390	OsDPE1	grain quality	R225 (85.08%)	FuzhenA (92.11%)	Xiufengzhan5hao (92.97%)	IR26-2 (93.99%)	Hua1903 (95.51%)	R1288 (96.36%)	Huahui352 (96.74%)	HeyeguangxuanzaoA (96.78%)	Leihuozhan (97.33%)	Hua3234 (97.55%)
OsR498G0714855400.01	LOC_Os07g45195	qHMS7-ORF1	fertility	R225 (87.53%)	HuanglizHan (95.05%)	Yunruan15A (95.05%)	Chang-7 (95.12%)	Minghui1273 (95.24%)	Bing4114 (95.40%)	Yunhui310 (95.83%)	Chang-6 (95.87%)	R1964 (95.93%)	IR24609-134-3-3 (96.13%)
OsR498G0714860400.01	LOC_Os07g45194	qHMS7-ORF3	fertility	119 (65.01%)	IR46829A (66.32%)	IR34631-6-1-3 (68.18%)	IR32307-45-2-3-2 (73.14%)	IR28212-71-4-2-3 (75.77%)	TN1396 (77.26%)	IR36 (77.41%)	TN1364 (78.33%)	IR15795-232-3-3-3-2 (78.67%)	IR19660-187-2-2-3-2 (79.00%)
OsR498G0714888000.01	LOC_Os07g46460	Fd-GOGAT1; lc7; ABC1; spl23	photosynthesis	R225 (34.30%)	R1288 (74.84%)	ChanghuiT025 (89.53%)	Gui44 (94.68%)	Huahui352 (95.74%)	R901 (96.26%)	Xiufengzhan5hao (96.32%)	Xuan69S (96.85%)	Tai3S (97.19%)	XinhuaS (97.19%)
OsR498G0714927600.01	LOC_Os07g47330	FZP	grain number per spike	R6547 (87.39%)	Yangdao8hao (92.46%)	1161S (94.20%)	119 (94.40%)	Fuhui9303 (94.40%)	Guangershi (95.20%)	R158 (95.93%)	Qingsiai16A (96.80%)	R117 (96.80%)	IR4422-51-1 (96.93%)
OsR498G0714966100.01	LOC_Os07g48330	CYP714B1	plant height	Yun109A (95.16%)	R107 (95.70%)	T25 (96.01%)	Luohong4A (96.82%)	Luxiang618A-1 (96.93%)	IR32489-130-2-2-2 (97.42%)	Xiangaizao9hao (97.42%)	R66 (97.47%)	Yihui2308 (97.60%)	Hanhui3hao (97.62%)
OsR498G0715020100.01	LOC_Os07g49460	DTH7	heading date	R225 (59.08%)	R1288 (94.57%)	R901 (96.60%)	R1574 (96.69%)	Liuxiangzhan (97.34%)	Zhongzao22 (97.75%)	R107 (97.78%)	R1511 (97.82%)	LT7 (97.87%)	R-6 (97.89%)
OsR498G0815037800.01	LOC_Os08g01420	Ehd3	heading date	R225 (95.41%)	119 (96.00%)	R8007 (96.17%)	IR749B2-44-2-37 (97.96%)	R171 (98.11%)	LiA (98.16%)	R901 (98.54%)	Zhongyouzao5hao (98.79%)	Guanghui312 (98.81%)	Huanghuazhan-2 (98.86%)
OsR498G0815044600.01	LOC_Os08g01670	OsPMEI28	plant height	6185 (76.49%)	Zhong2A (76.77%)	Ke76-1BS (78.44%)	033S (79.00%)	Nansha060 (80.86%)	GanxiangB-1 (80.95%)	Bing4114 (81.88%)	Guangqiuai (82.43%)	De1B (82.71%)	Xiang8B (82.71%)
OsR498G0815054900.01	LOC_Os08g01870	Rf6	fertility	F32A (93.62%)	Q1A (94.82%)	Mianhui146 (95.68%)	R163 (95.68%)	Q2A (95.95%)	Guangyuanzhan5hao (97.03%)	Xiangaizao3hao (97.07%)	R901 (97.18%)	R158 (97.41%)	Minnuo580 (97.48%)
OsR498G0815078900.01	LOC_Os08g02380	pss-1	fertility	Teyou2035 (89.38%)	R225 (91.75%)	Zhenzhuai11 (93.02%)	R8007 (93.72%)	Xinxiangzhan (94.12%)	WAxingIIFengA (96.27%)	G201A (96.34%)	Hua3234 (96.69%)	R107 (96.84%)	Yanghui336 (96.84%)
OsR498G0815136100.01	LOC_Os08g04290	OsFIE1; Epi-df	1000-grain weight	R225 (76.13%)	R107 (89.68%)	R1288 (89.98%)	R1574 (90.65%)	ZR02 (91.88%)	Hua3234 (92.34%)	WR001 (93.17%)	R3301 (93.87%)	Aizizhan (93.95%)	438 (94.07%)
OsR498G0815152000.01	LOC_Os08g04780	Hd18	heading date	R225 (72.32%)	R66 (95.91%)	R107 (96.96%)	Yunnuo1A (98.06%)	SE21S (98.22%)	R1288 (98.66%)	Minghui100 (98.87%)	R901 (98.90%)	IR24-2 (98.95%)	233 (99.00%)
OsR498G0815298200.01	LOC_Os08g07740	DTH8; Ghd8; OsHAP3H; LHD1; EF8; OsNF-YB11; CAR8	effective panicle number	AnfengA (47.50%)	Yanghui336 (49.41%)	Chang-6 (49.63%)	IR32307-45-2-3-2 (50.22%)	XinIIA (50.48%)	WAxingfengzhenA (51.14%)	Qingerai (51.62%)	Ribenqianlisui (51.80%)	Hong410 (51.84%)	De1B (51.91%)
OsR498G0815299600.01	LOC_Os08g07760	OsSERK1; OsBAK1; OsBISERK1	leaf shape	R225 (51.70%)	IR749B2-44-2-37 (78.61%)	FuzhenA (79.55%)	R1574 (83.51%)	ZR02 (86.52%)	Guanghui3550 (90.03%)	Guifeng105A (91.59%)	Zhenzhuai11 (91.81%)	Zhi10 (92.53%)	R163 (93.82%)
OsR498G0815345900.01	LOC_Os08g09230	OsSSIIIa; Flo5	grain quality	R225 (15.01%)	R1288 (71.98%)	WR001 (78.44%)	Hanhui3hao (86.02%)	Xiufengzhan5hao (86.47%)	Teyou2035 (89.67%)	Zhenzhuai11 (89.88%)	R8007 (89.89%)	Hua3234 (89.90%)	Zhaiyeqing8hao (89.94%)
OsR498G0815399300.01	LOC_Os08g10600	SPL29; UAP1	1000-grain weight	R225 (89.51%)	R107 (93.22%)	Tai3A (97.30%)	YiS (98.37%)	Xiufengzhan5hao (98.61%)	Shennong4A-Q4A (98.67%)	BoA (98.73%)	Guihui985 (98.77%)	Gui44 (98.81%)	Guanghui122 (98.97%)
OsR498G0815463200.01	LOC_Os08g12780	ARE1	grain number per spike	R225 (56.91%)	ChanghuiT025 (88.46%)	Gui44 (91.83%)	Yuehui9802 (92.62%)	R107 (93.54%)	Xiufengzhan5hao (93.85%)	R1288 (94.05%)	ZR02 (95.42%)	R8007 (95.69%)	R1574 (96.21%)
OsR498G0815779400.01	LOC_Os08g23440	OsCCC1	plant height	R225 (76.42%)	WR001 (91.75%)	Xiufengzhan5hao (92.71%)	R1148 (94.38%)	R1288 (94.46%)	Huahui352 (94.57%)	ChanghuiT025 (95.77%)	R0293 (96.95%)	QingmazaoA (97.40%)	IR26-2 (97.76%)
OsR498G0815850400.01	LOC_Os08g25734	OsAPS2	grain quality	R225 (81.10%)	ZR02 (92.34%)	Chuangxiang5hao (94.04%)	R107 (94.99%)	Chenghui19 (95.84%)	033S (96.21%)	Chuannong4A (97.12%)	Hua1903 (97.18%)	Huahui352 (97.23%)	R13 (97.32%)
OsR498G0816046100.01	LOC_Os08g31219	S-27	fertility	Xiangaizao9hao (49.49%)	GanxiangB-1 (50.18%)	MingS (50.56%)	Xiangwanxian13 (50.65%)	Chao40 (52.51%)	R476 (53.36%)	RuanhuaA (54.79%)	Yixiang1A (54.98%)	Yangdao8hao (55.34%)	Fuxiang1A (56.08%)
OsR498G0816057700.01	LOC_Os08g31470	PAY1	plant height	Guifeng105A (93.31%)	R225 (93.98%)	R28 (96.01%)	R288 (96.12%)	GD-7S (96.40%)	Q2A (96.48%)	RuanhuaA (96.49%)	Shuhui498 (96.49%)	Fengtian1A (96.78%)	Shuhui361 (96.84%)
OsR498G0816088900.01	LOC_Os08g32130	OsV5B	非biotic stress	R225 (88.74%)	R107 (90.83%)	T109A (92.29%)	LiA (94.47%)	R1148 (94.86%)	Qian209A (94.89%)	Shen97A (95.34%)	R1574 (95.37%)	XinanS (95.37%)	Guangxuan3hao (95.58%)
OsR498G0816107000.01	LOC_Os08g32690	SAD1; RPA34.5	effective panicle number	Mianhui9937 (0.00%)	Shuhui527 (0.00%)	Xiufengzhan5hao (0.00%)	Jinhangsimiao (0.12%)	H396 (0.14%)	R117 (0.15%)	Luxiang618A-1 (0.18%)	Chenghui448 (0.19%)	MingS (0.26%)	R107 (0.40%)
OsR498G0816109100.01	LOC_Os08g32870	OsBADH2; fgr	grain quality	R225 (85.25%)	ChanghuiT025 (89.25%)	R1574 (94.41%)	Baimidongzhan (94.43%)	Chuangxiang5hao (95.78%)	R901 (95.80%)	Teyou2035 (95.81%)	5450 (96.34%)	Yihui2308 (96.53%)	Ribenqianlisui (96.75%)
OsR498G0816142000.01	LOC_Os08g33530	TIG1	domestication	Peiai64S (60.18%)	Xianghui227 (63.86%)	WAxingfengzhenA (65.09%)	Yunnuo1A (67.89%)	Nanfengnuo (68.95%)	Gui630 (72.98%)	HR1128 (73.86%)	Yue4A (74.04%)	BoA (74.56%)	Huayu4127S (75.44%)
OsR498G0816291500.01	LOC_Os08g36840	FucT	plant height	R225 (72.49%)	WR001 (83.48%)	Xiufengzhan5hao (84.83%)	R901 (86.48%)	Yuehui9802 (88.72%)	Gui44 (89.07%)	Teyou2035 (89.66%)	Huahui352 (89.89%)	Chuangxiang5hao (90.01%)	Hua3234 (92.43%)
OsR498G0816299700.01	LOC_Os08g37070	OsCEP6.1	effective panicle number	Minghui63 (82.03%)	Liantangzao (86.58%)	MingS (87.23%)	Xiangwanxian17 (88.31%)	Mian5A (88.53%)	99S (90.26%)	IR21931-78-2-2 (92.42%)	Yueaizao1hao (94.16%)	Neihui94-11 (94.59%)	Chuan106A (95.89%)
OsR498G0816341300.01	LOC_Os08g37890	RAE2|GAD1	domestication	4302A (92.03%)	Chuannong4A (92.52%)	Ezao17 (93.76%)	Nanhui125 (94.46%)	Jianghui151 (95.43%)	HB569 (96.60%)	Huangchaozhan (96.60%)	WAxingfengzhenA (96.81%)	47-104 (96.95%)	Yuexiuzhan (97.30%)
OsR498G0816380100.01	LOC_Os08g38710	OsAkaGal	senescence	Nanhui445 (98.08%)	Guangyuanzhan5hao (98.31%)	Zhenyou1hao (98.43%)	IR35286-18-3-3-2-3 (98.75%)	Jingxiang1A (99.00%)	HuangxiuzHan (99.25%)	Minghui1259 (99.25%)	Guang23A (99.36%)	YiS (99.48%)	R143 (99.52%)
OsR498G0816415500.01	LOC_Os08g39380	RCN11; OsXylT	effective panicle number	R225 (89.94%)	R1574 (96.91%)	Guike-2S (97.42%)	403 (97.55%)	TN1408 (98.12%)	Chuanhanghui907 (98.39%)	Zhong2A (98.61%)	R1148 (98.74%)	Dalixiang15 (98.83%)	Kejiexuan17 (98.88%)
OsR498G0816439800.01	LOC_Os08g39840	OsHI-LOX	biotic stress	W9593S (90.46%)	4302A (90.69%)	TN1510 (90.88%)	Huanghuazhan-1 (91.30%)	IR749B2-44-2-37 (91.30%)	Yihui2292 (91.51%)	Lunanzao1hao (91.73%)	Shen97A (91.90%)	Jiafuzhan (92.03%)	360S (92.17%)
OsR498G0816442600.01	LOC_Os08g39890	OsSPL14; IPA1;WFP	plant height	Jianglin9A (84.99%)	R1574 (88.14%)	Zhong9A (89.25%)	WR001 (89.33%)	AofuA (90.12%)	4302A (90.17%)	F32A (90.41%)	Xinong1A (90.41%)	Ji2A (90.48%)	ZhongbaiA (90.67%)
OsR498G0816509400.01	LOC_Os08g41720	OsPIN5b; OsPIN5c	effective panicle number	R225 (85.58%)	AofuA (88.22%)	4302A (88.32%)	T98A (88.53%)	Zhong9A (88.74%)	Jianglin9A (88.82%)	F32A (88.87%)	Xinong1A (89.32%)	Ji2A (89.61%)	ZhongbaiA (90.31%)
OsR498G0816518900.01	LOC_Os08g41940	qGW8; OsSPL16	1000-grain weight	R225 (89.71%)	Jianglin9A (91.90%)	F32A (93.65%)	AofuA (93.92%)	T98A (93.97%)	4302A (94.23%)	Zhong9A (94.71%)	Xinong1A (94.78%)	Ji2A (94.92%)	ZhongbaiA (95.42%)
OsR498G0816529000.01	LOC_Os08g42350	xa13	biotic stress	R225 (83.86%)	ChuanguA (93.75%)	Lu98A (96.73%)	Shuhui203 (97.12%)	Lunanzao1hao (97.45%)	Hua1037S (97.77%)	Ronghui906 (97.77%)	Ganzaoxian37hao (98.33%)	Jianglin9A (98.40%)	Fuhui2098 (98.56%)
OsR498G0816541400.01	LOC_Os08g42540	WTG1; OsOTUB1	1000-grain weight	R1574 (89.87%)	R225 (90.54%)	ChanghuiT025 (91.60%)	Hua3234 (91.94%)	R901 (94.30%)	Chuangxiang5hao (94.57%)	R107 (94.75%)	Taihui900 (96.24%)	Wushansimiao (96.89%)	R0293 (97.01%)
OsR498G0816599500.01	LOC_Os08g44270	OsSAG12-2	senescence	Chao40 (91.70%)	Ezhong4hao (92.46%)	Yangdao8hao (92.87%)	Hongnan (93.00%)	Q3A (94.24%)	G201A (95.20%)	IR749B2-44-2-37 (97.33%)	Qishanzhan (97.33%)	4302A (97.53%)	Zhong9A (97.94%)
OsR498G0816601700.01	LOC_Os08g44350	OsAHP1; OHP1	plant height	R225 (60.50%)	R107 (94.73%)	R1288 (96.36%)	R901 (96.87%)	ChanghuiT025 (97.65%)	Xiufengzhan5hao (97.70%)	R1586 (98.30%)	Teyou2035 (98.47%)	AoR69 (98.55%)	R3700 (98.56%)
OsR498G0816606900.01	LOC_Os08g44510	OsSPY	plant height	R225 (58.91%)	ChanghuiT025 (89.44%)	FuzhenA (90.47%)	WR001 (90.66%)	R107 (91.18%)	Gui44 (91.86%)	Huahui352 (93.67%)	Xiufengzhan5hao (93.72%)	R1148 (94.61%)	Zhenzhuai11 (95.18%)
OsR498G0816619200.01	LOC_Os08g44840	SLG	leaf shape	R3301 (89.36%)	F32A (91.10%)	4302A (93.18%)	Ji2A (94.22%)	Jianglin9A (94.22%)	L301A (94.22%)	T98A (94.22%)	Zhong9A (94.22%)	ZhongbaiA (94.36%)	MingS (95.35%)
OsR498G0916689300.01	LOC_Os09g02650	BC12	effective panicle number	R225 (51.29%)	Huahui352 (90.88%)	ChanghuiT025 (91.16%)	R1288 (91.35%)	Xiufengzhan5hao (93.26%)	R901 (94.94%)	Hua3234 (94.96%)	FuzhenA (95.53%)	Ce253 (96.45%)	WR001 (96.81%)
OsR498G0916721700.01	LOC_Os09g03610	OsFCA	heading date	R225 (76.20%)	R901 (91.55%)	Chuangxiang5hao (91.90%)	R107 (93.25%)	R1574 (96.03%)	R8007 (96.24%)	Yuehui9802 (96.41%)	WR001 (96.42%)	Hua1903 (96.67%)	R1008 (97.60%)
OsR498G0916781010.01	LOC_Os09g06464	OsCO3	heading date	Yihui10hao (90.62%)	Gang48A (93.88%)	Nanfengnuo (94.14%)	R163 (94.27%)	T91S (95.96%)	Zhong2A (96.74%)	Nanhui716 (96.88%)	Hongnan (98.05%)	Qianhui1385 (98.05%)	Chang-6 (99.09%)
OsR498G0916942000.01	LOC_Os09g11460	Sub1C	非biotic stress	IR28-2 (92.89%)	Xiangwanxian17 (94.47%)	Shen9A (95.47%)	IR19674-146-1-1-3-2 (96.63%)	R88-2 (96.68%)	IR32489-130-2-2-2 (96.79%)	IR32876-54-2-2-2 (97.00%)	Yun109A (97.05%)	Fuyu1haoA (97.74%)	Yanghui332 (98.95%)
OsR498G0917015400.01	LOC_Os09g12660	OsAGPS1	grain quality	R225 (61.96%)	Xiufengzhan5hao (88.38%)	ChanghuiT025 (92.56%)	FuzhenA (94.32%)	ZR02 (94.87%)	R-7 (96.61%)	LT16 (97.07%)	Xiangzaoxian18hao (97.12%)	LT4 (97.27%)	TN1390 (97.40%)
OsR498G0917151800.01	LOC_Os09g15430	OsHTAS	非biotic stress	R225 (52.15%)	R107 (93.06%)	FuzhenA (93.26%)	Taihui808 (96.52%)	ChanghuiT025 (96.62%)	Hua1903 (97.22%)	Minghui2155 (97.32%)	Zhongzao22 (97.32%)	Xiangzaoxian24hao (97.53%)	ZR02 (97.59%)
OsR498G0917163000.01	LOC_Os09g15840	Pi5|Pi3	biotic stress	R225 (75.99%)	FuzhenA (77.44%)	WR001 (77.66%)	Xiufengzhan5hao (77.67%)	R187 (79.09%)	R191 (79.14%)	Guangxuan3hao (79.19%)	R107 (79.31%)	R8007 (79.39%)	Lunanzao1hao (79.49%)
OsR498G0917314300.01	LOC_Os09g21250	OsV5A	非biotic stress	R225 (79.29%)	R8007 (90.19%)	R901 (91.22%)	R107 (93.87%)	Yanhui559 (94.28%)	Wushansimiao (94.40%)	R1468 (94.85%)	R1288 (95.12%)	403 (95.80%)	LefengA (95.87%)
OsR498G0917383500.01	LOC_Os09g23200	SLL1	leaf shape	R225 (87.85%)	Yanhui559 (93.72%)	Ke113A (95.20%)	Gui99 (95.50%)	Guangjie9hao (95.68%)	Qian209A (95.71%)	Yangdao8hao (95.74%)	R288 (95.75%)	Luohong3A (95.78%)	TN1364 (95.81%)
OsR498G0917431500.01	LOC_Os09g24440	qCTS-9	非biotic stress	R225 (24.83%)	R1288 (56.17%)	ChanghuiT025 (89.81%)	R107 (90.40%)	Huahui352 (91.17%)	Gui44 (91.96%)	R8007 (92.69%)	Changhui851 (92.84%)	QingmazaoA (94.07%)	Chuangxiang5hao (94.56%)
OsR498G0917547300.01	LOC_Os09g26999	DEP1|DN1|qPE9-1|OsDEP1	domestication	YuanboS (86.52%)	R8007 (91.51%)	R187 (93.30%)	Chuangxiang5hao (94.28%)	Hua3234 (95.87%)	R107 (96.20%)	Gui44 (96.29%)	Xiufengzhan5hao (96.45%)	R901 (96.56%)	IR19660-187-2-2-3-2 (97.02%)
OsR498G0917575300.01	LOC_Os09g27590	GS9	grain type	Ribenzhong (92.13%)	Ke20A (93.75%)	RongfengA (94.07%)	IR2153-43-2-5-4 (94.23%)	Zhongyouzao5hao (94.88%)	ZhunS (95.69%)	IR32358-39-3-1-1 (96.66%)	Mianxiang1A (96.77%)	R162 (96.98%)	832A (97.09%)
OsR498G0917576300.01	LOC_Os09g27620	PTC1	fertility	Zhongyouzao5hao (93.38%)	R207 (93.90%)	IR749B2-44-2-37 (94.08%)	R644 (94.49%)	Chang-3 (94.75%)	Shen97A (96.24%)	XinhuaS (96.35%)	Huahui118 (96.47%)	ChuanguA (96.65%)	HuaxiangA (96.65%)
OsR498G0917614900.01	LOC_Os09g28480	OsCYO1	photosynthesis	Xiangzaoxian1hao (95.41%)	R225 (95.72%)	R-1 (96.56%)	XinhuaS (96.59%)	R107 (97.20%)	Hefengzhan (97.72%)	Jingxiang1A (97.72%)	Zhaiyeqing8hao (97.76%)	Hanhui3hao (97.83%)	Hua1201S (97.83%)
OsR498G0917617500.01	LOC_Os09g28520	SG1	grain type	IR21931-78-2-2 (94.61%)	Jing7A (96.28%)	IR2546-58-1 (96.39%)	AofuA (96.61%)	Nanhui125 (97.28%)	Shennong2A-Q2A (97.39%)	Yanhui559 (97.67%)	IR18272-13-2 (98.11%)	TN1490 (98.11%)	HuaxiangA (98.28%)
OsR498G0917645800.01	LOC_Os09g29130	OsZHD1; ACL-D	leaf shape	Yanghui332 (85.46%)	Ke76-1BS (88.83%)	Qingsiai16A (92.52%)	KejinA (93.21%)	Minghui67 (94.49%)	Mianhui3724 (94.60%)	LiA (94.92%)	TN1510 (95.19%)	Q6A (95.30%)	Wandao141 (95.62%)
OsR498G0917840000.01	LOC_Os09g35980	TAC1	domestication	R225 (67.72%)	R1288 (97.41%)	WW002 (98.15%)	R107 (98.19%)	ChanghuiT025 (98.47%)	IR18272-13-2 (98.51%)	Yangdao6hao (98.69%)	Zhonghan209 (98.76%)	Dongtingwanxian (98.88%)	Yangdao8hao (98.90%)
OsR498G0917849600.01	LOC_Os09g36200	SGR	senescence	Fei11 (91.89%)	Yun109A (94.44%)	Shuhui137 (95.76%)	Lvhan1hao (96.04%)	WAxingIIFengA (96.04%)	119 (96.44%)	Xiangwanxian17 (96.52%)	XinhuaS (96.60%)	Jianghui151 (96.96%)	R901 (97.08%)
OsR498G0917927700.01	LOC_Os09g38030	OsUgp1; Ugp1	effective panicle number	R225 (77.93%)	ChanghuiT025 (93.38%)	Chuangxiang5hao (96.66%)	Xiufengzhan5hao (96.74%)	Nongxiang41 (97.24%)	R1288 (97.42%)	Hanhui3hao (97.83%)	Mianhui3724 (97.94%)	R1148 (98.28%)	IR26-2 (98.35%)
OsR498G0917967300.01	LOC_Os09g39400	OsAHP2; OHP2	plant height	R225 (70.45%)	Yun9S (96.37%)	Hanhui3hao (97.13%)	R361 (97.16%)	WanjinA (97.28%)	G201A (97.62%)	N175 (97.68%)	P88S (98.11%)	R947 (98.11%)	AofuA (98.20%)
OsR498G0968955400.01	LOC_Os09g13740	lvp1	heading date	Jinzao6hao (87.96%)	47-104 (89.24%)	IR21845-90-3Msp-2A (90.89%)	R1152 (91.73%)	Yuekang102 (92.22%)	Qingsiai16A (92.67%)	BoA (92.98%)	R162 (93.07%)	Hanhui3hao (93.16%)	Zhonghui8015 (93.33%)
OsR498G0969250200.01	LOC_Os09g28440	OsEATB	plant height	Xiangwanxian10hao (90.41%)	WAxingIIFengA (94.13%)	R320 (95.24%)	XinhuaS (96.62%)	Dongtingwanxian (97.17%)	Xiangwanxian17 (98.07%)	Shen97A (98.27%)	Ezao6hao (98.34%)	Yuefengzhan (98.69%)	R644 (98.83%)
OsR498G1017997800.01	LOC_Os10g01134	OsSCP46	1000-grain weight	Wenhui689 (61.92%)	R225 (92.26%)	R8007 (94.27%)	Changhui891 (96.75%)	Dexiang074A (96.84%)	R107 (96.89%)	Zhenlong13 (97.11%)	Chuangxiang5hao (97.65%)	Guangxuan3hao (97.65%)	R117 (97.84%)
OsR498G1018036600.01	LOC_Os10g02300	OsPCR1	1000-grain weight	Aihuangmi (50.40%)	Fuhui5138 (51.67%)	Guifu3hao (53.93%)	Fuhui964 (54.83%)	Yanghui332 (56.48%)	R225 (93.92%)	Lunanzao1hao (96.37%)	IR36 (96.42%)	IET2080 (96.94%)	IR25621-135-1-1 (96.94%)
OsR498G1018649200.01	LOC_Os10g25780	Brd2; lhdd10	leaf shape	Neihui2539 (94.29%)	Zhehui0506 (96.00%)	Mianhui3724 (96.22%)	71-74A (96.95%)	Mianhui146 (97.09%)	Peiai64S (97.17%)	Guanghui312 (97.34%)	R476 (97.53%)	Guanghui998 (97.66%)	Xiangzaoxian25hao (97.80%)
OsR498G1018666000.01	LOC_Os10g26340	PLA1	grain number per spike	Xiangwanxian17 (89.29%)	IR25840-83-3-2 (91.22%)	Xing2hao (91.50%)	IR19675-34-2-2-3-3A (91.66%)	MeiA (92.10%)	Y58S (94.59%)	AnnongS-1 (94.98%)	Nansha060 (95.97%)	Shuhui548 (96.02%)	367A (96.13%)
OsR498G1018673700.01	LOC_Os10g26470	OsSUT3		Hua3234 (88.14%)	R107 (89.75%)	IR24-2 (90.22%)	R901 (91.27%)	Enhui58 (92.24%)	Teyou2035 (93.69%)	R3301 (93.83%)	Shen97A (94.71%)	IR665 (94.84%)	Luoxiang1A (94.93%)
OsR498G1018735700.01	LOC_Os10g28330	Ehd2	heading date	Shuanggui1hao (90.41%)	Chuan106A (94.64%)	Ganwannuo7hao (95.15%)	E164 (95.46%)	Nanbaozao (95.88%)	Zhenzhuzao (96.39%)	Xiangwanxian6hao (96.91%)	Taihui187 (97.32%)	B138 (97.63%)	Ce22 (97.84%)
OsR498G1018809400.01	LOC_Os10g30850	OsHCI1	非biotic stress	Hua1903 (43.61%)	R1152 (43.61%)	R107 (44.96%)	Hanhui3hao (44.97%)	Yanghui336 (45.79%)	HuangxiuzHan (48.19%)	Yihui2292 (48.74%)	Huahui118 (49.24%)	Yihui1577 (49.33%)	WR002 (49.50%)
OsR498G1018858200.01	LOC_Os10g32600	Ehd1	heading date	WR001 (77.20%)	Hua7620 (83.66%)	R8007 (83.72%)	R107 (87.28%)	R3301 (87.35%)	Huahui352 (88.35%)	Shuanggui1hao (89.26%)	SmpA (89.85%)	Teyou2035 (90.57%)	Taihui808 (91.49%)
OsR498G1018861400.01	LOC_Os10g32680	FLO7	1000-grain weight	R225 (72.54%)	ChanghuiT025 (88.20%)	ZR02 (90.59%)	R107 (93.24%)	033S (93.51%)	HuaxiangA (93.76%)	Xiufengzhan5hao (93.76%)	Gui44 (94.04%)	Changhui851 (94.26%)	Jinwan3hao (94.27%)
OsR498G1018869900.01	LOC_Os10g32980	OsCesA7	leaf shape	IR749B2-44-2-37 (96.92%)	Minghui78 (97.07%)	Chang-6 (97.34%)	AnnongS-1 (97.58%)	Fuhui016 (97.68%)	Yueaizao1hao (97.75%)	Jinnanwan (97.94%)	TN1498 (98.13%)	LT8 (98.15%)	Qianhui1385 (98.24%)
OsR498G1018881800.01	LOC_Os10g33250	Wda1	fertility	R225 (86.18%)	R1574 (96.93%)	628S (97.17%)	Qian209A (97.29%)	Jingxiang1A (98.06%)	R901 (98.30%)	Miyang46 (98.40%)	MingnuoS-1 (98.49%)	Q1A (98.54%)	Luoxiang1A (98.63%)
OsR498G1018905000.01	LOC_Os10g33780	TAW1	grain number per spike	Feigai122 (60.82%)	IR64 (78.10%)	XinhuaS (79.62%)	Chuangu1S (83.35%)	Guike-2S (83.86%)	Peiai64S (84.18%)	Xianghui227 (84.24%)	Chuanzuo891A (84.30%)	R93-11 (84.56%)	Gangxiang1A (85.51%)
OsR498G1018978800.01	LOC_Os10g35240	Rf4	fertility	IR14497-15-2 (28.22%)	Ce64 (30.40%)	Basimati370 (30.99%)	IR21931-78-2-2 (31.71%)	TN1512 (33.94%)	IR2546-58-1 (35.32%)	7944 (36.32%)	IR19225-289-3-1-4 (36.68%)	IR2055 (39.89%)	IR4422-480-2-3-3 (39.94%)
OsR498G1018984100.01	LOC_Os10g35436	Rf-1/Rf5	fertility	7944 (29.87%)	IR2546-58-1 (32.20%)	IR2055 (34.10%)	IR19225-289-3-1-4 (34.21%)	IR21931-78-2-2 (34.29%)	Zhongzao22 (88.73%)	Jiayu253 (89.46%)	Yuanfengzao (90.03%)	Erjiufeng (91.02%)	Zhefu802 (91.29%)
OsR498G1018986200.01	LOC_Os10g35490	eui2	plant height	R225 (94.96%)	R-7 (97.41%)	03S (98.17%)	IR46829A (98.17%)	Honghua15A (98.48%)	IR8 (98.66%)	LT15 (98.66%)	IR46830A (98.71%)	IR1544-181-1-1 (98.84%)	Dongtingwanxian (99.02%)
OsR498G1019031400.01	LOC_Os10g36924	OsNIP3;1; DTE1	effective panicle number	203A (92.23%)	IR26-2 (92.40%)	Xiangzaoxian17hao (92.46%)	IR34631-6-1-3 (92.71%)	IR32876-54-2-2-2 (92.75%)	Changhui891 (92.77%)	R3301 (92.77%)	Chuanhanghui907 (93.16%)	Enhui58 (93.24%)	Fuhui2098 (93.27%)
OsR498G1019036300.01	LOC_Os10g37180	OsGDCH	effective panicle number	Guanghui3550 (94.77%)	Nanhui125 (96.24%)	Zaoxian788 (96.24%)	IR21931-78-2-2 (96.79%)	Minghui63 (97.48%)	Xiangaizao9hao (97.89%)	Ling27A (97.94%)	LT16 (98.03%)	Pinghui141 (98.12%)	Qingerai (98.12%)
OsR498G1019162400.01	LOC_Os10g40600	NRT1.1B; OsNPF6.5; qCHR-10	effective panicle number	1126 (90.36%)	1144 (90.36%)	1154 (90.36%)	Aihong9haoA (90.36%)	Peiai64 (90.36%)	R898 (90.36%)	Qingsan61 (96.36%)	IR28-2 (97.07%)	Q431 (97.09%)	Suhui728 (97.34%)
OsR498G1019202400.01	LOC_Os10g41310	REL2	photosynthesis	Ling30A (95.32%)	Xiangzao143 (95.73%)	Jing7A (96.26%)	Chuannong5A (96.31%)	Guifengxiang306A (96.35%)	R13 (96.76%)	Mianhui3724 (97.10%)	Jingxian89 (97.75%)	R207 (97.78%)	Mianxiang1A (97.85%)
OsR498G1019207500.01	LOC_Os10g41430	CycP4;1; CYC U4;1	leaf shape	R-7 (95.04%)	Xiangaizao7hao (95.58%)	Shennong2A (96.47%)	ChuanguA (96.92%)	Huafeng1A (97.32%)	R207 (97.63%)	Aihong9haoA (98.21%)	Ezhong4hao (98.21%)	IR24609-134-3-3 (98.30%)	Lunanzao1hao (98.39%)
OsR498G1019214900.01	LOC_Os10g41590	FRRP1	heading date	R225 (50.52%)	R1288 (86.24%)	R901 (87.28%)	R107 (88.97%)	Huahui352 (89.18%)	Gui44 (90.68%)	WR001 (91.62%)	Hua3234 (91.97%)	R8007 (93.03%)	Xiufengzhan5hao (93.03%)
OsR498G1019221000.01	LOC_Os10g41780	OsCAO1; PGL	photosynthesis	R225 (85.03%)	Chuangfeng1hao (95.15%)	Qingsiai16A (97.94%)	Xuan10-19 (98.44%)	To463-1 (98.60%)	Zhaiyeqing8hao (98.74%)	Zhenguiai1hao (98.82%)	IR28-2 (99.01%)	IR749B2-44-2-37 (99.12%)	Ce49-1 (99.23%)
OsR498G1069956500.01	LOC_Os10g28600	TCD10	photosynthesis	033S (68.30%)	Changhui851 (68.95%)	Gaoliangdao (68.95%)	Lunhui422 (68.95%)	Peiai64S (68.95%)	R228 (68.95%)	Yun9S (68.95%)	R501 (78.10%)	BoA (82.03%)	Minghui78 (87.58%)
OsR498G1119275700.01	LOC_Os11g01130	L2; OsWOX3A	plant height	Chuanzuo6A (0.00%)	Jingxiang1A (0.00%)	Luxiang618A-2 (0.00%)	Wandao141 (0.00%)	Zhongyouzao81 (5.57%)	Nantehao (7.84%)	Jing1B (9.25%)	AoR18 (11.14%)	Luxiang618A-1 (11.96%)	K18B (12.55%)
OsR498G1119284300.01	LOC_Os11g01330	D53	effective panicle number	Nantehao (0.35%)	R618 (5.15%)	R225 (96.20%)	Q3A (96.91%)	Dongtingwanxian (97.10%)	Ezhong4hao (97.43%)	Nanhui716 (97.85%)	Yunnuo1A (98.14%)	AoR18 (98.16%)	Chang-3 (98.20%)
OsR498G1119327000.01	LOC_Os11g02520	OsWRKY100; OsWRKY89; OsWRKY104	plant height	Nantehao (16.09%)	R225 (73.56%)	Hongnan (98.19%)	IR1544-181-1-1 (99.18%)	033S (99.26%)	Xiangaizao4hao (99.34%)	Zhonghan209 (99.34%)	Fuhui964 (99.84%)	14HS049 (99.92%)	33S (99.92%)
OsR498G1119415200.01	LOC_Os11g05110	OsPK1	plant height	R225 (68.41%)	Chuangxiang5hao (93.40%)	IR35286-18-3-3-2-3 (96.77%)	Lushuang1011 (97.14%)	Guichao2hao (98.01%)	N111S (98.29%)	Yuehui9802 (98.41%)	Xiangzaoxian45 (98.52%)	Yuchi231-8 (98.66%)	IR19660-187-2-2-3-2 (98.98%)
OsR498G1119478900.01	LOC_Os11g06750	RPL3B; RML1	plant height	IR19660-187-2-2-3-2 (96.22%)	Yihui2292 (96.85%)	Yangdao8hao (97.48%)	Gaoliangdao (98.81%)	Taihui900 (98.81%)	Jiafuzhan (99.07%)	Zhe106 (99.24%)	GufengA (99.30%)	Q6A (99.40%)	Shuhui204 (99.44%)
OsR498G1119567600.01	LOC_Os11g09280	PDIL1-1	grain quality	Gu34 (93.25%)	IR18342-66-2-1 (93.25%)	Guangqiuai (93.28%)	Basimati370 (93.30%)	Hongnan (93.30%)	IR14497-15-2 (93.30%)	Xiufengzhan5hao (93.38%)	Ganwanxian30 (93.40%)	5450 (93.46%)	IR1544-181-1-1 (94.01%)
OsR498G1119605800.01	LOC_Os11g10480	Adh1	非biotic stress	ChuanguA (95.84%)	IR749B2-44-2-37 (96.22%)	Quanzhen10hao (96.58%)	Youzhan (97.15%)	IR29708-113-3-2-2 (97.34%)	Chenghui727 (97.37%)	Qhui28 (97.67%)	Yuekang102 (97.78%)	GanxiangB-1 (97.81%)	R092 (97.86%)
OsR498G1119642600.01	LOC_Os11g11790	Pia	biotic stress	R225 (84.35%)	IR665 (93.80%)	LT10 (93.96%)	Zaoxian788 (94.18%)	MingS (94.73%)	Xiuhui2hao (94.81%)	Qian209A (95.06%)	IR2071-77-9-3-5 (95.39%)	Ewan10hao (95.72%)	Ke958BS (95.80%)
OsR498G1119708900.01	LOC_Os11g14220	SRS5; TID1	leaf shape	Huanghuazhan-1 (96.35%)	119 (97.07%)	Yihui1577 (97.31%)	IR749B2-44-2-37 (97.75%)	R901 (97.92%)	IR18272-27-3-1 (98.16%)	R117 (98.60%)	Luhongzao1hao (98.67%)	R158 (98.67%)	Kejiexuan17 (98.77%)
OsR498G1120210200.01	LOC_Os11g31190	Os-11N3	biotic stress	IR35286-18-3-3-2-3 (90.50%)	Xiufengzhan5hao (94.86%)	R225 (94.90%)	Mianhui9937 (96.16%)	Guangyuanzhan5hao (96.87%)	IR28-2 (97.40%)	Ribenzhong (97.40%)	Tai3A (97.40%)	Dalixiang15 (97.71%)	R163 (97.71%)
OsR498G1120320200.01	LOC_Os11g34300	MRG702	leaf shape	R225 (35.31%)	ChanghuiT025 (52.06%)	Huahui352 (62.88%)	R1288 (63.38%)	Gui44 (65.69%)	Xiangzaoxian18hao (68.15%)	Xiufengzhan5hao (75.73%)	R901 (79.81%)	Zhenzhuai11 (81.66%)	R117 (84.20%)
OsR498G1120324400.01	LOC_Os11g34460	OsFKF1	1000-grain weight	R901 (96.00%)	Qian209A (97.13%)	Hua3234 (97.48%)	Xiangaizao4hao (97.94%)	R187 (97.96%)	YiS (98.10%)	IR25840-83-3-2 (98.18%)	R225 (98.41%)	438 (98.43%)	Hua1903 (98.45%)
OsR498G1120353500.01	LOC_Os11g35500	xa21	biotic stress	Hang1hao (55.00%)	R273 (57.14%)	Minghui1273 (57.51%)	IR2070-178-2-3 (57.54%)	Feihui6hao (58.02%)	Minghui86 (58.32%)	Fuhui673 (59.08%)	Huahang31 (59.89%)	Jiayu60 (60.86%)	K4806 (61.20%)
OsR498G1120394100.01	LOC_Os11g36440	OsCRTISO; ZEBRA2; PHS3; ZL2; MHZ5	plant height	R225 (53.05%)	R1288 (96.26%)	Chuangxiang5hao (97.10%)	ChanghuiT025 (97.17%)	JinguA (97.43%)	Hanhui3hao (97.50%)	R187 (97.74%)	Xiangaizao4hao (97.74%)	7017A (98.06%)	Lunanzao1hao (98.10%)
OsR498G1120421800.01	LOC_Os11g37660	d-27	effective panicle number	R225 (42.42%)	R1288 (80.12%)	R901 (91.82%)	ChanghuiT025 (91.87%)	Hua3234 (93.17%)	Xiufengzhan5hao (93.95%)	R1574 (95.21%)	R107 (95.33%)	Gui44 (95.73%)	Nongxiang32 (95.88%)
OsR498G1120609000.01	LOC_Os11g42010	Pi54	biotic stress	Huahui352 (81.38%)	Aifu9hao (87.10%)	Kefuhong2hao (87.10%)	Nanjing1hao (87.10%)	QuanfengA (87.20%)	R508 (87.68%)	IR1544-181-1-1 (87.97%)	IR2031-724-2-3-4 (87.97%)	Hua7620 (88.07%)	Ke113A (88.07%)
OsR498G1170825900.01	LOC_Os11g29290	HAN1	domestication	Chuannong5A (73.94%)	R163 (78.19%)	033S (78.72%)	Guifeng105A (80.26%)	TN1510 (80.44%)	XinhuaS (81.26%)	Neixiang2A (83.10%)	Yangdao8hao (86.82%)	R900 (87.47%)	03S (87.71%)
OsR498G1171201700.01	LOC_Os11g47920	DHD1	effective panicle number	ChuanxiangB (0.00%)	GanxiangB-1 (0.00%)	Ganzaoxian49hao (0.00%)	Gu223 (0.00%)	GuangheA (0.00%)	GufengA (0.00%)	HengfengA (0.00%)	LT10 (0.00%)	Qian209A (0.00%)	QuanfengA (0.00%)
OsR498G1220786500.01	LOC_Os12g01120	L3; OsWOX3A	plant height	Yanhui559 (4.50%)	R198 (5.77%)	Guanghui3550 (6.24%)	R-2 (6.58%)	WW002 (8.89%)	Yuexiangzhan (9.43%)	Nanhui716 (9.82%)	De1B (10.66%)	Guanghui312 (10.66%)	Xinxiangzhan (10.66%)
OsR498G1220890200.01	LOC_Os12g03822	RIP1	fertility	WR001 (77.71%)	ChanghuiT025 (82.67%)	R107 (83.75%)	R225 (84.19%)	R1148 (84.63%)	Gui44 (85.22%)	R1511 (86.67%)	Xiufengzhan5hao (87.15%)	R1574 (88.54%)	R980 (88.82%)
OsR498G1221264300.01	LOC_Os12g17080	OGR1	effective panicle number	R225 (92.06%)	WufengA (94.90%)	66S (95.02%)	Zhongxiang1hao (95.47%)	Chang-6 (95.66%)	IR21817-50-2 (95.66%)	1312A (95.75%)	033S (95.78%)	IR21845-90-3Msp-2A (95.81%)	Guanghui312 (95.92%)
OsR498G1221311800.01	LOC_Os12g18360	Pita	biotic stress	Xiangzao143 (93.46%)	R225 (94.17%)	IR35286-18-3-3-2-3 (94.44%)	Hefengzhan (95.29%)	Haixiuzhan9hao (95.44%)	Zhenguiai1hao (95.67%)	Ribenqianlisui (95.77%)	TiananS (95.77%)	Hongnan (95.98%)	IR29708-113-3-2-2 (96.01%)
OsR498G1221587200.01	LOC_Os12g29220	Xa25	biotic stress	ChanghuiT025 (88.31%)	R901 (90.14%)	Gang901A (90.25%)	KeqiandaoA (90.28%)	Bing4114 (90.61%)	Guanghui312 (91.05%)	Chuannong2A (91.23%)	To463-2 (91.56%)	Chenghui727 (91.67%)	R980 (91.93%)
OsR498G1221827700.01	LOC_Os12g36030	pms3	fertility	236S (0.06%)	MengS-2 (3.65%)	Minghui73 (3.70%)	Aolong1S (4.08%)	Hua1037S (7.89%)	Chuang5S (8.86%)	JianS-2 (9.46%)	Guangxiang24S (10.34%)	6102S (10.60%)	Biao810S (10.63%)
OsR498G1221863800.01	LOC_Os12g36890	OsCSLD4; NRL1; ND1; sle1; DNL1; OsCD1	leaf shape	IR21845-90-3Msp-2A (95.12%)	TN1364 (95.25%)	IR749B2-44-2-37 (95.48%)	Guanghui998 (95.59%)	Meixiangzhan2hao (95.89%)	Yuejingsimiao2hao (95.91%)	IR26-2 (96.07%)	Yanhui559 (96.09%)	IR2546-58-1 (96.29%)	Minghui1259 (96.34%)
OsR498G1221875800.01	LOC_Os12g37290	BPH18	biotic stress	TN1480 (53.66%)	Xiangzaoxian13 (55.05%)	Fan43S (55.89%)	AoR15 (55.94%)	Dalixiang15 (56.03%)	Xiangzaoxian7hao (56.04%)	Fei11 (56.08%)	191S (56.14%)	Zhi4 (56.14%)	272S (56.21%)
OsR498G1221877200.01	LOC_Os12g37360	OsSar1b	1000-grain weight	Yunhui68 (91.84%)	Aituogu151 (91.89%)	Hua1A (93.80%)	TN1466 (93.88%)	Nongxiang32 (93.99%)	Hua1903 (94.04%)	ChanghuiT025 (94.07%)	LT18 (94.29%)	Yanghui542 (94.56%)	LT9 (94.59%)
OsR498G1222003400.01	LOC_Os12g39920	HSA1b	fertility	R225 (39.27%)	Ganwanxian14hao (73.13%)	IR19225-289-3-1-4 (74.24%)	6044 (75.47%)	Basimati370 (75.50%)	Dongtingwanxian (75.60%)	Nantehao (75.60%)	7055 (75.62%)	Ganzaoxian48hao (76.73%)	Xiangzaoxian6hao (77.25%)
OsR498G1222156000.01	LOC_Os12g43550	OsRab5a	grain quality	119 (96.44%)	HongA (99.31%)	Yangdao2hao (99.31%)	Guifu3hao (99.89%)	002-8A (100.00%)	029S (100.00%)	033S (100.00%)	03S (100.00%)	103A (100.00%)	1126 (100.00%)
OsR498G1222174600.01	LOC_Os12g44020	OsPAP10c	effective panicle number	Chuannong2A (93.21%)	R107 (93.21%)	Minghui2155 (93.79%)	1892S (94.53%)	G201A (95.02%)	R225 (95.05%)	LiA (95.39%)	Jiayu253 (95.54%)	Guangchangai (95.70%)	Chenghui177 (95.88%)
OsR498G1222190600.01	LOC_Os12g44380	OsSUT2	effective panicle number	R225 (91.18%)	R8007 (97.38%)	IR749B2-44-2-37 (98.10%)	R1222 (98.19%)	ChuanzheA (98.69%)	Hua1903 (98.81%)	R187 (98.91%)	Qingsiai16A (99.03%)	Dongtingwanxian (99.07%)	Chuangxiang5hao (99.12%)
